# Supplementary material for: Enhancing the Anti-Aging Potential of Green Tea Extracts Through Liquid-State Fermentation with Aspergillus niger RAF106
Source: Foods. 2025 Oct 18;14(20):3548. doi: 10.3390/foods14203548 (PMC12562963; doi:10.3390/foods14203548)
Supplement: Supplementary file 1 [file foods-14-03548-s001.zip]

Archive with 2 entries (2 files):
- foods-3922348-supplementary.pdf
- Table S1 Metabolites overview.xlsx
