# Supplementary material for: Enhancing the Anti-Aging Potential of Green Tea Extracts Through Liquid-State Fermentation with Aspergillus niger RAF106
Source: Foods. 2025 Oct 18;14(20):3548. doi: 10.3390/foods14203548 (PMC12562963; doi:10.3390/foods14203548)
Supplement: Supplementary file 1 [file foods-14-03548-s001.zip › Table S1 Metabolites overview.xlsx]

## Sheet: Metabolites Overview
Table S1. Metabolites identified from GTE and fermented GTE
ID	Metabolite	Metab ID	Fragmentation Score	Theoretical Fragmentation Score	KEGG Pathway ID	KEGG Pathway Description	Library ID	Adducts	Formula	Retention time	KEGG Compound ID	Mode	KEGG Compound First Category	KEGG Compound Second Category	KEGG Pathway First Category	KEGG Pathway Second Category	HMDB Superclass	HMDB Class	M/Z	RSD	Mass Error	CAS ID	HMDB Subclass	B0_1	B0_2	B0_3	B0_4	B0_5	B0_6	B2_1	B2_2	B2_3	B2_4	B2_5	B2_6	B4_1	B4_2	B4_3	B4_4	B4_5	B4_6	QC01	QC02	QC03	QC04
pos_10	L-2-Amino-6-oxohexanoic acid	metab_1	0	32.2	-	-	HMDB0303320	M+H-H2O, M+K, M+H, M+Na	C6H11NO3	2.7048	-	pos	-	-	-	-	Organic acids and derivatives	Carboxylic acids and derivatives	128.071	0.0067867838399	-0.472462	-	Amino acids, peptides, and analogues	6.551e+06	6.385e+06	6.267e+06	6.198e+06	6.326e+06	5.999e+06	4.376e+07	4.546e+07	4.192e+07	4.613e+07	4.384e+07	5.604e+07	1.276e+08	1.319e+08	1.345e+08	1.258e+08	1.302e+08	1.356e+08	2.975e+07	2.952e+07	2.995e+07	2.993e+07
pos_100	Methionyl-Proline	metab_2	0	36.9	-	-	HMDB0028981	M+ACN+H, 2M+K, 2M+ACN+Na	C10H18N2O3S	4.1516	-	pos	-	-	-	-	Organic acids and derivatives	Carboxylic acids and derivatives	531.171	0.0152041950939	0.7341891903468969	-	Amino acids, peptides, and analogues	5.125e+06	4.97e+06	4.949e+06	4.854e+06	5.022e+06	5.03e+06	3.754e+06	3.827e+06	3.372e+06	3.429e+06	3.677e+06	3.701e+06	1.088e+07	1.111e+07	1.249e+07	1.138e+07	1.111e+07	1.154e+07	4.23e+06	4.139e+06	4.296e+06	4.214e+06
pos_1001	Veranisatin C	metab_4	0	35.4	-	-	HMDB0031756	M+NH4	C16H20O10	2.7837	-	pos	-	-	-	-	Lipids and lipid-like molecules	Prenol lipids	390.139	0.124217	-2.4469	182876-51-3	Terpene lactones	1.669e+06	1.62e+06	1.945e+06	1.854e+06	1.983e+06	1.914e+06	5.049e+05	4.993e+05	4.768e+05	4.914e+05	4.771e+05	4.735e+05	6.214e+05	6.137e+05	5.907e+05	5.903e+05	6.013e+05	5.956e+05	4.593e+05	5.675e+05	6.036e+05	6.092e+05
pos_1003	Osmaronin	metab_6	-	-	-	-	HMDB0032769	M+ACN+H	C11H17NO6		-	pos	-	-	-	-	Lipids and lipid-like molecules	Fatty Acyls	301.139	-	-	160551-60-0	Fatty acyl glycosides
pos_1006	D-ononitol	metab_9	0	44.9	-	-	HMDB0030118;HMDB0029915;HMDB0304321	M+ACN+H	C7H14O6	2.7994	C06353	pos	-	-	-	-	Organic oxygen compounds	Organooxygen compounds	236.112	0.118774	-2.86722	6090-97-7;24333-07-1	Alcohols and polyols	1.765e+05	1.531e+05	1.227e+05	1.36e+05	1.769e+05	1.21e+05	1.184e+05	1.081e+05	6.886e+04	2.696e+04	8.563e+04	5.893e+04	3.409e+04	3.367e+04	3.24e+04	3.238e+04	3.298e+04	3.267e+04	1.139e+05	8.765e+04	1.145e+05	1.056e+05
pos_1007	Pent-2-enoic acid	metab_10	0	37.3	-	-	HMDB0032459;HMDB0256282	M+H-H2O	C5H8O2	2.8071	-	pos	-	-	-	-	Lipids and lipid-like molecules	Fatty Acyls	83.0495	0.0305278150182	3.70510476780854	626-98-2	Fatty acids and conjugates	6.25e+04	6.205e+04	5.835e+04	5.648e+04	6.318e+04	5.676e+04	1.491e+04	5586	4093	6078	1.038e+04	6095	1949	8186	5582	1.268e+04	2069	8705	4.162e+04	3.882e+04	4.103e+04	3.998e+04
pos_1008	9H-Purine-9-ol	metab_11	0	54	-	-	HMDB0247704	M+H	C5H4N4O	2.8071	-	pos	-	-	-	-	Organoheterocyclic compounds	Imidazopyrimidines	137.046	0.106852	-1.10376	-	Purines and purine derivatives	6087	9387	8512	4600	1.207e+04	1883	4641	1.18e+04	1.839e+04	8245	1.244e+04	9851	4.439e+04	5.898e+04	5.768e+04	5.488e+04	4.95e+04	5.248e+04	1.013e+04	8426	1.049e+04	8764
pos_101	Hymenoxon	metab_13	0	67.3	-	-	HMDB0253305	M+H-H2O, M+NH4, M+H-2H2O	C15H22O5	4.2063	C09482	pos	-	-	-	-	Organoheterocyclic compounds	Oxanes	265.143	0.00990992665643	-2.34497	57377-32-9	Not Available	6.967e+04	6.926e+04	6.846e+04	7.017e+04	4.999e+04	4.681e+04	2.278e+06	2.163e+06	1.479e+06	2.004e+06	2.121e+06	2.347e+06	5.384e+06	5.785e+06	5.974e+06	5.758e+06	5.451e+06	6.28e+06	1.147e+06	1.136e+06	1.157e+06	1.132e+06
pos_1012	Isoleucyl-Aspartate	metab_16	-	-	-	-	HMDB0028903	M+ACN+H	C10H18N2O5		-	pos	-	-	-	-	Organic acids and derivatives	Carboxylic acids and derivatives	288.155	-	-	-	Amino acids, peptides, and analogues
pos_1014	Biotinyl-5'-AMP	metab_18	0	42.1	map01100;map00780	Metabolic pathways;Biotin metabolism	PW_C002092;HMDB0004220	M+H-2H2O	C20H28N7O9PS	2.8151	C05921	pos	-	-	Metabolism;Metabolism	Global and overview maps;Metabolism of cofactors and vitamins	Nucleosides, nucleotides, and analogues	Purine nucleotides	538.126	0.0524872902639	-0.891927	4130-20-5	Purine ribonucleotides	7.589e+05	6.648e+05	8.15e+05	7.643e+05	9.115e+05	7.726e+05	1.013e+06	9.288e+05	5.509e+05	6.93e+05	9.229e+05	7.042e+05	7.179e+05	7.091e+05	6.825e+05	6.821e+05	6.947e+05	6.881e+05	8.366e+05	7.449e+05	8.256e+05	8.251e+05
pos_1017	Dioscorine	metab_21	0	50	-	-	HMDB0030305	M+NH4	C13H19NO2	2.8231	C10142	pos	-	-	-	-	Organoheterocyclic compounds	Azaspirodecane derivatives	239.175	0.0320681876166	-2.21818	3329-91-7	Not Available	5.686e+04	5.704e+04	5.677e+04	5.727e+04	5.679e+04	5.739e+04	7.415e+05	6.342e+05	9.606e+05	6.785e+05	7.193e+05	5.279e+05	9.52e+04	7.636e+04	1.337e+05	1.504e+05	1.075e+05	1.409e+05	1.459e+06	1.423e+06	1.483e+06	1.377e+06
pos_1019	2-Hydroxyquinoline	metab_22	33.4	0	-	-	-	M+NH4	C9H7NO	2.8311	C06338	pos	-	-	-	-	-	-	163.086	0.137396	-2.20582	70254-42-1	-	9.219e+04	8.787e+04	8.382e+04	8.769e+04	8.387e+04	1.022e+05	1.053e+05	1.218e+05	1.855e+05	1.299e+05	9.839e+04	4.834e+04	5.127e+04	4.381e+04	3.827e+04	5.164e+04	4.137e+04	1.678e+04	1.007e+05	7.571e+04	1.025e+05	1.023e+05
pos_102	7-Hydroxy-2-methyl-4-oxo-4H-1-benzopyran-5-carboxylic acid 7-glucoside	metab_23	0	44.2	-	-	HMDB0036377	M+H-H2O, M+H, M+NH4	C17H18O10	4.1358	-	pos	-	-	-	-	Organic oxygen compounds	Organooxygen compounds	365.086	0.0658014053013	-1.91201	-	Carbohydrates and carbohydrate conjugates	1.609e+04	2.111e+04	1.448e+04	2.234e+04	1.309e+04	1.063e+04	3.806e+06	4.369e+06	5.237e+06	4.36e+06	4.711e+06	4.625e+06	3227	3187	3068	3066	3122	3093	1.156e+06	1.001e+06	1.141e+06	1.14e+06
pos_1020	2-Amino-6-methyl-2,3,6,7-tetrahydro-1H-pteridin-4-one	metab_24	0	59.4	-	-	HMDB0255376	M+H-H2O	C7H11N5O	2.839	-	pos	-	-	-	-	Organoheterocyclic compounds	Pteridines and derivatives	164.093	0.13664	-1.9204	-	Pterins and derivatives	360	361.2	359.5	362.6	978.3	363.4	397.8	393.4	1474	387.2	375.9	373	1.062e+06	1.141e+06	1.212e+06	1.106e+06	1.115e+06	1.162e+06	5.367e+04	3.918e+04	5.003e+04	5.286e+04
pos_1022	2'-O-Methyladenosine	metab_26	60.6	0	-	-	HMDB0004326	M+H	C11H15N5O4	2.839	C04779	pos	-	-	-	-	Nucleosides, nucleotides, and analogues	Purine nucleosides	282.119	0.0190455093741	-2.33912	2140-79-6	Not Available	1.983e+05	2.17e+05	2.385e+05	2.175e+05	2.158e+05	2.108e+05	1.888e+06	1.887e+06	2.679e+06	1.926e+06	1.931e+06	1.547e+06	2.588e+05	2.556e+05	2.461e+05	2.459e+05	2.505e+05	2.481e+05	9.2e+05	9.018e+05	9.109e+05	8.799e+05
pos_1027	Patuletin	metab_31	0	76.1	-	-	HMDB0030802;LMPK12112986	M+NH4	C16H12O8	2.847	C10118	pos	-	-	-	-	Phenylpropanoids and polyketides	Flavonoids	350.086	0.211927	-2.82314	519-96-0	Flavones	2.488e+04	2.496e+04	2.484e+04	2.506e+04	2.485e+04	2.511e+04	9.727e+05	1.079e+06	7.353e+05	1.034e+06	9.508e+05	1.515e+06	3.383e+04	3.342e+04	3.216e+04	3.214e+04	3.274e+04	3.243e+04	3.133e+04	3.671e+04	2.468e+04	4.112e+04
pos_103	5-(6-Methyl-6-hydroxyoctyl)furan-2(5H)-one	metab_34	37.3	0	-	-	-	M+H-H2O, M+H, M+H-2H2O	C13H22O3	4.1124	-	pos	-	-	-	-	-	-	209.153	0.0121066773452	-2.4246	-	-	7.796e+05	7.725e+05	7.291e+05	7.298e+05	7.608e+05	8.011e+05	8163	4940	4718	4862	1.198e+04	5011	6148	6072	5845	5841	5949	5893	4.415e+05	4.336e+05	4.358e+05	4.288e+05
pos_1032	D-4-Hydroxyphenylglycine	metab_37	46.1	0	-	-	-	M+H	C8H9NO3	2.8626	C03493	pos	-	-	-	-	-	-	168.065	0.0317361	-2.19249	22818-40-2	-	8.504e+04	7.883e+04	9.051e+04	7.579e+04	8.265e+04	7.75e+04	3.296e+05	3.729e+05	2.742e+05	3.121e+05	3.024e+05	3.911e+05	2.159e+05	2.882e+05	2.207e+05	2.683e+05	2.079e+05	3.211e+05	2.579e+05	2.492e+05	2.618e+05	2.69e+05
pos_1033	Nopalinic acid	metab_38	0	59.1	-	-	HMDB0029437	M+H-2H2O	C10H18N2O6	2.8626	C01683	pos	-	-	-	-	Organic acids and derivatives	Carboxylic acids and derivatives	227.102	0.0123169430507	-1.85007	63409-16-5	Amino acids, peptides, and analogues	3.183e+05	3.549e+05	3.106e+05	3.461e+05	3.152e+05	3.289e+05	3.371e+05	3.54e+05	3.349e+05	3.468e+05	3.027e+05	3.678e+05	1.074e+06	1.071e+06	1.192e+06	9.979e+05	1.041e+06	1.135e+06	3.798e+05	3.843e+05	3.748e+05	3.745e+05
pos_1034	7-Aminomethyl-7-carbaguanine	metab_39	0	74.5	map01100;map00790	Metabolic pathways;Folate biosynthesis	HMDB0011690	M+H	C7H9N5O	2.8783	C16675	pos	-	-	Metabolism;Metabolism	Global and overview maps;Metabolism of cofactors and vitamins	Organoheterocyclic compounds	Pyrrolopyrimidines	180.088	0.0447263834539	-2.04241	-	Pyrrolo[2,3-d]pyrimidines	6.055e+04	8.31e+04	6.23e+04	9.38e+04	6.314e+04	1.009e+05	1.252e+05	1.135e+05	1.624e+05	1.046e+05	1.157e+05	8.19e+04	6.303e+04	6.225e+04	5.992e+04	5.988e+04	6.099e+04	6.041e+04	8.432e+04	8.308e+04	8.33e+04	9.114e+04
pos_1035	L-N-(3-Carboxypropyl)glutamine	metab_40	0	52.7	-	-	HMDB0029393	M+H-H2O	C9H16N2O5	2.8783	-	pos	-	-	-	-	Organic acids and derivatives	Carboxylic acids and derivatives	215.102	0.126175	-1.62126	3183-72-0	Amino acids, peptides, and analogues	2.545e+05	2.668e+05	2.467e+05	2.623e+05	2.855e+05	2.525e+05	4.653e+05	4.878e+05	4.957e+05	5.373e+05	4.673e+05	4.979e+05	1.528e+04	1.509e+04	1.453e+04	2.583e+04	1.479e+04	1.465e+04	2.319e+05	1.754e+05	2.289e+05	2.288e+05
pos_1037	Tryptophyl-Arginine	metab_42	0	47.8	-	-	HMDB0029077	M+H-2H2O	C17H24N6O3	2.8783	-	pos	-	-	-	-	Organic acids and derivatives	Carboxylic acids and derivatives	325.175	0.0225081069441	-6.0844	-	Amino acids, peptides, and analogues	8146	8173	8135	8205	8136	8222	1.913e+04	2.971e+04	8501	8762	1.384e+04	8441	1.108e+04	1.094e+04	1.743e+04	3.003e+04	2.371e+04	2.228e+04	2.944e+06	2.806e+06	2.84e+06	2.811e+06
pos_1038	Alanylisoleucine	metab_43	0	54.6	-	-	HMDB0028690	M+ACN+Na	C9H18N2O3	2.8862	-	pos	-	-	-	-	Organic acids and derivatives	Carboxylic acids and derivatives	266.149	0.132277	9.01647165830018	29727-65-9	Amino acids, peptides, and analogues	2.103e+05	2.421e+05	2.276e+05	2.001e+05	1.778e+05	2.272e+05	2.965e+05	3.054e+05	3.57e+05	2.232e+05	3.451e+05	2.517e+05	5.754e+05	7.385e+05	6.376e+05	5.784e+05	4.874e+05	7.296e+05	2.598e+05	1.918e+05	2.558e+05	2.449e+05
pos_1039	Gamma-Aminobutyric acid-betaxanthin	metab_44	0	34.2	-	-	HMDB0304751	M+NH4	C13H16N2O6	2.8862	-	pos	-	-	-	-	Organic acids and derivatives	Carboxylic acids and derivatives	314.134	0.0243203814344	-3.48892	-	Amino acids, peptides, and analogues	1822	865.4	2347	1335	832.7	2132	1.47e+06	1.582e+06	7.763e+05	1.382e+06	1.442e+06	1.95e+06	1.246e+04	6821	1.21e+04	6948	6468	7241	2.158e+05	2.27e+05	2.275e+05	2.242e+05
pos_104	Indoleacrylic acid	metab_45	0	36.3	-	-	HMDB0000734	M+H, M+NH4, M+H-H2O	C11H9NO2	3.21	-	pos	-	-	-	-	Organoheterocyclic compounds	Indoles and derivatives	188.07	0.00570510089949	-1.87181	29953-71-7	Indoles	1.471e+08	1.462e+08	1.467e+08	1.44e+08	1.461e+08	1.53e+08	5.017e+07	5.038e+07	5.216e+07	4.93e+07	5.03e+07	4.52e+07	9.843e+05	1.043e+06	1.09e+06	9.964e+05	1.019e+06	1.046e+06	1.385e+08	1.376e+08	1.374e+08	1.366e+08
pos_1040	5-Hydroxyferulic acid	metab_46	0	50.3	map01100;map00940;map01110	Metabolic pathways;Phenylpropanoid biosynthesis;Biosynthesis of secondary metabolites	HMDB0035485;HMDB0035484	2M+Na	C10H10O5	2.8862	C05619	pos	-	-	Metabolism;Metabolism;Metabolism	Global and overview maps;Biosynthesis of other secondary metabolites;Global and overview maps	Phenylpropanoids and polyketides	Cinnamic acids and derivatives	443.096	0.0298851323794	3.5086809824854703	110642-42-7;256642-48-5	Hydroxycinnamic acids and derivatives	1.943e+06	2.437e+06	1.933e+06	2.18e+06	1.964e+06	2.416e+06	1.504e+05	1.397e+05	3.194e+05	1.476e+05	1.782e+05	1.368e+04	1.795e+04	1.773e+04	1.707e+04	1.706e+04	1.737e+04	1.721e+04	1.173e+06	1.239e+06	1.157e+06	1.195e+06
pos_1041	5-Hydroxy-1-methylpyrrolidin-2-one	metab_47	0	38.1	-	-	HMDB0246801	2M+H	C5H9NO2	2.8939	-	pos	-	-	-	-	Organoheterocyclic compounds	Pyrrolidines	231.134	0.0831434135603	-1.69981	-	N-alkylpyrrolidines	7315	1.365e+04	5072	1.797e+04	6905	2.058e+04	2.415e+04	6.161e+04	6.152e+04	5463	4.651e+04	6.502e+04	6.737e+05	7.136e+05	7.135e+05	6.25e+05	6.368e+05	7.826e+05	8.947e+04	8.788e+04	9.205e+04	1.05e+05
pos_1043	Neuraminic acid	metab_49	0	68.1	-	-	HMDB0000830	M+ACN+Na	C9H17NO8	2.9019	C06469	pos	Carbohydrates	Monosaccharides	-	-	Lipids and lipid-like molecules	Fatty Acyls	331.113	0.0734813183152	6.618415954186291	114-04-5	Fatty acid esters	2.183e+05	2.286e+05	2.334e+05	1.946e+05	1.806e+05	1.795e+05	3.694e+05	3.32e+05	2.302e+05	2.589e+05	3.166e+05	2.349e+05	7.041e+05	5.895e+05	7.151e+05	5.605e+05	6.252e+05	7.129e+05	1.982e+05	2.245e+05	1.897e+05	2.005e+05
pos_1044	Rhoifolin	metab_50	0	33.3	map00944	Flavone and flavonol biosynthesis	HMDB0038848;HMDB0303149	M+2Na-H	C27H30O14	2.9019	C12627	pos	-	-	Metabolism	Biosynthesis of other secondary metabolites	Phenylpropanoids and polyketides	Flavonoids	623.137	0.0618645370392	4.52098123376936	17306-46-6	Flavonoid glycosides	4.837e+04	1.026e+05	8.309e+04	5.761e+04	3.649e+04	3.432e+04	7.801e+05	8.271e+05	9.69e+05	8.552e+05	1.009e+06	8.783e+05	2.07e+04	2.044e+04	1.968e+04	1.967e+04	2.003e+04	1.984e+04	1.263e+05	1.441e+05	1.442e+05	1.36e+05
pos_1045	Paraxanthine	metab_51	0	36.8	map01100;map01110;map00232	Metabolic pathways;Biosynthesis of secondary metabolites;Caffeine metabolism	PW_C001234;HMDB0001860	M+CH3OH+H	C7H8N4O2	2.9099	C13747	pos	-	-	Metabolism;Metabolism;Metabolism	Global and overview maps;Global and overview maps;Biosynthesis of other secondary metabolites	Organoheterocyclic compounds	Imidazopyrimidines	213.098	0.00921703473303	-2.68939	611-59-6	Purines and purine derivatives	3.149e+05	3.976e+05	3.449e+05	3.964e+05	3.213e+05	3.66e+05	3.512e+05	4.026e+05	3.953e+05	3.904e+05	3.464e+05	3.285e+05	1.188e+06	1.059e+06	1.266e+06	9.984e+05	1.124e+06	1.107e+06	4.754e+05	4.757e+05	4.663e+05	4.729e+05
pos_105	Isovitexin 2''-O-glucoside	metab_56	0	76.4	map00944	Flavone and flavonol biosynthesis	HMDB0029484;HMDB0302583;LMPK12110217	M+H-H2O, M+H, M+2Na-H	C27H30O15	3.988	C04199	pos	-	-	Metabolism	Biosynthesis of other secondary metabolites	Phenylpropanoids and polyketides	Coumarins and derivatives	595.165	0.00821811880771	-1.93206	60767-80-8	Not Available	2.391e+07	2.467e+07	2.464e+07	2.482e+07	2.49e+07	2.346e+07	4.364e+07	4.474e+07	3.382e+07	3.971e+07	4.489e+07	4.797e+07	1.725e+06	1.214e+06	1.594e+06	1.581e+06	1.52e+06	1.502e+06	3.622e+07	3.635e+07	3.681e+07	3.679e+07
pos_1050	3,4-Dihydroxybenzeneacetic acid	metab_57	0	52.9	map01100;map00350	Metabolic pathways;Tyrosine metabolism	PW_C001029;HMDB0001336	M+H-H2O	C8H8O4	2.9254	C01161	pos	-	-	Metabolism;Metabolism	Global and overview maps;Amino acid metabolism	Benzenoids	Phenols	151.039	0.0210329052719	-1.7828	102-32-9	Benzenediols	6.985e+05	7.48e+05	6.763e+05	6.844e+05	6.646e+05	6.96e+05	6.601e+05	7.201e+05	7.408e+05	6.862e+05	6.646e+05	6.426e+05	1.627e+04	1.635e+04	2.556e+04	3.267e+04	2.225e+04	2.391e+04	6.332e+05	6.613e+05	6.632e+05	6.534e+05
pos_1051	P-Hydroxymandelic acid	metab_58	0	57.8	-	-	HMDB0000822	M+H	C8H8O4	2.9254	C11527	pos	-	-	-	-	Benzenoids	Phenols	169.049	0.0113372206691	-2.44548	1198-84-1	1-hydroxy-2-unsubstituted benzenoids	5.368e+05	6.027e+05	5.416e+05	6.45e+05	5.401e+05	6.036e+05	5.867e+05	7.285e+05	7.856e+05	6.905e+05	5.982e+05	5.566e+05	2.181e+04	1.944e+04	1.701e+04	3622	1.408e+04	8736	6.303e+05	6.395e+05	6.226e+05	6.346e+05
pos_1052	9-Hydroxymegastigma-4,6,7-trien-3-one	metab_59	0	36.4	-	-	HMDB0303053	M+NH4	C13H18O2	2.9254	-	pos	-	-	-	-	Lipids and lipid-like molecules	Prenol lipids	224.164	0.0257703950583	-2.11489	-	Sesquiterpenoids	4160	4174	4154	4190	4155	4199	4597	4546	4342	4475	4344	4311	6.171e+05	7.415e+05	7.853e+05	6.536e+05	6.866e+05	8.15e+05	4182	4116	4349	4124
pos_1053	(4S,6S)-3,4,5,6-Tetrahydro-4-hydroxy-6-methyl-2H-pyran-2-one	metab_60	0	47.1	-	-	HMDB0033302	M+ACN+H	C6H10O3	2.9414	-	pos	-	-	-	-	Organoheterocyclic compounds	Lactones	172.096	0.0358113954222	-3.09703	33275-54-6	Delta valerolactones	3.126e+04	4.118e+04	4.665e+04	3.198e+04	4.028e+04	3.558e+04	1.825e+05	2.062e+05	1.696e+05	1.849e+05	1.847e+05	2.249e+05	1.494e+05	1.752e+05	1.4e+05	1.549e+05	1.488e+05	1.759e+05	8.405e+04	8.491e+04	9.031e+04	8.378e+04
pos_1054	Homovanillin	metab_61	0	48.6	map01100;map00350	Metabolic pathways;Tyrosine metabolism	PW_C002411;HMDB0005175	M+NH4	C9H10O3	2.9414	C05581	pos	-	-	Metabolism;Metabolism	Global and overview maps;Amino acid metabolism	Benzenoids	Phenols	184.097	0.0173784568945	-1.92126	5703-24-2	Methoxyphenols	4.44e+05	4.449e+05	4.089e+05	4.489e+05	4.144e+05	4.387e+05	5.884e+05	6.135e+05	5.119e+05	6.374e+05	5.574e+05	6.458e+05	1.504e+06	1.406e+06	1.497e+06	1.282e+06	1.477e+06	1.435e+06	6.43e+05	6.405e+05	6.348e+05	6.608e+05
pos_1056	Doxazosin	metab_62	0	56.8	-	-	HMDB0014728;MJDBOTE0001598	M+Na	C23H25N5O5	2.9414	C06970	pos	-	-	-	-	Organoheterocyclic compounds	Diazinanes	474.172	0.0414901585082	-5.65738	74191-85-8	Piperazines	1.215e+05	1.685e+05	1.874e+05	1.732e+05	1.594e+05	1.905e+05	2.143e+04	5.113e+04	1.783e+04	1.838e+04	4.25e+04	3.679e+04	3.576e+05	2.389e+05	3.994e+05	2.62e+05	3.787e+05	3.016e+05	1.876e+05	1.846e+05	1.851e+05	2.013e+05
pos_1057	Azacitidine	metab_63	0	56.8	-	-	HMDB0015063;HMDB0248552	2M+H	C8H12N4O5	2.9414	C11262	pos	-	-	-	-	Organic oxygen compounds	Organooxygen compounds	489.17	0.0296775	3.35552011033632	320-67-2	Carbohydrates and carbohydrate conjugates	5.315e+06	6.28e+06	5.295e+06	6.027e+06	4.788e+06	5.885e+06	1.567e+06	1.549e+06	1.48e+06	1.525e+06	1.48e+06	1.469e+06	1.928e+06	1.904e+06	1.833e+06	1.832e+06	1.866e+06	1.848e+06	1.651e+06	1.651e+06	1.556e+06	1.654e+06
pos_1060	UDP-N-acetyl-alpha-D-glucosamine	metab_67	0	51.3	map01100;map00520;map00524	Metabolic pathways;Amino sugar and nucleotide sugar metabolism;Neomycin, kanamycin and gentamicin biosynthesis	HMDB0304526	M+NH4	C17H25N3O17P2-2	2.9493	C00043	pos	-	-	Metabolism;Metabolism;Metabolism	Global and overview maps;Carbohydrate metabolism;Biosynthesis of other secondary metabolites	Nucleosides, nucleotides, and analogues	Pyrimidine nucleotides	623.103	0.0653292624317	4.909139503935821	528-04-1	Pyrimidine nucleotide sugars	17.7	370.6	17.67	261.2	17.68	17.86	2.207e+06	2.773e+06	2.221e+06	2.296e+06	2.331e+06	2.58e+06	24.07	23.77	22.88	2.097e+04	2.664e+04	23.07	2.023e+05	1.988e+05	2.059e+05	2.29e+05
pos_1063	7-[(3R)-3-(Aminomethyl)-4-methoxyiminopyrrolidin-1-yl]-1-cyclopropyl-6-fluoro-4-oxo-1,8-naphthyridine-3-carboxylic acid	metab_69	0	49.8	-	-	HMDB0260015	M+2Na-H	C18H20FN5O4	2.9572	-	pos	-	-	-	-	Organoheterocyclic compounds	Diazanaphthalenes	434.122	0.134155	2.22394268363623	-	Naphthyridines	6.199e+05	6.13e+05	5.434e+05	6.313e+05	5.814e+05	5.568e+05	1546	1091	4142	1074	1042	1034	1357	1341	1290	1290	1314	1301	7.49e+04	1.009e+05	9.658e+04	1.014e+05
pos_1065	3-Hydroxysebacic acid	metab_71	0	54.7	-	-	HMDB0000350	M+ACN+H	C10H18O5	2.9652	-	pos	-	-	-	-	Organic acids and derivatives	Hydroxy acids and derivatives	260.149	0.0386106487204	-2.66788	446881-43-2	Medium-chain hydroxy acids and derivatives	1.972e+05	1.909e+05	1.742e+05	1.735e+05	1.612e+05	1.784e+05	9.267e+04	9.165e+04	8.752e+04	9.02e+04	8.756e+04	8.69e+04	1.141e+05	1.126e+05	1.084e+05	1.084e+05	1.104e+05	1.093e+05	8.836e+04	8.311e+04	8.932e+04	8.314e+04
pos_1066	O-Toluidine	metab_72	82.8	0	-	-	HMDB0041965	M+H	C7H9N	2.9728	C14403	pos	-	-	-	-	Benzenoids	Benzene and substituted derivatives	108.081	0.00290032796117	1.63220655781916	95-53-4	Toluenes	1.699e+05	1.928e+05	1.974e+05	2.061e+05	1.984e+05	1.822e+05	1.579e+05	1.601e+05	1.512e+05	1.448e+05	1.61e+05	1.55e+05	2.39e+05	2.125e+05	2.357e+05	2.406e+05	2.557e+05	2.301e+05	1.895e+05	1.895e+05	1.885e+05	1.898e+05
pos_1067	Garbanzol	metab_73	0	40.4	map00941	Flavonoid biosynthesis	HMDB0037254	M+NH4	C15H12O5	2.9728	C09751	pos	-	-	Metabolism	Biosynthesis of other secondary metabolites	Phenylpropanoids and polyketides	Flavonoids	290.102	0.204333	-2.47677	1226-22-8	Flavans	1.034e+05	1.461e+05	1.424e+05	1.756e+05	9.357e+04	1.416e+05	6301	6232	5951	6133	9380	5909	7755	7659	7372	7368	7504	7433	3.821e+04	2.378e+04	3.757e+04	3.755e+04
pos_1068	Biflorin	metab_74	0	70.9	-	-	HMDB0002336	M+Na	C16H18O9	2.9728	C08996	pos	-	-	-	-	Organic oxygen compounds	Organooxygen compounds	377.086	0.00960512363069	4.32270719913473	89701-85-9	Carbohydrates and carbohydrate conjugates	3.215e+04	4.121e+04	3.313e+04	4.127e+04	7.113e+04	4.787e+04	6.27e+05	8.541e+05	1.01e+06	7.125e+05	8.015e+05	3.411e+05	7981	7882	7587	7582	7723	7650	6.847e+05	6.949e+05	6.839e+05	6.965e+05
pos_1069	Quercetin 7-glucoside	metab_75	0	84.9	-	-	HMDB0302151	M+NH4	C21H20O12	2.9728	C12639	pos	-	-	-	-	Phenylpropanoids and polyketides	Flavonoids	482.128	0.111171	-2.17282	-	Flavonoid glycosides	8.925e+05	9.36e+05	9.194e+05	9.703e+05	8.1e+05	7.826e+05	1.975e+05	1.953e+05	1.865e+05	1.923e+05	1.866e+05	1.852e+05	2.431e+05	2.401e+05	2.311e+05	2.309e+05	2.352e+05	2.33e+05	2.273e+05	1.769e+05	2.188e+05	2.242e+05
pos_107	Arabinofuranosylguanine	metab_76	0	41	-	-	HMDB0061067	M+H-2H2O, M+ACN+Na, M+Na	C10H15N5O5	2.847	-	pos	-	-	-	-	Nucleosides, nucleotides, and analogues	Purine nucleosides	349.123	0.0113053245658	0.7757131392262121	-	Not Available	7.855e+05	6.95e+05	6.73e+05	6.729e+05	7.589e+05	6.815e+05	2.461e+06	2.551e+06	2.859e+06	2.444e+06	2.466e+06	2.453e+06	1.949e+06	1.822e+06	1.877e+06	1.694e+06	1.936e+06	1.895e+06	1.261e+06	1.233e+06	1.264e+06	1.253e+06
pos_1071	Arabinofuranosylcytosine	metab_78	0	69.7	-	-	HMDB0015122;HMDB0248553	M+H-2H2O	C9H13N3O5	2.9808	C02961	pos	-	-	-	-	Nucleosides, nucleotides, and analogues	Pyrimidine nucleosides	208.071	0.0260285289224	-1.78718	147-94-4	Not Available	4.415	4.429	4.408	6.993	4.409	4.456	3.368e+04	3.72e+04	4.875e+04	3.367e+04	3.475e+04	5775	9.424e+05	9.85e+05	1.01e+06	9.008e+05	9.067e+05	1.01e+06	7.94e+04	7.786e+04	7.809e+04	8.236e+04
pos_1073	S-(2-Chloroacetyl)glutathione	metab_80	0	47.7	-	-	HMDB0060505	M+ACN+H	C12H18ClN3O7S	2.9808	C14864	pos	-	-	-	-	Organic acids and derivatives	Carboxylic acids and derivatives	425.086	0.0260590575419	-9.05603	113668-38-5	Amino acids, peptides, and analogues	5.023e+05	5.815e+05	4.836e+05	4.391e+05	4.994e+05	4.178e+05	7.354e+05	8.553e+05	1.402e+06	9.02e+05	8.984e+05	3.774e+05	4.588e+05	4.531e+05	4.362e+05	4.359e+05	4.44e+05	4.398e+05	1.302e+06	1.329e+06	1.268e+06	1.255e+06
pos_1074	Fluorescein 5-maleimide	metab_81	0	54	-	-	HMDB0252363	M+CH3OH+H	C24H13NO7	2.9808	-	pos	-	-	-	-	Organoheterocyclic compounds	Benzopyrans	460.101	0.0329385992414	-3.86004	-	1-benzopyrans	7.969e+05	9.151e+05	8.571e+05	9.167e+05	8.365e+05	8.638e+05	1.077e+04	5420	5176	5335	5179	5139	6745	6662	6412	6408	6527	6465	4.317e+05	4.247e+05	3.996e+05	4.175e+05
pos_1075	Serylhistidine	metab_82	0	45	-	-	HMDB0029041	2M+Na	C9H14N4O4	2.9808	-	pos	-	-	-	-	Organic acids and derivatives	Carboxylic acids and derivatives	507.196	0.0160845466223	8.44854363870504	67726-09-4	Amino acids, peptides, and analogues	1.567e+05	1.49e+05	1.045e+05	7.312e+04	8.228e+04	1.074e+05	8.051e+05	6.435e+05	5.965e+05	8.638e+05	5.916e+05	4.973e+05	1.3e+04	1.284e+04	1.236e+04	1.235e+04	1.258e+04	1.246e+04	9.602e+05	9.587e+05	9.292e+05	9.605e+05
pos_1076	Apigenin 7-O-(6''-malonyl-apiosyl-glucoside)	metab_83	0	42.8	-	-	HMDB0301683	M+H-2H2O	C29H30O17	2.9808	-	pos	-	-	-	-	Phenylpropanoids and polyketides	Flavonoids	615.133	0.135289	-2.28841	-	Flavonoid glycosides	4299	4313	4293	4330	4294	4339	2.371e+06	2.709e+06	2.358e+06	2.792e+06	2.485e+06	2.905e+06	5846	5774	5558	5555	5657	5604	5.416e+05	4.155e+05	5.623e+05	5.61e+05
pos_1078	Neocarlinoside	metab_85	0	66.8	-	-	LMPK12110490;HMDB0037408	M+2Na-H	C26H28O15	2.9888	C10109	pos	-	-	-	-	Phenylpropanoids and polyketides	Flavonoids	625.118	0.0305687416484	6.14655458651325	83151-89-7	Flavonoid glycosides	4.21e+04	1.834e+04	1.94e+04	75.43	3.902e+04	1.444e+04	7.046e+06	8.313e+06	7.354e+06	7.476e+06	7.997e+06	8.106e+06	1.821e+04	2.012e+04	96.82	96.76	4.854e+04	97.61	2.633e+06	2.561e+06	2.566e+06	2.733e+06
pos_1085	Leptosin	metab_93	0	75	-	-	HMDB0037473;LMPK12130015	M+Na	C22H22O11	3.0126	-	pos	-	-	-	-	Phenylpropanoids and polyketides	Flavonoids	485.107	0.0169109874592	3.83821855271182	486-23-7	Flavonoid glycosides	2.081e+04	1.674e+04	1300	1312	1301	2035	8.395e+05	9.414e+05	8.424e+05	8.297e+05	6.942e+05	5.435e+05	1771	1749	1684	1683	1714	1697	7.261e+05	7.147e+05	7.118e+05	6.968e+05
pos_1086	3-Isopropylmalic acid	metab_94	0	45.8	map01100;map01210;map01110;map01230;map00290	Metabolic pathways;2-Oxocarboxylic acid metabolism;Biosynthesis of secondary metabolites;Biosynthesis of amino acids;Valine, leucine and isoleucine biosynthesis	HMDB0012156	M+H-2H2O	C7H12O5	3.0206	C04411	pos	-	-	Metabolism;Metabolism;Metabolism;Metabolism;Metabolism	Global and overview maps;Global and overview maps;Global and overview maps;Global and overview maps;Amino acid metabolism	Lipids and lipid-like molecules	Fatty Acyls	141.054	0.0179180922012	-1.50736	126576-14-5	Fatty acids and conjugates	9.447e+04	1.087e+05	8.78e+04	1.023e+05	9.544e+04	1.014e+05	5571	2107	2537	2074	2013	1998	2622	2621	2493	8809	2537	2513	4.437e+04	4.31e+04	4.433e+04	4.29e+04
pos_1089	Patulin	metab_97	50.8	0	-	-	HMDB0034299	M+H	C7H6O4	3.0361	C16748	pos	-	-	-	-	Organoheterocyclic compounds	Pyrans	155.034	0.0660822697026	-2.11523	149-29-1	Not Available	4.937e+04	5.291e+04	4.844e+04	5.54e+04	4.459e+04	4.233e+04	6295	9188	4815	5531	3920	6753	2722	2688	2588	2586	2634	2609	2.885e+04	2.483e+04	2.751e+04	2.847e+04
pos_109	L-Hypoglycin A	metab_98	0	58.8	-	-	HMDB0029427	M+H-2H2O, M+Na, M+NH4	C7H11NO2	2.847	C08287	pos	-	-	-	-	Organic acids and derivatives	Carboxylic acids and derivatives	106.065	0.02017	1.3658938617969099	156-56-9	Amino acids, peptides, and analogues	8.908e+05	9.509e+05	9.21e+05	9.204e+05	8.853e+05	9.385e+05	1.656e+05	1.581e+05	1.218e+05	1.476e+05	1.173e+05	8.87e+04	2.051e+05	2.233e+05	1.893e+05	2.121e+05	2.463e+05	2.513e+05	6.531e+05	6.706e+05	6.841e+05	6.787e+05
pos_1092	Pentaethylene glycol	metab_101	37.9	0	-	-	HMDB0256256	M+H	C10H22O6	3.0441	-	pos	-	-	-	-	Organic oxygen compounds	Organooxygen compounds	239.148	0.0311705578556	-2.44072	-	Ethers	4691	7653	3716	6957	6448	4882	2.627e+05	2.373e+05	1.873e+05	2.056e+05	2.161e+05	2.212e+05	3.925e+05	3.007e+05	3.059e+05	3.747e+05	3.443e+05	3.871e+05	1.414e+05	1.328e+05	1.331e+05	1.332e+05
pos_1094	(-)-trans-3,4-Dihydro-4,8-dihydroxy-3-methyl-1H-2-benzopyran-1-one	metab_103	0	39.6	-	-	HMDB0030765	M+H-H2O	C10H10O4	3.0521	-	pos	-	-	-	-	Organoheterocyclic compounds	Benzopyrans	177.054	0.00955662416899	-1.99509	70287-70-6	2-benzopyrans	1.64e+05	1.479e+05	1.203e+05	1.507e+05	1.374e+05	1.433e+05	5.436e+05	5.289e+05	4.397e+05	5.358e+05	4.284e+05	5.645e+05	1.298e+05	1.282e+05	1.234e+05	1.233e+05	1.256e+05	1.244e+05	3.746e+05	3.819e+05	3.799e+05	3.826e+05
pos_1096	Cajanol	metab_105	0	74.1	-	-	LMPK12050499;HMDB0033924	M+NH4	C17H16O6	3.0521	C10204	pos	-	-	-	-	Phenylpropanoids and polyketides	Isoflavonoids	334.128	0.0279578742044	-2.77887	61020-70-0	O-methylated isoflavonoids	1.116e+05	1.276e+05	1.85e+05	1.265e+05	1.087e+05	1.474e+05	6102	6034	5763	5939	5765	5722	8474	7417	1.602e+04	1.267e+04	1.607e+04	1.446e+04	4.863e+04	4.555e+04	4.758e+04	4.795e+04
pos_11	Lariciresinol	metab_109	0	47.9	map01100;map01110;map00998	Metabolic pathways;Biosynthesis of secondary metabolites;Biosynthesis of various secondary metabolites - part 2	HMDB0253982;HMDB0303941	M+H, M+NH4, M+H-H2O, M+H-2H2O	C20H24O6	4.7258	C10646	pos	-	-	Metabolism;Metabolism;Metabolism	Global and overview maps;Global and overview maps;Biosynthesis of other secondary metabolites	Lignans, neolignans and related compounds	Furanoid lignans	361.164	0.0095949383069	-2.54839	27003-73-2	Tetrahydrofuran lignans	6.58e+06	6.668e+06	6.511e+06	6.75e+06	6.406e+06	6.271e+06	1.872e+07	1.829e+07	1.92e+07	1.885e+07	1.824e+07	1.72e+07	1.571e+07	1.607e+07	1.644e+07	1.588e+07	1.566e+07	1.643e+07	1.184e+07	1.165e+07	1.169e+07	1.188e+07
pos_1100	Phosphocreatine	metab_111	0	38.6	map01100;map00330	Metabolic pathways;Arginine and proline metabolism	PW_C001164;HMDB0001511;MJDBOTE0000439	M+NH4	C4H10N3O5P	3.0679	C02305	pos	-	-	Metabolism;Metabolism	Global and overview maps;Amino acid metabolism	Organic acids and derivatives	Carboxylic acids and derivatives	229.07	0.0115173404119	2.78513048792728	1967-07-02	Amino acids, peptides, and analogues	9.125e+04	5.949e+04	6.7e+04	7.554e+04	6.668e+04	7.23e+04	1.185e+06	1.377e+06	1.614e+06	1.26e+06	1.298e+06	1.02e+06	2.378e+05	2.225e+05	2.661e+05	2.23e+05	2.508e+05	2.489e+05	9.873e+05	1e+06	9.743e+05	9.796e+05
pos_1103	Glutamic acid betaine	metab_113	0	34.2	-	-	HMDB0304561	M+H-H2O	C31H34O11	3.0679	-	pos	-	-	-	-	Phenylpropanoids and polyketides	Isoflavonoids	565.202	0.0076423714271	-8.80368	-	Isoflavonoid O-glycosides	2.962e+06	2.553e+06	2.318e+06	2.232e+06	2.143e+06	2.419e+06	9.276e+05	8.367e+05	8.374e+05	1.034e+06	8.367e+05	8.365e+05	1.041e+06	1.028e+06	9.899e+05	9.893e+05	1.008e+06	9.98e+05	3.691e+06	3.749e+06	3.711e+06	3.687e+06
pos_1107	Coformycin	metab_116	0	66.4	-	-	HMDB0250398	M+K	C11H16N4O5	3.0836	C01677	pos	-	-	-	-	Organic oxygen compounds	Organooxygen compounds	323.075	0.0142676038385	0.569973304286053	11033-22-0	Carbohydrates and carbohydrate conjugates	1.51e+06	1.578e+06	1.513e+06	1.532e+06	1.478e+06	1.673e+06	7.987e+05	8.516e+05	8.988e+05	7.602e+05	7.622e+05	7.182e+05	1.133e+05	1.079e+05	1.529e+05	1.467e+05	6.864e+04	1.136e+05	1.298e+06	1.274e+06	1.281e+06	1.255e+06
pos_1108	Vanillic acid 4-beta-D-glucoside	metab_117	0	54.5	-	-	HMDB0302469	M+ACN+Na	C14H18O9	3.0836	-	pos	-	-	-	-	Phenylpropanoids and polyketides	Tannins	394.112	0.00898887158256	4.6071107852573	-	Hydrolyzable tannins	1.006e+05	1.203e+05	9.032e+04	1.169e+05	1.05e+05	9.836e+04	9630	9523	9095	9373	9099	9030	1.185e+04	1.17e+04	1.127e+04	1.126e+04	1.147e+04	1.136e+04	3.738e+05	3.671e+05	3.666e+05	3.686e+05
pos_1111	Garcimangosone D	metab_120	0	54.5	-	-	HMDB0038066	M+ACN+H	C19H20O9	3.0915	-	pos	-	-	-	-	Organic oxygen compounds	Organooxygen compounds	434.144	0.0289462191518	-2.61148	-	Carbohydrates and carbohydrate conjugates	7.575e+05	7.679e+05	6.537e+05	6.143e+05	7.292e+05	5.658e+05	1.725e+05	1.402e+05	1.347e+05	1.616e+05	1.387e+05	1.728e+05	9.56e+04	9.442e+04	9.088e+04	9.082e+04	9.251e+04	9.163e+04	4.604e+05	4.303e+05	4.473e+05	4.54e+05
pos_1115	1-Aminocyclopropanol	metab_124	0	68.5	-	-	HMDB0243823	M+H	C3H7NO	3.1153	-	pos	-	-	-	-	Organic oxygen compounds	Organooxygen compounds	74.0605	0.0138895	6.35664496246954	-	Alcohols and polyols	1.162e+05	1.374e+05	1.338e+05	1.514e+05	1.564e+05	1.581e+05	1.562e+05	1.663e+05	1.505e+05	1.397e+05	1.369e+05	1.42e+05	1.699e+05	1.508e+05	1.677e+05	1.469e+05	1.672e+05	1.383e+05	1.126e+05	1.121e+05	1.147e+05	1.11e+05
pos_1117	Trehalose 6-phosphate	metab_126	0	43.2	map01100;map00500;map01110	Metabolic pathways;Starch and sucrose metabolism;Biosynthesis of secondary metabolites	HMDB0001124	M+H-H2O	C12H23O14P	3.1153	C00689	pos	-	-	Metabolism;Metabolism;Metabolism	Global and overview maps;Carbohydrate metabolism;Global and overview maps	Organic oxygen compounds	Organooxygen compounds	405.081	0.0496526756465	3.84979932030212	4484-88-2	Carbohydrates and carbohydrate conjugates	1.2e+05	1.204e+05	1.198e+05	1.209e+05	1.199e+05	1.211e+05	1.068e+06	1.23e+06	1.071e+06	1.041e+06	1.035e+06	1.129e+06	1.632e+05	1.612e+05	1.551e+05	1.55e+05	1.579e+05	1.564e+05	1.341e+05	1.258e+05	1.286e+05	1.19e+05
pos_1122	4-Acetylbutyrate	metab_132	0	46.3	-	-	HMDB0061881	M+ACN+H	C6H10O3	3.1233	C02129	pos	-	-	-	-	Lipids and lipid-like molecules	Fatty Acyls	172.096	0.0302419024449	-3.16736	3128-06-01	Fatty acids and conjugates	3.424e+04	3.603e+04	3.206e+04	2.896e+04	3.444e+04	3.919e+04	1.143e+05	1.152e+05	1.07e+05	1.027e+05	9.043e+04	1.23e+05	1.829e+05	1.635e+05	1.28e+05	1.606e+05	1.639e+05	1.436e+05	6.77e+04	6.66e+04	6.837e+04	7.144e+04
pos_1126	L-Homocystine	metab_136	0	31.8	map00270	Cysteine and methionine metabolism	HMDB0000676	M+H	C8H16N2O4S2	3.1389	C01817	pos	-	-	Metabolism	Amino acid metabolism	Organic acids and derivatives	Carboxylic acids and derivatives	269.065	0.0252239559083	9.6648810508474	626-72-2	Amino acids, peptides, and analogues	2.802e+05	3.354e+05	3.452e+05	3.016e+05	3.516e+05	3.186e+05	2.62e+05	3.045e+05	2.822e+05	2.54e+05	2.567e+05	2.38e+05	1.846e+05	1.823e+05	1.755e+05	1.754e+05	1.786e+05	1.769e+05	1.901e+05	1.797e+05	1.883e+05	1.837e+05
pos_1143	(-)-Epigallocatechin 3,4'-di-gallate	metab_155	0	71.8	-	-	HMDB0039298	M+CH3OH+H	C29H22O15	3.1786	-	pos	-	-	-	-	Phenylpropanoids and polyketides	Flavonoids	643.128	0.0259418	-2.80763	89013-67-2	Flavans	3634	3646	3629	3661	3630	3668	8.506e+06	8.818e+06	9.214e+06	8.225e+06	9.345e+06	8.74e+06	4942	2.13e+04	4698	4695	4782	4737	1.991e+06	2.009e+06	1.983e+06	2.097e+06
pos_1145	P-Octopamine	metab_157	0	58.7	-	-	HMDB0004825	M+H-H2O	C8H11NO2	3.1942	C04227	pos	-	-	-	-	Benzenoids	Phenols	136.075	0.0263366907383	-1.36295	104-14-3	1-hydroxy-2-unsubstituted benzenoids	5261	9291	8200	9948	1.588e+04	1.16e+04	2.884e+04	3.23e+04	2.173e+04	3.592e+04	2.965e+04	3.445e+04	8.002e+05	8.49e+05	9.009e+05	8.056e+05	7.781e+05	9.305e+05	9.515e+04	9.217e+04	8.947e+04	9.379e+04
pos_1155	(1S,2R)-1-C-(indol-3-yl)glycerol 3-phosphate	metab_167	0	59.3	map01100;map00402;map00400;map01110;map01230	Metabolic pathways;Benzoxazinoid biosynthesis;Phenylalanine, tyrosine and tryptophan biosynthesis;Biosynthesis of secondary metabolites;Biosynthesis of amino acids	HMDB0303952	M+ACN+Na	C11H14NO6P	3.2259	C03506	pos	-	-	Metabolism;Metabolism;Metabolism;Metabolism;Metabolism	Global and overview maps;Biosynthesis of other secondary metabolites;Amino acid metabolism;Global and overview maps;Global and overview maps	Organoheterocyclic compounds	Indoles and derivatives	351.07	0.0284106007996	-4.97867	-	Indoles	1.619e+04	1.624e+04	1.617e+04	1.631e+04	1.617e+04	1.634e+04	2.686e+06	2.784e+06	3.191e+06	3.067e+06	2.793e+06	2.619e+06	2.202e+04	2.174e+04	2.093e+04	2.092e+04	2.13e+04	2.11e+04	6.125e+05	6.478e+05	6.496e+05	6.492e+05
pos_1159	Sinapaldehyde	metab_170	0	35.8	map01100;map00940;map01110	Metabolic pathways;Phenylpropanoid biosynthesis;Biosynthesis of secondary metabolites	HMDB0258301;HMDB0258653	M+ACN+H	C11H12O4	3.2339	C05610	pos	-	-	Metabolism;Metabolism;Metabolism	Global and overview maps;Biosynthesis of other secondary metabolites;Global and overview maps	Benzenoids	Phenols	250.107	0.00682411988299	-2.49008	4206-58-0	Methoxyphenols	1.464e+05	1.075e+05	6.191e+04	9.169e+04	9.033e+04	8.903e+04	3.648e+06	3.305e+06	2.994e+06	3.908e+06	3.133e+06	3.989e+06	5.461e+04	5.023e+04	3.126e+04	4.621e+04	5.503e+04	6.831e+04	1.14e+06	1.155e+06	1.146e+06	1.137e+06
pos_1164	Isoscoparin 2''-(6-(E)-ferulylglucoside)	metab_175	-	-	-	-	HMDB0038454;LMPK12110753	M+K	C38H40O19		-	pos	-	-	-	-	Phenylpropanoids and polyketides	Flavonoids	839.176	-	-	97605-26-0	Flavonoid glycosides
pos_1166	Estriol-16-Glucuronide	metab_177	0	33.3	-	-	HMDB0006766	M+K	C24H32O9	3.2573	C05504	pos	-	-	-	-	Lipids and lipid-like molecules	Steroids and steroid derivatives	503.165	0.140945	-5.98372	1852-50-2	Steroidal glycosides	6.372e+04	1.05e+05	5.977e+04	5.845e+04	6.032e+04	1.208e+05	1.254e+06	1.341e+06	9.695e+05	1.373e+06	1.302e+06	1.649e+06	2.73e+04	2.696e+04	2.595e+04	2.594e+04	2.642e+04	2.617e+04	1.408e+05	1.809e+05	1.977e+05	1.873e+05
pos_1167	Indole-3-Carbinol	metab_178	59.2	0	-	-	HMDB0005785	M+H	C9H9NO	3.2652	-	pos	-	-	-	-	Organoheterocyclic compounds	Indoles and derivatives	148.075	0.0912820699579	-2.05459	700-06-1	Indoles	2478	3231	2475	2496	2475	2501	2.135e+04	2.473e+04	4.548e+04	3.145e+04	3.618e+04	4.078e+04	1.53e+05	1.538e+05	1.454e+05	1.504e+05	1.186e+05	1.467e+05	2.721e+04	2.304e+04	2.814e+04	2.813e+04
pos_1173	3-Methylcrotonylglycine	metab_185	0	36.7	-	-	HMDB0000459	M+2Na-H	C7H11NO3	3.2966	C20828	pos	-	-	-	-	Organic acids and derivatives	Carboxylic acids and derivatives	202.044	0.00727982364824	-7.57796	33008-07-0	Amino acids, peptides, and analogues	2.12e+07	2.192e+07	2.196e+07	2.219e+07	2.31e+07	2.129e+07	1.067e+07	1.135e+07	9.861e+06	9.722e+06	1.078e+07	9.1e+06	2.765e+07	2.472e+07	2.534e+07	2.623e+07	2.693e+07	2.5e+07	1.948e+07	1.952e+07	1.933e+07	1.921e+07
pos_1174	Trans-Chlorogenic acid	metab_186	0	68.9	map00940;map00941;map01110;map00945	Phenylpropanoid biosynthesis;Flavonoid biosynthesis;Biosynthesis of secondary metabolites;Stilbenoid, diarylheptanoid and gingerol biosynthesis	HMDB0003164;HMDB0032849	M+H-2H2O	C16H18O9	3.3042	C00852	pos	-	-	Metabolism;Metabolism;Metabolism;Metabolism	Biosynthesis of other secondary metabolites;Biosynthesis of other secondary metabolites;Global and overview maps;Biosynthesis of other secondary metabolites	Organic oxygen compounds	Organooxygen compounds	319.08	0.00810025164018	-2.23426	202650-88-2	Alcohols and polyols	3.377e+06	3.602e+06	3.311e+06	3.296e+06	3.2e+06	3.241e+06	3.045e+05	3.502e+05	4.849e+05	3.055e+05	3.111e+05	2.831e+05	4.678e+04	4.209e+04	3.46e+04	2.29e+04	3.172e+04	2.522e+04	1.073e+06	1.055e+06	1.065e+06	1.074e+06
pos_1175	1,2-Benzoquinone	metab_187	0	51.1	-	-	HMDB0012133	2M+H	C6H4O2	3.3122	C02351	pos	-	-	-	-	Organic oxygen compounds	Organooxygen compounds	217.049	0.0110866	-1.46665	583-63-1	Carbonyl compounds	3919	1.595e+04	2.076e+04	2.384e+04	5446	2.26e+04	3.236e+05	3.953e+05	3.212e+05	3.33e+05	3.476e+05	3.945e+05	4643	4586	4414	4411	4493	4450	1.318e+05	1.297e+05	1.3e+05	1.328e+05
pos_1176	Galloyl glucose	metab_188	0	82.2	-	-	HMDB0301708	M+H-H2O	C13H16O10	3.3122	C01158	pos	-	-	-	-	Phenylpropanoids and polyketides	Tannins	315.07	0.00550392902397	-2.78193	-	Not Available	6.92e+05	7.609e+05	6.393e+05	7.703e+05	7.227e+05	7.081e+05	2862	2830	2703	2786	2704	2684	3522	3479	3348	3346	3408	3376	5.025e+05	4.98e+05	4.959e+05	4.99e+05
pos_1177	2,6-Digalloylglucose	metab_189	0	55.1	-	-	HMDB0039181	M+NH4	C20H20O14	3.3122	-	pos	-	-	-	-	Benzenoids	Benzene and substituted derivatives	502.118	0.0562946057285	-2.63168	94356-20-4	Benzoic acids and derivatives	8.443e+05	8.482e+05	8.39e+05	1.022e+06	8.035e+05	8.952e+05	8341	8248	7877	8118	8232	7821	1.026e+04	1.014e+04	9758	9752	9932	9838	5.775e+05	6.414e+05	5.794e+05	5.691e+05
pos_1178	Sucrose 6-phosphate	metab_190	0	36.6	map00500	Starch and sucrose metabolism	HMDB0301916	M+H-H2O	C12H23O14P	3.32	C16688	pos	-	-	Metabolism	Carbohydrate metabolism	Organic oxygen compounds	Organooxygen compounds	405.081	0.0430037311539	3.80199705834309	-	Carbohydrates and carbohydrate conjugates	1.057e+05	1.061e+05	1.056e+05	1.065e+05	1.056e+05	1.067e+05	1.434e+06	1.577e+06	1.386e+06	1.477e+06	1.629e+06	1.625e+06	1.438e+05	1.42e+05	1.367e+05	1.366e+05	1.391e+05	1.378e+05	1.141e+05	1.125e+05	1.049e+05	1.057e+05
pos_1179	Validamycin A	metab_191	0	46	map01100;map01110	Metabolic pathways;Biosynthesis of secondary metabolites	HMDB0036592	M+2Na-H	C20H35NO13	3.32	C12112	pos	-	-	Metabolism;Metabolism	Global and overview maps;Global and overview maps	Organic oxygen compounds	Organooxygen compounds	542.178	0.0268191106134	-8.42293	37248-47-8	Carbohydrates and carbohydrate conjugates	6.718e+06	6.075e+06	6.539e+06	6.396e+06	7.024e+06	6.284e+06	1438	1422	1358	1399	1358	1348	1769	1748	1682	1681	1712	1696	2.025e+06	1.986e+06	2.096e+06	1.977e+06
pos_1183	(2R)-2-(3,4-Dihydroxyphenyl)-3,5,7-trihydroxy-2,3-dihydrochromen-4-one	metab_196	0	74	-	-	HMDB0242509	2M+H	C15H12O7	3.3359	-	pos	-	-	-	-	Phenylpropanoids and polyketides	Flavonoids	609.123	0.0224802799881	-1.87512	-	Flavans	7005	7027	6995	7055	6996	7070	7.845e+06	7.891e+06	8.675e+06	7.408e+06	8.089e+06	6.155e+06	9525	9408	9055	9050	9217	9130	4.349e+06	4.555e+06	4.527e+06	4.565e+06
pos_1185	8beta-Angeloyloxy-15-hydroxy-1alpha,10R-dimethoxy-3-oxo-11(13)-germacren-12,6alpha-olide	metab_198	0	56	-	-	HMDB0039013	M+K	C22H32O8	3.3517	-	pos	-	-	-	-	Lipids and lipid-like molecules	Prenol lipids	463.17	0.0121741354468	-6.51323	-	Terpene lactones	2.246e+06	2.38e+06	2.142e+06	2.308e+06	2.294e+06	2.534e+06	6.746e+06	6.228e+06	5.738e+06	6.024e+06	5.708e+06	4.963e+06	2.764e+04	2.736e+04	3.869e+04	2.857e+04	4.165e+04	3.747e+04	3.238e+06	3.225e+06	3.197e+06	3.291e+06
pos_1186	Corymboside	metab_199	0	64.9	-	-	LMPK12110260;HMDB0030803	M+ACN+Na	C26H28O14	3.3517	-	pos	-	-	-	-	Phenylpropanoids and polyketides	Flavonoids	628.163	0.0388687634794	-0.484485	73543-87-0	Flavonoid glycosides	3.522e+05	3.534e+05	3.517e+05	3.548e+05	3.518e+05	3.555e+05	6.804e+05	9.668e+05	1.112e+06	8.873e+05	9.888e+05	7.777e+05	4.79e+05	4.731e+05	4.553e+05	4.551e+05	4.635e+05	4.591e+05	3.758e+05	3.789e+05	3.494e+05	3.796e+05
pos_1189	3'-(1-Butylphosphoryl)adenosine	metab_202	0	49	-	-	HMDB0246085	M+NH4	C14H22N5O7P	3.3593	-	pos	-	-	-	-	Nucleosides, nucleotides, and analogues	Ribonucleoside 3''-phosphates	421.16	0.0356969142895	0.13283062771018306	-	Not Available	722.9	725.2	721.9	728.1	722	729.7	1.985e+06	2.029e+06	1.712e+06	2.313e+06	2.059e+06	2.899e+06	983.1	970.9	934.6	934	951.3	942.3	1.956e+05	1.794e+05	1.9e+05	1.896e+05
pos_1190	Mangiferin	metab_204	0	55.9	-	-	HMDB0034410;HMDB0302730;MJDBOTE0001327	M+CH3OH+H	C19H18O11	3.3593	C10077	pos	-	-	-	-	Organoheterocyclic compounds	Benzopyrans	455.117	0.0330550731269	-2.37456	4773-96-0	1-benzopyrans	1.403e+06	1.43e+06	1.323e+06	1.442e+06	1.399e+06	1.477e+06	5.877e+05	5.556e+05	6.013e+05	5.444e+05	7.213e+05	4.923e+05	1.186e+04	1.171e+04	1.127e+04	1.127e+04	1.148e+04	1.137e+04	8.669e+05	8.637e+05	8.658e+05	8.092e+05
pos_1192	4-Oxododecanedioic Acid	metab_206	41.7	0	-	-	-	M+H-H2O	C12H20O5	3.3673	-	pos	-	-	-	-	-	-	227.127	0.0589548300984	-1.3711	-	-	1.826e+04	2.697e+04	1.199e+04	1.348e+04	1.415e+04	4379	1.74e+04	3.241e+04	3.332e+04	3.442e+04	2.444e+04	2.086e+04	4.563e+04	4.667e+04	7.307e+04	5.295e+04	6.226e+04	7.778e+04	1.979e+04	2.052e+04	2.085e+04	2.27e+04
pos_1197	2-Methylbutyroylcarnitine	metab_211	47.3	0	-	-	LMFA07070034;HMDB0000378	M+H	C12H23NO4	3.3831	-	pos	-	-	-	-	Lipids and lipid-like molecules	Fatty Acyls	246.169	0.00641350020915	-2.22507	31023-25-3	Fatty acid esters	5473	5491	5465	5513	5467	5524	2.352e+05	2.3e+05	2.192e+05	2.461e+05	2.29e+05	2.706e+05	4.426e+06	4.554e+06	4.639e+06	4.162e+06	4.259e+06	4.513e+06	4.091e+05	4.115e+05	4.086e+05	4.051e+05
pos_1198	All-trans-retinoyl B-glucuronide	metab_212	0	35.2	-	-	HMDB0248149	M+2Na-H	C26H36O8	3.3831	-	pos	-	-	-	-	Lipids and lipid-like molecules	Prenol lipids	521.212	0.0823077232047	-0.414406	-	Terpene glycosides	1.125e+05	1.129e+05	1.123e+05	1.133e+05	1.124e+05	1.136e+05	9.066e+05	7.086e+05	5.877e+05	9.629e+05	7.047e+05	1.001e+06	1.53e+05	1.511e+05	1.454e+05	1.453e+05	1.48e+05	1.466e+05	1.131e+05	1.356e+05	1.289e+05	1.353e+05
pos_12	Marmesin rhamnoside	metab_214	0	56	-	-	HMDB0039564	M+NH4, M+Na, M+H-H2O, M+H-2H2O	C20H24O8	4.7649	-	pos	-	-	-	-	Phenylpropanoids and polyketides	Coumarins and derivatives	415.137	0.0222116506209	1.21740300460071	142347-99-7	Furanocoumarins	7.264e+05	6.581e+05	6.774e+05	7.049e+05	7.254e+05	6.969e+05	3.78e+06	3.786e+06	3.142e+06	3.582e+06	3.529e+06	4.056e+06	3.606e+07	3.563e+07	3.727e+07	3.527e+07	3.578e+07	3.7e+07	2.872e+06	2.841e+06	2.731e+06	2.846e+06
pos_1200	Vulgarin	metab_216	0	39.4	-	-	HMDB0036130	M+H	C15H20O4	3.3911	C09600	pos	-	-	-	-	Lipids and lipid-like molecules	Prenol lipids	265.143	0.0351752959457	-2.33063	3162-56-9	Terpene lactones	1.225e+06	1.277e+06	1.132e+06	1.27e+06	1.246e+06	1.193e+06	0.9187	0.9086	0.8677	0.8942	0.8681	0.8615	1.131	1.117	1.075	1.074	5350	1.084	7.446e+05	7.386e+05	6.925e+05	7.47e+05
pos_1202	Epiafzelechin-(4b->8)-epicatechin 3,3'-digallate	metab_218	0	59.5	-	-	HMDB0039890	M+CH3OH+H	C44H34O19	3.3911	-	pos	-	-	-	-	Phenylpropanoids and polyketides	Flavonoids	899.201	0.0134958044085	-2.50115	-	Biflavonoids and polyflavonoids	2.338e+05	2.234e+05	3.579e+05	2.812e+05	1.799e+05	3.313e+05	4.064e+06	3.737e+06	4.548e+06	4.04e+06	4.032e+06	2.836e+06	3.45e+04	3.407e+04	3.279e+04	3.277e+04	3.338e+04	3.306e+04	2.321e+06	2.285e+06	2.311e+06	2.36e+06
pos_1209	2-Methylbenzoic acid	metab_222	0	46.3	map01100	Metabolic pathways	HMDB0002340	M+H-H2O	C8H8O2	3.4146	C07215	pos	-	-	Metabolism	Global and overview maps	Benzenoids	Benzene and substituted derivatives	119.049	0.0143829401896	0.154123678989728	118-90-1	Benzoic acids and derivatives	9.117e+05	9.638e+05	9.233e+05	9.874e+05	9.672e+05	9.769e+05	6.686e+04	6.535e+04	7.409e+04	5.753e+04	6.42e+04	6.604e+04	8.488e+04	8.133e+04	7.804e+04	7.197e+04	8.016e+04	8.809e+04	5.812e+05	5.794e+05	5.634e+05	5.791e+05
pos_1213	1,5-Dihydroxyxanthone	metab_226	0	40.4	-	-	HMDB0030723	M+CH3OH+H	C13H8O4	3.4226	C10054	pos	-	-	-	-	Organoheterocyclic compounds	Benzopyrans	261.075	0.0138654215882	-2.69758	14686-65-8	1-benzopyrans	3.845e+05	3.555e+05	3.807e+05	3.792e+05	3.812e+05	3.683e+05	3.093e+05	2.989e+05	3.202e+05	2.881e+05	2.92e+05	3.022e+05	3.067e+05	3.029e+05	2.915e+05	2.914e+05	2.968e+05	2.939e+05	3.549e+05	3.433e+05	3.502e+05	3.476e+05
pos_1216	Homovanillic acid	metab_229	0	50.3	map01100;map00350	Metabolic pathways;Tyrosine metabolism	PW_C000074;HMDB0000118	M+H-H2O	C9H10O4	3.4385	C05582	pos	-	-	Metabolism;Metabolism	Global and overview maps;Amino acid metabolism	Benzenoids	Phenols	165.054	0.0158774868564	-1.52964	306-08-1	Methoxyphenols	4.21e+05	4.573e+05	4.289e+05	4.578e+05	4.821e+05	4.356e+05	3.764e+05	3.424e+05	3.945e+05	3.76e+05	3.502e+05	3.684e+05	1.443e+05	1.425e+05	1.473e+05	1.358e+05	1.319e+05	1.371e+05	3.812e+05	3.753e+05	3.817e+05	3.9e+05
pos_1217	Sanfetrinem	metab_230	0	32.8	-	-	HMDB0257478	M+ACN+H	C14H19NO5	3.4385	-	pos	-	-	-	-	Organoheterocyclic compounds	Lactams	323.163	0.035158	8.93854009056172	-	Beta lactams	4963	7021	1774	1848	2098	1.031e+04	4.572e+05	4.87e+05	4.455e+05	4.763e+05	4.146e+05	6.169e+05	6.404e+05	6.695e+05	5.649e+05	5.835e+05	6.003e+05	6.665e+05	1.356e+05	1.453e+05	1.345e+05	1.386e+05
pos_1218	6-(N-Acetyl-alpha-D-glucosaminyl)-1-phosphatidyl-1D-myo-inositol	metab_231	0	49.3	-	-	HMDB0011669	M+H-2H2O	C21H36NO18P	3.4385	C01288	pos	-	-	-	-	Lipids and lipid-like molecules	Glycerophospholipids	586.154	0.0691004807928	1.9015049492071598	-	Glycerophosphoinositols	8.007e+05	7.763e+05	8.234e+05	8.971e+05	8.245e+05	8.565e+05	1.306e+05	1.292e+05	1.234e+05	1.271e+05	1.234e+05	1.225e+05	1.607e+05	1.588e+05	1.528e+05	1.527e+05	1.555e+05	1.541e+05	2.484e+05	2.361e+05	2.124e+05	2.453e+05
pos_1219	6-Hydroxydaidzein	metab_232	0	35.1	map00943;map01110	Isoflavonoid biosynthesis;Biosynthesis of secondary metabolites	HMDB0031715	M+CH3OH+H	C15H10O5	3.4463	C14314	pos	-	-	Metabolism;Metabolism	Biosynthesis of other secondary metabolites;Global and overview maps	Phenylpropanoids and polyketides	Isoflavonoids	303.086	0.0447172231193	-2.5208	17817-31-1	Isoflav-2-enes	1.283e+06	1.212e+06	1.159e+06	1.03e+06	1.095e+06	1.029e+06	4.792e+05	4.753e+05	4.486e+05	3.446e+05	4.018e+05	6.375e+05	788.4	260.6	204.8	380.9	238.7	79.45	6.209e+05	5.861e+05	5.584e+05	5.77e+05
pos_1220	Dodecyl benzenesulfonate	metab_234	0	47.9	-	-	HMDB0251568	M+NH4	C18H30O3S	3.4463	-	pos	-	-	-	-	Benzenoids	Benzene and substituted derivatives	344.227	0.0100585198191	4.9956096921650985	-	Benzenesulfonic acids and derivatives	1.38e+04	1.002e+04	1.335e+04	2.174e+04	2.528e+04	1.678e+04	5.799e+05	6.126e+05	4.805e+05	5.416e+05	6.774e+05	7.076e+05	1.248e+06	1.393e+06	1.227e+06	1.224e+06	1.177e+06	1.421e+06	3.32e+05	3.349e+05	3.301e+05	3.269e+05
pos_1221	Leucodopachrome	metab_235	0	41.2	map01100;map00965;map00350	Metabolic pathways;Betalain biosynthesis;Tyrosine metabolism	PW_C002044;HMDB0004067	M+H	C9H9NO4	3.4542	C05604	pos	-	-	Metabolism;Metabolism;Metabolism	Global and overview maps;Biosynthesis of other secondary metabolites;Amino acid metabolism	Organoheterocyclic compounds	Indoles and derivatives	196.06	0.0142297613542	-2.43895	18766-67-1	Indolecarboxylic acids and derivatives	846.2	848.9	845	852.3	845.2	854.1	2.019e+05	1.895e+05	1.709e+05	2.06e+05	1.835e+05	1.974e+05	8.147e+05	7.784e+05	8.01e+05	7.267e+05	7.786e+05	7.704e+05	1.465e+05	1.507e+05	1.512e+05	1.487e+05
pos_1222	Hydroxypropionylcarnitine	metab_236	0	33.1	-	-	LMFA07070074;HMDB0013125	M+H	C10H19NO5	3.4542	-	pos	-	-	-	-	Lipids and lipid-like molecules	Fatty Acyls	234.133	0.0316650401093	-2.22321	-	Fatty acid esters	8.58e+04	7.297e+04	7.446e+04	8.721e+04	9.524e+04	9.129e+04	2.619e+05	2.883e+05	2e+05	2.642e+05	2.489e+05	2.864e+05	3.194e+04	2.576e+04	1.883e+04	2.487e+04	2.189e+04	3.82e+04	1.264e+05	1.332e+05	1.248e+05	1.247e+05
pos_1223	Adipate semialdehyde	metab_237	0	52.4	map01100	Metabolic pathways	HMDB0012882	M+H-2H2O	C6H10O3	3.4621	C06102	pos	-	-	Metabolism	Global and overview maps	Lipids and lipid-like molecules	Fatty Acyls	95.0494	0.0151392881185	1.95289738075515	928-81-4	Fatty acids and conjugates	8.002e+04	7.793e+04	8.053e+04	7.749e+04	7.539e+04	7.767e+04	1.66e+05	1.584e+05	1.951e+05	1.755e+05	1.632e+05	1.469e+05	1.469e+05	1.359e+05	1.41e+05	1.305e+05	1.441e+05	1.517e+05	2.322e+05	2.366e+05	2.294e+05	2.29e+05
pos_1226	D-Ribulose	metab_240	0	54.5	map01100;map00040	Metabolic pathways;Pentose and glucuronate interconversions	HMDB0000621	2M+K	C5H10O5	3.4621	C00309	pos	Carbohydrates	Monosaccharides	Metabolism;Metabolism	Global and overview maps;Carbohydrate metabolism	Organic oxygen compounds	Organooxygen compounds	339.07	0.0160442901312	5.07642764634717	131064-70-5;488-84-6	Carbohydrates and carbohydrate conjugates	5422	5439	5414	5461	5415	5472	5.277e+05	5.519e+05	4.339e+05	4.214e+05	5.454e+05	3.521e+05	7.633e+05	6.826e+05	7.177e+05	6.536e+05	7.074e+05	6.432e+05	9.947e+05	9.607e+05	9.633e+05	9.689e+05
pos_123	4-Hydroxy-6-Methyl-2-Pyrone	metab_244	38	0	-	-	-	M+H, M+NH4	C6H6O3	0.5211	C02752	pos	-	-	-	-	-	-	127.039	0.00289172625536	-0.671425	675-10-5	-	2.073e+06	2.161e+06	2.214e+06	2.197e+06	2.224e+06	2.174e+06	2.495e+06	2.519e+06	2.492e+06	2.367e+06	2.447e+06	2.527e+06	2.779e+06	2.403e+06	2.384e+06	2.358e+06	2.321e+06	2.244e+06	2.435e+06	2.423e+06	2.43e+06	2.42e+06
pos_1234	Amygdalin	metab_248	-	-	map00460;map01100;map01110	Cyanoamino acid metabolism;Metabolic pathways;Biosynthesis of secondary metabolites	HMDB0035030;MJDBOTE0001644	M+H-2H2O	C20H27NO11		C08325	pos	-	-	Metabolism;Metabolism;Metabolism	Metabolism of other amino acids;Global and overview maps;Global and overview maps	Organic oxygen compounds	Organooxygen compounds	422.144	-	-	29883-15-6	Carbohydrates and carbohydrate conjugates
pos_1237	Acetone oxime	metab_251	0	41.3	-	-	HMDB0247913	M+H	C3H7NO	3.5097	C01995	pos	-	-	-	-	Organic nitrogen compounds	Organonitrogen compounds	74.0605	0.0235370407826	6.375342572998589	127-06-0	Oximes	7.821e+04	9.101e+04	8.794e+04	1.019e+05	1.04e+05	1.012e+05	1.129e+05	1.047e+05	8.825e+04	9.349e+04	9.702e+04	1.074e+05	1.346e+05	1.172e+05	1.277e+05	1.109e+05	1.189e+05	1.048e+05	7.771e+04	7.529e+04	7.9e+04	7.542e+04
pos_1239	Altersolanol A	metab_253	55.8	0	-	-	-	M+H-2H2O	C16H16O8	3.5097	C10296	pos	-	-	-	-	-	-	301.07	0.0608820550961	-2.28909	22268-16-2	-	2.175e+05	1.974e+05	2.27e+05	2.058e+05	2.12e+05	1.925e+05	9.972e+04	8.748e+04	1.094e+05	9.095e+04	1.013e+05	1.1e+05	7.844e+04	7.747e+04	7.457e+04	7.452e+04	7.59e+04	7.518e+04	1.277e+05	1.305e+05	1.137e+05	1.279e+05
pos_1247	2-Methyl-1-propylamine	metab_262	0	36.6	-	-	HMDB0034198	M+ACN+H	C4H11N	3.5255	C02787	pos	-	-	-	-	Organic nitrogen compounds	Organonitrogen compounds	115.123	0.0185132711403	1.13192598729195	78-81-9	Amines	1.532e+05	1.537e+05	1.529e+05	1.543e+05	1.53e+05	1.546e+05	2.032e+05	2.144e+05	2.624e+05	2.184e+05	2.034e+05	1.724e+05	2.083e+05	2.102e+05	2.312e+05	2.087e+05	2.061e+05	2.213e+05	1.769e+05	1.734e+05	1.71e+05	1.78e+05
pos_1248	Phenoxyacetic acid	metab_263	0	53.8	-	-	HMDB0031609	M+H-H2O	C8H8O3	3.5255	C02181	pos	-	-	-	-	Benzenoids	Benzene and substituted derivatives	135.044	0.00588419389279	-1.41347	122-59-8	Phenoxyacetic acid derivatives	1.632e+05	1.644e+05	1.681e+05	1.669e+05	1.616e+05	1.51e+05	3.893e+04	4.158e+04	4.875e+04	4.281e+04	4.082e+04	4.157e+04	7059	7271	1.014e+04	1.197e+04	8342	2462	7.665e+04	7.657e+04	7.567e+04	7.641e+04
pos_1251	Paederoside	metab_267	34.7	0	-	-	-	2M+Na	C18H22O11S	3.5255	C09795	pos	-	-	-	-	-	-	915.161	0.197944	-5.48078	20547-45-9	-	1.214e+05	4.287e+04	6.572e+04	4.304e+04	4.268e+04	7.096e+04	1.471e+05	1.072e+05	1.577e+05	6.967e+04	9.787e+04	4.428e+04	5.811e+04	5.739e+04	5.524e+04	5.521e+04	5.623e+04	5.57e+04	1.46e+05	9.173e+04	1.449e+05	1.352e+05
pos_1253	S-Nitrosocaptopril	metab_269	0	69.6	-	-	HMDB0257416	2M+ACN+H	C9H14N2O4S	3.5335	-	pos	-	-	-	-	Organic acids and derivatives	Carboxylic acids and derivatives	534.171	0.0183568132698	4.96769067633205	-	Amino acids, peptides, and analogues	1.287e+05	2.227e+04	5.12e+04	1.573e+05	6.402e+04	1.177e+05	1.303e+05	1.3e+05	2.071e+04	7.024e+04	1.516e+05	1.466e+05	3.099e+05	4.664e+05	5.03e+05	6.372e+05	2.261e+05	2.9e+05	1.381e+05	1.351e+05	1.322e+05	1.364e+05
pos_1254	2-Hydroxycampholonic acid	metab_270	0	35.1	-	-	HMDB0301821	M+NH4	C10H16O4	3.5408	-	pos	-	-	-	-	Lipids and lipid-like molecules	Prenol lipids	218.138	0.0881348182816	-1.69492	-	Monoterpenoids	3306	7974	1.294e+04	3747	3807	3337	5.93e+04	1.226e+05	3.919e+04	1.007e+05	1.031e+05	1.436e+05	1.817e+05	2.171e+05	3.231e+05	2.405e+05	2.608e+05	2.035e+05	6.232e+04	7.157e+04	6.218e+04	5.839e+04
pos_1255	S-(1-Propenyl)-cysteine sulfoxide	metab_271	0	30.6	-	-	HMDB0302221	2M+H	C6H11NO3S	3.5408	C08295	pos	-	-	-	-	Organic acids and derivatives	Carboxylic acids and derivatives	355.101	0.0332583905596	6.290243603667848	-	Amino acids, peptides, and analogues	3.332e+06	3.297e+06	3.322e+06	3.435e+06	3.669e+06	3.284e+06	3983	3939	4535	3932	3763	4041	1.683e+04	1.664e+04	1.933e+04	1.2e+04	1.823e+04	4698	1.223e+06	1.204e+06	1.299e+06	1.23e+06
pos_1257	Judeol	metab_273	0	42.7	-	-	HMDB0034607	M+2Na-H	C23H30O7	3.5486	-	pos	-	-	-	-	Lipids and lipid-like molecules	Prenol lipids	463.17	0.0143364278302	-0.779348	-	Sesquiterpenoids	2.585e+07	2.384e+07	2.404e+07	2.434e+07	2.41e+07	2.464e+07	2.7e+07	2.229e+07	1.94e+07	1.918e+07	2.172e+07	1.298e+07	1.246e+07	1.231e+07	1.185e+07	1.184e+07	1.206e+07	1.194e+07	3.112e+07	3.084e+07	3.011e+07	3.09e+07
pos_1258	Sinensetin	metab_274	0	35.4	-	-	HMDB0036633;LMPK12111250;MJDBOTE0001259	M+NH4	C20H20O7	3.5721	C10186	pos	-	-	-	-	Phenylpropanoids and polyketides	Flavonoids	390.154	0.149307	-2.98888	2306-27-6	O-methylated flavonoids	6.52e+04	6.004e+04	2.938e+04	2.85e+04	2.826e+04	5.76e+04	3.126e+04	3.092e+04	2.953e+04	3.043e+04	2.954e+04	2.932e+04	3.848e+04	3.8e+04	3.658e+04	3.655e+04	3.723e+04	3.688e+04	4.265e+04	5.578e+04	4.197e+04	4.192e+04
pos_1259	Paramethadione	metab_275	0	40	-	-	HMDB0014755	M+Na	C7H11NO3	3.5875	C07411	pos	-	-	-	-	Organoheterocyclic compounds	Azolidines	180.063	0.00667907938029	2.19813259981405	115-67-3	Oxazolidines	3.96e+06	3.781e+06	3.842e+06	3.889e+06	3.71e+06	3.803e+06	5.449e+06	5.591e+06	6.276e+06	5.821e+06	5.818e+06	5.545e+06	9.72e+06	9.695e+06	9.572e+06	9.703e+06	9.655e+06	9.458e+06	4.988e+06	5.047e+06	5.06e+06	5.056e+06
pos_1260	Procaine	metab_277	0	43.1	-	-	HMDB0014859;PW_C009196	M+H-H2O	C13H20N2O2	3.5875	C07375	pos	-	-	-	-	Benzenoids	Benzene and substituted derivatives	219.149	0.0105250745184	-2.09424	59-46-1	Benzoic acids and derivatives	7.037e+05	6.538e+05	5.861e+05	6.972e+05	7.24e+05	6.96e+05	1.474e+04	1.458e+04	1.392e+04	1.435e+04	1.393e+04	1.383e+04	1.814e+04	1.792e+04	1.725e+04	1.724e+04	1.756e+04	1.739e+04	5.469e+05	5.595e+05	5.478e+05	5.536e+05
pos_1261	Zeatin Riboside	metab_278	87.3	0	map01110;map00908	Biosynthesis of secondary metabolites;Zeatin biosynthesis	HMDB0030388;HMDB0304506;MJDBZSJ0000121	M+H	C15H21N5O5	3.5875	C16431	pos	-	-	Metabolism;Metabolism	Global and overview maps;Metabolism of terpenoids and polyketides	Nucleosides, nucleotides, and analogues	Purine nucleosides	352.161	0.0653186808179	-2.29127	6025-53-2	Not Available	1.053e+05	1.056e+05	1.051e+05	1.061e+05	1.052e+05	1.063e+05	5.052e+05	4.75e+05	6.939e+05	3.973e+05	4.935e+05	4.033e+05	1.432e+05	1.414e+05	1.361e+05	1.36e+05	1.386e+05	1.372e+05	1.178e+05	1.159e+05	1.045e+05	1.044e+05
pos_1262	Lucitanib	metab_279	0	37.8	-	-	HMDB0254194	M+ACN+Na	C26H25N3O4	3.5875	-	pos	-	-	-	-	Benzenoids	Naphthalenes	507.196	0.0414147722808	-9.48864	-	Naphthalenecarboxylic acids and derivatives	3.432e+05	1.265e+05	5.678e+04	1.231e+05	1.098e+05	1.496e+05	4.287e+05	2.379e+05	1.158e+05	3.745e+05	2.549e+05	6.238e+05	3.295e+04	3.254e+04	3.132e+04	3.13e+04	3.188e+04	3.158e+04	6.202e+05	5.951e+05	6.489e+05	5.957e+05
pos_1263	Pyrimidin-4-ol	metab_280	0	37.2	-	-	HMDB0256976	M+ACN+H	C4H4N2O	3.6098	-	pos	-	-	-	-	Organoheterocyclic compounds	Diazines	138.066	0.00412309742204	-2.86713	-	Pyrimidines and pyrimidine derivatives	2.325e+07	2.247e+07	2.324e+07	2.287e+07	2.247e+07	2.34e+07	3.262e+07	3.242e+07	3.71e+07	3.419e+07	3.434e+07	3.235e+07	5.716e+07	5.705e+07	5.691e+07	5.878e+07	5.743e+07	5.618e+07	2.994e+07	2.988e+07	2.979e+07	3.008e+07
pos_1266	Seryllysine	metab_283	0	56.5	-	-	HMDB0029044	M+H-2H2O	C9H19N3O4	3.6176	-	pos	-	-	-	-	Organic acids and derivatives	Carboxylic acids and derivatives	198.123	0.293744	-1.3927	22677-61-8	Amino acids, peptides, and analogues	1.667e+04	1.84e+04	5.359e+04	3.493e+04	4.066e+04	1.683e+04	2.395e+04	4.333e+04	1.74e+04	5.346e+04	1.74e+04	2.521e+04	2.267e+04	3.691e+04	2.155e+04	3.794e+04	2.194e+04	2.328e+04	3.445e+04	3.361e+04	1.654e+04	3.357e+04
pos_1269	4-Methylumbelliferone	metab_286	62.7	0	-	-	HMDB0059622;MJDBOTE0001043	M+H	C10H8O3	3.6556	C03081	pos	-	-	-	-	Phenylpropanoids and polyketides	Coumarins and derivatives	177.054	0.112683	-2.83709	90-33-5	Hydroxycoumarins	1.524e+04	1.883e+04	2.533e+04	7160	8460	7175	3.29e+06	2.761e+06	2.408e+06	3.375e+06	2.936e+06	3.823e+06	9666	9547	9189	9184	9354	9265	4.896e+05	3.794e+05	4.689e+05	4.832e+05
pos_1270	Tetracycline	metab_288	0	56.6	map01100;map01110	Metabolic pathways;Biosynthesis of secondary metabolites	HMDB0014897;HMDB0246415;PW_C009228	M+CH3OH+H	C22H24N2O8	3.6631	C06570	pos	Antibiotics	Polyketides and nonribosomal peptides	Metabolism;Metabolism	Global and overview maps;Global and overview maps	Phenylpropanoids and polyketides	Tetracyclines	477.186	0.0212799568695	-2.57242	60-54-8	Not Available	7.376e+06	6.191e+06	6.252e+06	6.227e+06	6.935e+06	6.563e+06	3.813e+06	3.603e+06	4.781e+06	3.454e+06	3.695e+06	4.107e+06	2.451e+05	2.42e+05	2.33e+05	2.328e+05	2.371e+05	2.349e+05	2.669e+06	2.651e+06	2.548e+06	2.656e+06
pos_1271	Phenacetin	metab_289	0	37	-	-	HMDB0256387	M+H	C10H13NO2	3.678	C07591	pos	-	-	-	-	Benzenoids	Benzene and substituted derivatives	180.102	0.21364	-0.841575	62-44-2	Anilides	6243	6263	6234	6288	6235	6301	7.364e+04	4.893e+04	1.203e+05	3.101e+04	9.472e+04	6.878e+04	2.27e+04	8385	1.594e+04	4.957e+04	8215	5.54e+04	9509	6177	6193	7583
pos_1273	Canavaninosuccinate	metab_291	0	35.2	-	-	HMDB0012197	M+H-H2O	C9H16N4O7	3.7083	-	pos	-	-	-	-	Organic acids and derivatives	Carboxylic acids and derivatives	275.099	0.132012	2.95036851478046	56073-32-6	Amino acids, peptides, and analogues	2.532e+05	1.394e+05	1.291e+05	2.065e+05	2.179e+05	1.663e+05	2.241e+04	2.619e+04	1.796e+04	1.473e+04	1.429e+04	2.367e+04	3.141e+06	3.163e+06	3.326e+06	3.34e+06	2.882e+06	3.406e+06	9.895e+04	1.32e+05	1.311e+05	1.315e+05
pos_1274	6''-O-Malonylglycitin	metab_292	0	58	map00943	Isoflavonoid biosynthesis	HMDB0039323	M+CH3OH+H	C25H24O13	3.7237	C16197	pos	-	-	Metabolism	Biosynthesis of other secondary metabolites	Phenylpropanoids and polyketides	Flavonoids	565.154	0.102035	-2.36951	137705-39-6	Flavonoid glycosides	1.815e+06	2.078e+06	1.606e+06	2.003e+06	1.825e+06	1.771e+06	6.195e+05	6.127e+05	5.851e+05	6.03e+05	5.854e+05	5.81e+05	7.624e+05	7.53e+05	7.248e+05	7.244e+05	7.378e+05	7.308e+05	5.636e+05	6.542e+05	7.055e+05	7.062e+05
pos_1277	(-)-Gallocatechin gallate	metab_294	0	80	-	-	HMDB0243513	M+H-H2O	C22H18O11	3.7466	-	pos	-	-	-	-	Phenylpropanoids and polyketides	Flavonoids	441.081	0.0591565	-2.18389	-	Flavans	1.57e+05	1.575e+05	1.568e+05	1.581e+05	1.568e+05	1.585e+05	4.449e+05	2.531e+05	5.81e+05	4.855e+05	3.836e+05	4.117e+05	2.135e+05	2.109e+05	2.03e+05	2.028e+05	2.066e+05	2.046e+05	1.782e+05	1.704e+05	1.558e+05	1.758e+05
pos_1279	1,2-Cyclohexanediol, 1-methyl-4-(1-methylethenyl)-	metab_296	0	42.6	-	-	HMDB0256048	M+H-2H2O	C10H18O2	3.7622	C18020	pos	-	-	-	-	Lipids and lipid-like molecules	Prenol lipids	135.117	0.0805482135537	-1.26724	-	Monoterpenoids	8.864e+04	8.016e+04	7.794e+04	9.443e+04	9.587e+04	8.573e+04	6224	6155	5878	6058	5881	5836	7660	7565	7282	7277	7412	7342	1.755e+04	1.642e+04	1.471e+04	1.752e+04
pos_1280	Epicatechin-(4beta->6)-epicatechin-(4beta->8)-epicatechin	metab_298	0	50.1	-	-	HMDB0303617	M+H	C45H38O18	3.7622	-	pos	-	-	-	-	Phenylpropanoids and polyketides	Flavonoids	867.21	0.0880259	-3.167	-	Biflavonoids and polyflavonoids	1.522e+06	1.683e+06	1.756e+06	2.05e+06	2.315e+06	1.185e+06	7.452e+05	3.763e+05	7.442e+05	2.298e+05	3.808e+05	4.921e+05	1.167e+05	1.153e+05	1.11e+05	1.109e+05	1.129e+05	1.119e+05	1.086e+06	9.011e+05	1.084e+06	1.081e+06
pos_1281	Cimiracemate A	metab_299	0	37.5	-	-	HMDB0250255	2M+H	C19H18O7	3.7698	-	pos	-	-	-	-	Phenylpropanoids and polyketides	Cinnamic acids and derivatives	717.211	0.0732635233161	-9.71046	-	Hydroxycinnamic acids and derivatives	1.725e+05	3.045e+05	2.203e+05	1.909e+05	1.368e+05	2.29e+05	7.411e+04	7.329e+04	6.999e+04	7.213e+04	7.002e+04	6.949e+04	9.12e+04	9.008e+04	8.67e+04	8.665e+04	8.825e+04	8.742e+04	5.015e+05	4.637e+05	5.406e+05	4.662e+05
pos_1282	Glucose lactate acetate	metab_300	0	34.4	-	-	HMDB0252779	2M+H	C11H18O11	3.7854	-	pos	-	-	-	-	Organic oxygen compounds	Organooxygen compounds	653.171	0.00582917187322	-9.14806	-	Carbohydrates and carbohydrate conjugates	2.189e+07	2.276e+07	2.28e+07	2.236e+07	2.348e+07	2.289e+07	2.419e+07	2.392e+07	2.285e+07	2.355e+07	2.286e+07	2.268e+07	2.977e+07	2.94e+07	2.83e+07	2.828e+07	2.881e+07	2.853e+07	2.277e+07	2.301e+07	2.307e+07	2.292e+07
pos_1284	Cubebin	metab_302	0	69.6	-	-	HMDB0030682	M+NH4	C20H20O6	3.8238	C10549	pos	-	-	-	-	Lignans, neolignans and related compounds	Furanoid lignans	374.159	0.0573358528838	-2.54951	18423-69-3	Tetrahydrofuran lignans	4.164e+04	7.91e+04	6.678e+04	1.329e+04	3.271e+04	1.332e+04	5.123e+05	5.618e+05	3.086e+05	4.909e+05	3.214e+05	8.074e+05	1.795e+04	1.772e+04	1.706e+04	1.705e+04	1.736e+04	1.72e+04	4.092e+05	4.221e+05	4.047e+05	4.583e+05
pos_1285	6-Cinnamoyl-1,2-digalloylglucose	metab_303	-	-	-	-	HMDB0039194	M+H-2H2O	C29H26O15		-	pos	-	-	-	-	Phenylpropanoids and polyketides	Tannins	579.112	-	-	115746-70-8	Not Available
pos_1286	3-Carboxy-4-methyl-5-ethyl-2-furanpropionic acid	metab_304	0	46.3	-	-	HMDB0244411	M+H-H2O	C11H14O5	3.8397	-	pos	-	-	-	-	Lipids and lipid-like molecules	Fatty Acyls	209.08	0.150795	-1.63263	-	Fatty acids and conjugates	1.169e+04	1.173e+04	1.168e+04	1.178e+04	1.168e+04	1.18e+04	2.86e+05	3.398e+05	1.973e+05	2.724e+05	3.094e+05	3.581e+05	1.59e+04	1.57e+04	1.512e+04	1.511e+04	1.539e+04	1.524e+04	2.311e+04	2.361e+04	1.735e+04	2.493e+04
pos_1288	Salicylaldehyde	metab_306	71.1	0	map01100	Metabolic pathways	HMDB0034170	M+H	C7H6O2	3.8625	C06202	pos	-	-	Metabolism	Global and overview maps	Organic oxygen compounds	Organooxygen compounds	123.044	0.00551636941226	0.137842780891996	1990-02-08	Carbonyl compounds	1.36e+06	1.369e+06	1.388e+06	1.409e+06	1.354e+06	1.288e+06	1.904e+06	2.124e+06	1.908e+06	1.912e+06	2.026e+06	1.978e+06	8.096e+05	8.796e+05	8.88e+05	9.559e+05	8.364e+05	8.506e+05	1.261e+06	1.246e+06	1.26e+06	1.259e+06
pos_1289	M-Coumaric acid	metab_307	87.8	0	map01100;map00360	Metabolic pathways;Phenylalanine metabolism	HMDB0001713	M+H	C9H8O3	3.8625	C12621	pos	-	-	Metabolism;Metabolism	Global and overview maps;Amino acid metabolism	Phenylpropanoids and polyketides	Cinnamic acids and derivatives	165.054	0.0293914	-1.05034	14755-02-3	Hydroxycinnamic acids and derivatives	4.263e+05	4.468e+05	4.632e+05	4.485e+05	4.461e+05	4.457e+05	7.201e+05	7.936e+05	7.057e+05	7.519e+05	8.384e+05	7.472e+05	4.187e+05	4.136e+05	3.981e+05	3.978e+05	4.052e+05	4.014e+05	3.749e+05	3.778e+05	3.74e+05	3.977e+05
pos_1290	Decarbamoylneosaxitoxin	metab_309	0	38.3	-	-	HMDB0033663	M+H-2H2O	C9H16N6O4	3.8704	-	pos	-	-	-	-	Phenylpropanoids and polyketides	Saxitoxins, gonyautoxins, and derivatives	237.112	0.00592589294409	8.13879014865085	68683-58-9	Not Available	1.142e+04	1.146e+04	1.14e+04	1.15e+04	1.14e+04	1.153e+04	2.148e+05	2.08e+05	1.741e+05	2.11e+05	2.346e+05	1.766e+05	1.553e+04	1.534e+04	1.476e+04	1.475e+04	1.503e+04	1.488e+04	1.148e+04	1.136e+04	1.138e+04	1.132e+04
pos_1291	Carboxyethyl-hydroxychroman	metab_310	0	33.4	-	-	HMDB0249658	M+CH3OH+H	C12H14O4	3.886	-	pos	-	-	-	-	Organoheterocyclic compounds	Benzopyrans	255.122	0.0424867689537	-3.02916	-	1-benzopyrans	2.492e+04	2.5e+04	2.489e+04	2.51e+04	2.489e+04	2.516e+04	4.287e+05	3.825e+05	4.015e+05	3.78e+05	4.543e+05	3.373e+05	3.389e+04	3.348e+04	3.222e+04	3.22e+04	3.28e+04	3.249e+04	2.506e+04	2.643e+04	2.473e+04	2.702e+04
pos_1292	Deoxynivalenol	metab_311	0	32.8	-	-	HMDB0036156	M+ACN+Na	C15H20O6	3.8939	C09747	pos	-	-	-	-	Lipids and lipid-like molecules	Prenol lipids	360.143	0.0164405277249	4.6097674058853295	51481-10-8	Sesquiterpenoids	5.354e+05	6.873e+05	6.393e+05	6.845e+05	6.817e+05	6.746e+05	2.964e+05	3.272e+05	3.261e+05	2.83e+05	3.53e+05	2.879e+05	2.539e+05	2.508e+05	2.414e+05	2.412e+05	2.457e+05	2.434e+05	4.392e+05	4.417e+05	4.335e+05	4.509e+05
pos_1293	Cyclokievitone hydrate	metab_312	0	68.4	-	-	HMDB0037750	M+NH4	C20H20O7	3.9017	-	pos	-	-	-	-	Phenylpropanoids and polyketides	Cinnamic acids and derivatives	390.154	0.0201945598897	-2.94696	104363-15-7	Hydroxycinnamic acids and derivatives	6.446e+04	1.02e+05	1.281e+05	8.114e+04	1.177e+05	1.584e+05	7.123e+04	7.044e+04	6.727e+04	6.933e+04	6.73e+04	6.679e+04	8.766e+04	8.658e+04	8.334e+04	8.328e+04	8.482e+04	8.402e+04	1.67e+05	1.666e+05	1.724e+05	1.73e+05
pos_1294	Aflatoxin B1 diol	metab_313	0	39.1	-	-	HMDB0060430	M+CH3OH+H	C17H14O8	3.9175	C19588	pos	-	-	-	-	Phenylpropanoids and polyketides	Coumarins and derivatives	379.101	0.205666	-2.49748	50668-79-6	Furanocoumarins	9841	9670	9625	1.098e+04	3.493e+04	9729	2.442e+05	2.993e+05	1.979e+05	2.36e+05	2.713e+05	2.772e+05	1.311e+04	1.295e+04	1.246e+04	1.245e+04	1.268e+04	1.256e+04	9689	9536	1.285e+04	1.436e+04
pos_1295	4-HYDROXY-6-METHYLPYRAN-2-ONE	metab_314	34.5	0	-	-	-	M+H	C6H6O3	3.9253	-	pos	-	-	-	-	-	-	127.039	0.0859819370167	-0.514921	-	-	2.888e+04	4.239e+04	4.245e+04	4.556e+04	4.888e+04	3.215e+04	2.523e+04	3.914e+04	1.754e+04	1.704e+04	2.602e+04	3.03e+04	5927	5854	5634	5631	5735	5681	2.99e+04	3.206e+04	2.878e+04	2.603e+04
pos_1297	PURPURIN	metab_316	0	33.6	-	-	HMDB0256928;LMPK12140007	M+CH3OH+H	C14H8O5	3.9409	C10395	pos	-	-	-	-	Benzenoids	Anthracenes	289.07	0.00503186365269	-2.86499	81-54-9	Anthraquinones	5.709e+07	5.607e+07	5.742e+07	5.699e+07	5.865e+07	5.459e+07	1.671e+06	1.614e+06	1.709e+06	1.484e+06	1.498e+06	1.457e+06	1.402e+06	1.385e+06	1.333e+06	1.332e+06	1.357e+06	1.344e+06	4.167e+07	4.204e+07	4.215e+07	4.184e+07
pos_1299	10-hydroxy-2E-decenoic acid	metab_318	35.1	0	-	-	LMFA01050157	M+H	C10H18O3	3.9724	-	pos	-	-	-	-	-	-	187.133	0.0143829462306	-1.7327	-	-	3921	3934	3915	3949	3916	3958	1.973e+04	9921	4092	1.846e+04	2.006e+04	1.848e+04	9.033e+04	7.66e+04	7.722e+04	7.942e+04	8.573e+04	6.972e+04	3942	4008	3890	3887
pos_13	(1S,2R,4R)-p-Menth-8-ene-2,10-diol 2-glucoside	metab_319	0	31.9	-	-	HMDB0039055	M+NH4, M+K, M+Na, M+H	C16H28O7	5.4278	-	pos	-	-	-	-	Lipids and lipid-like molecules	Prenol lipids	355.172	0.0262170719591	-2.9019	402593-53-7	Terpene glycosides	1.954e+07	1.993e+07	1.927e+07	1.97e+07	2.022e+07	1.946e+07	5.678e+05	4.949e+05	3.074e+05	4.855e+05	4.612e+05	4.925e+05	1.442e+04	180.4	6342	173.5	176.8	7917	1.229e+07	1.233e+07	1.207e+07	1.164e+07
pos_1300	Chrysoeriol 7-O-(6''-malonyl-glucoside)	metab_321	0	64	-	-	HMDB0037455	M+CH3OH+H	C25H24O14	3.9724	-	pos	-	-	-	-	Phenylpropanoids and polyketides	Flavonoids	581.15	0.170321	-1.05225	-	O-methylated flavonoids	3.301e+05	5.011e+05	2.972e+05	3.847e+05	3.003e+05	3.994e+05	8.38e+04	1.752e+05	1.098e+05	1.265e+05	3.958e+05	3.787e+05	1.733e+04	1.711e+04	1.647e+04	1.646e+04	1.677e+04	1.661e+04	1.656e+05	1.195e+05	1.765e+05	1.766e+05
pos_1301	Hamamelitannin	metab_322	0	78.4	-	-	HMDB0033785	M+H-H2O	C20H20O14	3.9802	-	pos	-	-	-	-	Benzenoids	Benzene and substituted derivatives	467.081	0.0283404	-1.83298	469-32-9	Benzoic acids and derivatives	2.953e+06	3.026e+06	3.18e+06	3.278e+06	3.149e+06	2.999e+06	2.197e+06	2.172e+06	2.075e+06	2.138e+06	2.075e+06	2.06e+06	2.703e+06	2.67e+06	2.57e+06	2.568e+06	2.616e+06	2.591e+06	1.998e+06	2.017e+06	2.068e+06	2.128e+06
pos_1303	2,6-Dihydroxynaphthalene	metab_324	69.1	0	-	-	-	M+H	C10H8O2	3.9956	-	pos	-	-	-	-	-	-	161.059	0.111493	-1.50738	-	-	6.943e+04	6.836e+04	7.444e+04	8.157e+04	6.542e+04	7.518e+04	8.676e+04	5.88e+04	4.788e+04	7.199e+04	5.059e+04	8.57e+04	4.952e+04	4.809e+04	2.466e+04	3.853e+04	1.938e+04	2.524e+04	4.644e+04	4.315e+04	3.596e+04	4.565e+04
pos_1305	Ecgonine Methyl Ester	metab_326	71.9	0	map01100;map00960;map01110	Metabolic pathways;Tropane, piperidine and pyridine alkaloid biosynthesis;Biosynthesis of secondary metabolites	HMDB0006406;HMDB0062751	M+NH4	C10H17NO3	4.0033	C12448	pos	-	-	Metabolism;Metabolism;Metabolism	Global and overview maps;Biosynthesis of other secondary metabolites;Global and overview maps	Alkaloids and derivatives	Tropane alkaloids	217.154	0.00813452345031	-2.46936	7143-09-01	Not Available	6.128e+05	6.87e+05	5.847e+05	6.314e+05	6.196e+05	6.021e+05	5.877e+05	5.032e+05	3.906e+05	4.559e+05	4.829e+05	5.121e+05	5.089e+05	5.026e+05	4.838e+05	4.835e+05	4.925e+05	4.878e+05	6.06e+05	6.146e+05	6.056e+05	6.142e+05
pos_1307	2-(4-methoxyphenyl)ethyl 6-O-a-L-Arabinopyranosyl-b-D-Glucopyranoside	metab_327	33.7	0	-	-	-	M+NH4	C20H30O11	4.0111	-	pos	-	-	-	-	-	-	464.212	0.223963	-2.38902	-	-	3.671e+05	2.822e+05	3.812e+05	2.23e+05	3.199e+05	2.401e+05	8.528e+04	8.434e+04	8.054e+04	8.3e+04	8.058e+04	7.997e+04	1.049e+05	1.037e+05	9.977e+04	9.971e+04	1.016e+05	1.006e+05	1.308e+05	1.293e+05	1.207e+05	7.651e+04
pos_1308	Maritimetin	metab_328	-	-	-	-	LMPK12130020;HMDB0029711	M+CH3OH+H	C15H10O6		C08720	pos	-	-	-	-	Phenylpropanoids and polyketides	Aurone flavonoids	319.08	-	-	576-02-3	Not Available
pos_1311	Exherin	metab_332	0	62.5	-	-	HMDB0252147	M+2Na-H	C22H34N8O6S2	4.0582	-	pos	-	-	-	-	Organic acids and derivatives	Carboxylic acids and derivatives	615.181	0.0453042088867	9.61254046943453	-	Amino acids, peptides, and analogues	1.946e+07	1.846e+07	1.952e+07	1.79e+07	1.799e+07	1.952e+07	7.188e+04	1.346e+04	3.544e+04	4.448e+04	1.286e+04	1.277e+04	1.675e+04	1.655e+04	1.593e+04	1.592e+04	1.621e+04	1.606e+04	1.296e+07	1.208e+07	1.349e+07	1.296e+07
pos_1312	1,2-Naphthoquinone	metab_333	0	55.7	-	-	HMDB0244101	M+H	C10H6O2	4.0659	C14783	pos	-	-	-	-	Benzenoids	Naphthalenes	159.044	0.0260599	-1.63232	524-42-5	Naphthoquinones	1.653e+05	1.39e+05	1.397e+05	1.585e+05	1.716e+05	1.409e+05	1.479e+05	1.392e+05	9.254e+04	1.421e+05	1.356e+05	1.493e+05	4.113e+05	4.535e+05	4.283e+05	3.842e+05	4.177e+05	4.145e+05	1.377e+05	1.45e+05	1.454e+05	1.452e+05
pos_1313	Glycyrol	metab_334	0	35.3	-	-	HMDB0033882;LMPK12090044	M+NH4	C21H18O6	4.0659	C16968	pos	-	-	-	-	Phenylpropanoids and polyketides	Isoflavonoids	384.143	0.0636217753521	-2.21574	23013-84-5	Coumestans	1.282e+04	1.286e+04	1.28e+04	1.291e+04	1.28e+04	1.294e+04	2.395e+06	2.066e+06	1.541e+06	2.411e+06	1.894e+06	2.776e+06	1.743e+04	1.721e+04	1.657e+04	1.656e+04	1.687e+04	1.671e+04	1.313e+05	1.469e+05	1.292e+05	1.293e+05
pos_1314	Methyl ferulate	metab_335	0	30.6	-	-	HMDB0302072	M+ACN+H	C11H12O4	4.0736	-	pos	-	-	-	-	Phenylpropanoids and polyketides	Cinnamic acids and derivatives	250.107	0.0430083282627	-2.26439	-	Hydroxycinnamic acids and derivatives	5.607e+04	4.143e+04	6.044e+04	6.484e+04	5.367e+04	3.443e+04	2.743e+06	2.374e+06	2.183e+06	2.696e+06	2.37e+06	3.2e+06	7919	7822	7529	7524	7663	7591	5.307e+05	4.843e+05	5.279e+05	5.275e+05
pos_1315	Kaempferol 3-alpha-L-arabinofuranoside	metab_336	0	79.3	-	-	HMDB0029502	M+Na	C20H18O10	4.0736	-	pos	-	-	-	-	Phenylpropanoids and polyketides	Flavonoids	441.081	0.0112367700421	3.73430444595065	5041-67-8	Flavonoid glycosides	9.328e+04	1.879e+05	1.209e+05	8.049e+04	1.211e+05	1.334e+05	1.047e+06	1.05e+06	1.002e+06	9.68e+05	1.08e+06	8.986e+05	5.808e+04	5.736e+04	5.522e+04	5.518e+04	5.62e+04	5.567e+04	4.469e+05	4.481e+05	4.569e+05	4.555e+05
pos_1317	Pratensein	metab_338	0	62.7	map00943	Isoflavonoid biosynthesis	HMDB0030617;LMPK12050265	M+CH3OH+H	C16H12O6	4.0816	C10520	pos	-	-	Metabolism	Biosynthesis of other secondary metabolites	Phenylpropanoids and polyketides	Isoflavonoids	333.096	0.0970171467864	-2.36983	2284-31-3	O-methylated isoflavonoids	3.29e+05	3.179e+05	2.913e+05	2.636e+05	2.806e+05	2.394e+05	2.037e+04	2.014e+04	1.924e+04	1.983e+04	1.925e+04	1.91e+04	2.507e+04	4.165e+04	2.463e+04	4.436e+04	3.612e+04	3.065e+04	1.764e+05	1.689e+05	1.695e+05	2.059e+05
pos_1319	Isofraxidin	metab_340	0	47.8	-	-	HMDB0253642;MJDBOTE0001264	M+H-H2O	C11H10O5	4.1048	C17480	pos	-	-	-	-	Phenylpropanoids and polyketides	Coumarins and derivatives	205.049	0.0541403898126	-0.884562	486-21-5	Hydroxycoumarins	1.299e+05	1.138e+05	1.226e+05	1.293e+05	1.062e+05	1.06e+05	2.483e+05	1.983e+05	1.48e+05	2.214e+05	2.4e+05	2.462e+05	1.964e+04	9625	1.969e+04	2.109e+04	3.133e+04	2.769e+04	9.434e+04	9.294e+04	9.722e+04	1.048e+05
pos_1320	Blepharin	metab_342	0	71.4	-	-	HMDB0029344	M+H-H2O	C14H17NO8	4.1048	-	pos	-	-	-	-	Organic oxygen compounds	Organooxygen compounds	310.091	0.00671973000744	-2.31125	27625-86-1	Carbohydrates and carbohydrate conjugates	8.396e+05	8.423e+05	8.384e+05	8.456e+05	8.386e+05	8.474e+05	9.277e+05	9.946e+05	1.201e+06	1.171e+06	8.9e+05	1.21e+06	1.142e+06	1.128e+06	1.085e+06	1.085e+06	1.105e+06	1.094e+06	2.494e+06	2.458e+06	2.489e+06	2.492e+06
pos_1321	Zofenopril	metab_343	0	47	-	-	HMDB0260037	M+H-H2O	C22H23NO4S2	4.1203	-	pos	-	-	-	-	Organic acids and derivatives	Carboxylic acids and derivatives	412.102	0.0183447799532	-4.51631	-	Amino acids, peptides, and analogues	4.533e+05	5.309e+05	5.08e+05	5.294e+05	5.089e+05	5.785e+05	4.833e+05	4.779e+05	4.564e+05	4.704e+05	4.566e+05	4.532e+05	5.948e+05	5.874e+05	5.654e+05	5.651e+05	5.755e+05	5.701e+05	4.517e+05	4.327e+05	4.468e+05	4.466e+05
pos_1323	Homoeriodictyol	metab_345	37.3	0	map00941	Flavonoid biosynthesis	LMPK12140449;HMDB0253205	M+H	C16H14O6	4.128	C09756	pos	-	-	Metabolism	Biosynthesis of other secondary metabolites	Phenylpropanoids and polyketides	Flavonoids	303.085	0.102945	-2.97565	446-71-9	O-methylated flavonoids	1.608e+05	1.521e+05	1.23e+05	1.364e+05	1.194e+05	1.497e+05	1.142e+05	9.779e+04	7.376e+04	1.188e+05	5.249e+04	9.299e+04	1.79e+04	1.768e+04	1.702e+04	1.7e+04	1.732e+04	1.716e+04	5.52e+04	5.074e+04	6.295e+04	5.115e+04
pos_1324	Epigallocatechin-3-Gallate	metab_346	93.6	0	-	-	HMDB0003153;MJDBOTE0000791	M+H	C22H18O11	4.128	C09731	pos	-	-	-	-	Phenylpropanoids and polyketides	Flavonoids	459.091	0.00363043953165	-2.39417	989-51-5	Flavans	4.278e+08	4.294e+08	4.413e+08	4.327e+08	4.55e+08	4.232e+08	2.134e+06	1.441e+06	1.005e+06	9.924e+05	9.748e+05	1.138e+06	7.992e+05	1.903e+04	1.831e+04	1.83e+04	1.864e+04	1.847e+04	3.046e+08	3.06e+08	3.067e+08	3.044e+08
pos_1325	3-Deazaadenosine	metab_347	0	41.6	-	-	HMDB0029956;HMDB0245849	M+H	C11H14N4O4	4.1358	C01736	pos	-	-	-	-	Nucleosides, nucleotides, and analogues	Purine nucleosides	267.108	0.0211885	-1.79738	550-33-4	Not Available	1.834e+04	2.868e+04	1.371e+04	2.27e+04	2.047e+04	3.239e+04	2.915e+05	3.146e+05	1.824e+05	2.896e+05	2.517e+05	3.712e+05	9518	9400	1.389e+04	1.236e+04	9210	1.215e+04	1.863e+05	1.835e+05	1.929e+05	1.881e+05
pos_1327	Hydroxy Tyrosol -Acetate	metab_349	-	-	-	-	HMDB0253254	M+ACN+Na	C11H15NO4		-	pos	-	-	-	-	Benzenoids	Benzene and substituted derivatives	289.115	-	-	-	Phenethylamines
pos_1328	Ent-Epigallocatechin 3-gallate	metab_350	0	74.1	-	-	HMDB0302380	2M+H	C22H18O11	4.1438	-	pos	-	-	-	-	Lipids and lipid-like molecules	Fatty Acyls	917.175	0.14823	-2.53075	-	Fatty alcohols	5.121e+06	6.457e+06	6.106e+06	5.666e+06	6.379e+06	6.066e+06	1.923e+06	1.902e+06	1.816e+06	1.872e+06	1.817e+06	1.803e+06	2.366e+06	2.337e+06	2.25e+06	2.248e+06	2.29e+06	2.268e+06	2.325e+06	1.799e+06	1.726e+06	1.766e+06
pos_1329	Assamicain A	metab_351	0	61.3	-	-	HMDB0039719	M+H-H2O	C44H36O22	4.1516	-	pos	-	-	-	-	Phenylpropanoids and polyketides	Flavonoids	899.164	0.0342590450637	-2.60904	121795-66-2	Flavans	8.75e+06	9.21e+06	9.164e+06	9.486e+06	9.95e+06	9.088e+06	4.354e+05	2.431e+05	5.888e+05	2.471e+05	2.657e+05	1.531e+05	1.111e+05	1.097e+05	1.056e+05	1.055e+05	1.075e+05	1.065e+05	2.316e+06	2.155e+06	2.162e+06	2.182e+06
pos_1330	Coniferyl Aldehyde	metab_353	45.8	0	map01100;map00940;map01110	Metabolic pathways;Phenylpropanoid biosynthesis;Biosynthesis of secondary metabolites	HMDB0141782;MJDBOTE0001257	M+H-H2O	C10H10O3	4.1594	C02666	pos	-	-	Metabolism;Metabolism;Metabolism	Global and overview maps;Biosynthesis of other secondary metabolites;Global and overview maps	Benzenoids	Phenols	161.059	0.00355210337183	-1.26676	458-36-6;20649-42-7	Methoxyphenols	4.002e+05	3.918e+05	3.855e+05	4.063e+05	3.874e+05	4.13e+05	4.413e+05	4.36e+05	4.218e+05	4.563e+05	4.519e+05	4.497e+05	4.411e+05	4.683e+05	5.27e+05	4.821e+05	4.462e+05	4.935e+05	3.812e+05	3.812e+05	3.813e+05	3.785e+05
pos_1331	3-Butylidene-1(3H)-isobenzofuranone	metab_354	0	40.1	-	-	HMDB0302263;HMDB0032061	M+H	C12H12O2	4.1594	C16924	pos	-	-	-	-	Organoheterocyclic compounds	Isocoumarans	189.091	0.0076297369851	-1.07889	551-08-6	Isobenzofuranones	5.83e+05	5.557e+05	5.595e+05	5.462e+05	5.374e+05	5.523e+05	7.21e+05	6.825e+05	6.818e+05	6.651e+05	6.761e+05	7.309e+05	7.724e+05	7.938e+05	7.698e+05	7.769e+05	7.259e+05	8.627e+05	5.699e+05	5.783e+05	5.741e+05	5.795e+05
pos_1332	Gamma-Glutamylisoleucine	metab_355	0	53.8	-	-	HMDB0011170	M+H-2H2O	C11H20N2O5	4.1594	-	pos	-	-	-	-	Organic acids and derivatives	Carboxylic acids and derivatives	225.123	0.0300369608207	-1.09562	23632-83-9	Amino acids, peptides, and analogues	4.984e+05	4.916e+05	4.549e+05	4.895e+05	4.691e+05	5e+05	6.532e+05	6.445e+05	4.665e+05	5.383e+05	5.467e+05	6.6e+05	6.392e+05	6.658e+05	7.108e+05	5.153e+05	5.399e+05	6.783e+05	4.764e+05	4.764e+05	5.024e+05	4.697e+05
pos_1335	Nipradilol	metab_358	0	38	-	-	HMDB0255620	M+H-H2O	C15H22N2O6	4.1749	-	pos	-	-	-	-	Organoheterocyclic compounds	Benzopyrans	309.144	0.0763217968666	-2.0028	-	1-benzopyrans	2.195e+04	2.202e+04	2.192e+04	2.211e+04	2.192e+04	2.215e+04	4.367e+05	3.554e+05	4.141e+05	4.516e+05	4.211e+05	4.372e+05	2.985e+04	2.948e+04	2.837e+04	2.836e+04	2.888e+04	2.861e+04	2.511e+04	2.172e+04	2.443e+04	2.176e+04
pos_1337	Genipin	metab_360	0	73.9	-	-	HMDB0035830;MJDBOTE0001654	M+Na	C11H14O5	4.1827	C09780	pos	-	-	-	-	Lipids and lipid-like molecules	Prenol lipids	249.075	0.0169797145784	8.386831460572491	6902-77-8	Monoterpenoids	6.224e+04	3.908e+04	5.421e+04	4.302e+04	2.953e+04	1.176e+04	1.97e+06	1.95e+06	2.473e+06	2.068e+06	2.148e+06	1.944e+06	1.584e+04	1.565e+04	1.506e+04	1.505e+04	1.533e+04	1.519e+04	6.494e+05	6.596e+05	6.748e+05	6.533e+05
pos_1338	Tetrahydrodeoxycorticosterone	metab_361	0	38.7	-	-	HMDB0000879;LMST05030013	M+2Na-H	C21H34O3	4.1904	C13713	pos	-	-	-	-	Lipids and lipid-like molecules	Steroids and steroid derivatives	379.222	0.0650199999063	-0.483084	567-03-3	Hydroxysteroids	1.039e+04	1.105e+04	1.005e+04	1.151e+04	2.139e+04	1.016e+04	1.835e+05	1.608e+05	1.272e+05	1.497e+05	1.34e+05	1.91e+05	1.307e+06	1.391e+06	1.515e+06	1.392e+06	1.304e+06	1.663e+06	1.554e+05	1.468e+05	1.678e+05	1.465e+05
pos_1339	6-O-p-Coumaroyl-1,2-digalloylglucose	metab_362	0	41.4	-	-	HMDB0039170	M+ACN+H	C29H26O16	4.1904	-	pos	-	-	-	-	Phenylpropanoids and polyketides	Tannins	672.155	0.0219760482598	-2.14006	-	Not Available	0.1365	1755	4857	0.1374	0.1363	7.917	3.093e+07	3.146e+07	2.975e+07	3.019e+07	3.265e+07	3.291e+07	0.1856	0.1833	0.1764	0.1763	0.1796	0.1779	1.173e+06	1.201e+06	1.236e+06	1.217e+06
pos_1340	Syringaresinol	metab_364	55	0	-	-	HMDB0038928;HMDB0303494	M+H-H2O	C22H26O8	4.1984	C10889	pos	-	-	-	-	Lignans, neolignans and related compounds	Furanoid lignans	401.159	0.0312922210915	-2.11888	21453-71-4	Not Available	7.286e+04	5.68e+04	9.721e+04	4.365e+04	5.868e+04	7.007e+04	1.583e+05	1.754e+05	2.366e+05	1.264e+05	1.305e+05	1.597e+05	3.289e+05	4.226e+05	5.873e+05	5.001e+05	4.616e+05	6.425e+05	9.83e+04	9.871e+04	1.019e+05	1.051e+05
pos_1341	(6R)-Folinic acid	metab_365	0	34.8	map01100;map00670	Metabolic pathways;One carbon pool by folate	HMDB0247218	M+NH4	C20H23N7O7	4.2063	C03479	pos	-	-	Metabolism;Metabolism	Global and overview maps;Metabolism of cofactors and vitamins	Organoheterocyclic compounds	Pteridines and derivatives	491.201	0.0464607574288	3.2331798388811803	-	Pterins and derivatives	6.897e+05	6.471e+05	5.704e+05	5.279e+05	5.305e+05	5.084e+05	1.399e+06	1.279e+06	6.635e+05	1.279e+06	1.007e+06	1.844e+06	1.536e+05	1.517e+05	1.46e+05	1.459e+05	1.486e+05	1.472e+05	9.929e+05	9.052e+05	9.078e+05	9.071e+05
pos_1342	Aloesol	metab_366	0	53.5	-	-	HMDB0035712	M+H	C13H14O4	4.2221	-	pos	-	-	-	-	Organoheterocyclic compounds	Benzopyrans	235.096	0.0158068011436	-1.67651	94356-35-1	1-benzopyrans	6613	6634	6604	6661	6605	6675	8.909e+05	8.133e+05	1.163e+06	9.884e+05	8.544e+05	7.614e+05	8993	3.359e+04	1.73e+04	5.188e+04	5.098e+04	3.051e+04	2.774e+05	2.838e+05	2.732e+05	2.775e+05
pos_1343	Purpurogallin	metab_367	0	81	-	-	HMDB0256929	2M+H	C11H8O5	4.2451	C09964	pos	-	-	-	-	Hydrocarbon derivatives	Tropones	441.081	0.0278590198678	-1.47118	569-77-7	Tropolones	2.824e+04	7.027e+04	7.079e+04	6.855e+04	9.537e+04	2.721e+04	1.012e+06	1.121e+06	1.046e+06	1.174e+06	1.091e+06	1.095e+06	3.666e+04	3.621e+04	3.485e+04	3.483e+04	3.548e+04	3.514e+04	5.449e+05	5.26e+05	5.273e+05	5.573e+05
pos_1344	Rhein	metab_368	0	32.6	-	-	LMPK13040015;HMDB0032876	M+CH3OH+H	C15H8O6	4.2531	C10401	pos	-	-	-	-	Benzenoids	Anthracenes	317.065	0.0611548177331	-3.4663	478-43-3	Anthracenecarboxylic acids and derivatives	4.121e+04	4.134e+04	4.115e+04	4.151e+04	4.116e+04	4.159e+04	1.85e+05	2.077e+05	1.981e+05	1.986e+05	1.755e+05	1.463e+05	5.604e+04	5.535e+04	5.327e+04	5.324e+04	5.423e+04	5.371e+04	4.143e+04	4.371e+04	4.677e+04	4.101e+04
pos_1347	N,N,O-Tridesmethyltramadol	metab_371	0	58.1	-	-	HMDB0060850;PW_C040589	M+NH4	C13H19NO2	4.2689	-	pos	-	-	-	-	Benzenoids	Benzene and substituted derivatives	239.175	0.0688170700918	-2.06348	1235568-21-4	Cyclohexylphenols	6.758e+04	6.779e+04	6.748e+04	6.806e+04	6.749e+04	6.82e+04	1.351e+05	1.62e+05	2.668e+05	1.976e+05	1.687e+05	1.59e+05	6.682e+05	7.946e+05	7.338e+05	6.745e+05	7.637e+05	7.389e+05	7.043e+04	6.686e+04	7.725e+04	6.709e+04
pos_1350	Comuside	metab_375	0	59.8	-	-	HMDB0250428	M+K	C24H30O14	4.2924	-	pos	-	-	-	-	Lipids and lipid-like molecules	Prenol lipids	581.128	0.163892	2.1763565807963703	-	Terpene glycosides	2973	966.4	961.9	3388	962.1	973.4	2.277e+05	2.195e+05	3.601e+05	2.413e+05	3.562e+05	1.555e+05	1310	1294	1245	1245	1268	1256	6.682e+04	6.855e+04	6.324e+04	4.66e+04
pos_1354	Niveusin C	metab_379	0	80	-	-	HMDB0034474	M+H-2H2O	C20H26O7	4.3239	C09517	pos	-	-	-	-	Lipids and lipid-like molecules	Prenol lipids	343.153	0.0415507916913	-2.1202	75680-27-2	Terpene lactones	8.899e+05	8.412e+05	7.496e+05	8.017e+05	7.538e+05	7.518e+05	2.473e+05	2.445e+05	2.335e+05	2.407e+05	2.336e+05	2.319e+05	3.043e+05	3.005e+05	2.893e+05	2.891e+05	2.944e+05	2.917e+05	2.381e+05	2.214e+05	2.379e+05	2.442e+05
pos_1356	6-Methylcoumarin	metab_381	47.6	0	-	-	HMDB0032394;MJDBOTE0000447	M+CH3OH+H	C10H8O2	4.3318	-	pos	-	-	-	-	Phenylpropanoids and polyketides	Coumarins and derivatives	193.086	0.0233306202879	1.0683575611734	92-48-8	Not Available	7.106e+04	7.397e+04	7.646e+04	5.707e+04	6.114e+04	6.76e+04	4325	8339	3744	3859	8804	6094	4879	4819	5682	5139	4721	4677	4.268e+04	4.315e+04	4.111e+04	4.326e+04
pos_1357	(R)-Bitalin A	metab_382	0	39.4	-	-	HMDB0040358	M+H	C13H14O3	4.3318	-	pos	-	-	-	-	Benzenoids	Benzene and substituted derivatives	219.101	0.0316604639906	-2.78616	35844-67-8	Acetophenones	8.573e+05	9.278e+05	9.16e+05	8.652e+05	9.256e+05	9.09e+05	4974	4919	4698	4841	6239	4664	6121	6046	6103	5816	5923	5867	3.012e+05	2.955e+05	2.801e+05	2.976e+05
pos_136	5-Amino-2-oxopentanoic acid	metab_385	0	52.2	map01100;map00330	Metabolic pathways;Arginine and proline metabolism	PW_C002698;LMFA01060169;HMDB0006272	M+H, 2M+ACN+H	C5H9NO3	1.897	C01110	pos	-	-	Metabolism;Metabolism	Global and overview maps;Amino acid metabolism	Organic acids and derivatives	Keto acids and derivatives	304.15	0.0128834059089	-2.98691	-	Short-chain keto acids and derivatives	1.442e+07	1.349e+07	1.334e+07	1.337e+07	1.367e+07	1.334e+07	2.646e+07	2.568e+07	1.869e+07	2.4e+07	2.419e+07	2.729e+07	1.309e+06	1.384e+06	1.295e+06	1.236e+06	1.336e+06	1.343e+06	1.487e+07	1.457e+07	1.495e+07	1.46e+07
pos_1360	Cuminaldehyde	metab_386	52.5	0	map01100	Metabolic pathways	HMDB0002214	M+H	C10H12O	4.3396	C06577	pos	-	-	Metabolism	Global and overview maps	Lipids and lipid-like molecules	Prenol lipids	149.096	0.0224276714715	-1.48536	122-03-2	Monoterpenoids	1.354e+05	1.319e+05	1.185e+05	1.064e+05	1.324e+05	1.269e+05	2.647e+05	2.695e+05	2.174e+05	2.546e+05	2.48e+05	2.577e+05	5.413e+05	5.602e+05	5.711e+05	5.145e+05	5.363e+05	5.208e+05	2.194e+05	2.188e+05	2.212e+05	2.102e+05
pos_1362	Paeonoside	metab_388	0	55.9	-	-	HMDB0037433	M+H	C27H30O16	4.3396	C10717	pos	-	-	-	-	Phenylpropanoids and polyketides	Flavonoids	611.159	0.00283796109565	-3.31847	20309-70-0;25615-14-9	Flavonoid glycosides	1.189e+06	1.281e+06	1.26e+06	1.191e+06	1.217e+06	1.123e+06	4.445e+06	4.41e+06	4.37e+06	4.463e+06	4.81e+06	4.733e+06	1.513e+06	1.494e+06	1.438e+06	1.437e+06	1.464e+06	1.45e+06	3.163e+06	3.161e+06	3.17e+06	3.148e+06
pos_1363	Epinepetalactone	metab_389	52.1	0	-	-	HMDB0035063	M+H	C10H14O2	4.3474	-	pos	-	-	-	-	Lipids and lipid-like molecules	Prenol lipids	167.107	0.0234554965854	-0.908731	17257-15-7	Terpene lactones	3.446e+04	3.314e+04	2.888e+04	3.631e+04	3.851e+04	3.39e+04	1.919e+05	1.962e+05	1.497e+05	1.914e+05	1.886e+05	1.916e+05	4.663e+05	4.977e+05	4.59e+05	4.906e+05	4.353e+05	4.566e+05	1.449e+05	1.458e+05	1.509e+05	1.429e+05
pos_1366	6-Heptenyl glucosinolate	metab_392	0	33.1	-	-	HMDB0038425	M+Na	C14H25NO9S2	4.3711	-	pos	-	-	-	-	Organic oxygen compounds	Organooxygen compounds	438.084	0.0340263417952	-4.54169	-	Carbohydrates and carbohydrate conjugates	1.054e+06	1.108e+06	1.173e+06	1.089e+06	9.867e+05	9.57e+05	4.54e+04	4.934e+04	3.233e+04	1.357e+04	1.393e+04	1.307e+04	1.715e+04	1.694e+04	1.631e+04	1.63e+04	1.66e+04	1.644e+04	4.836e+05	4.861e+05	4.874e+05	4.533e+05
pos_1367	Kaempferol 3-O-arabinoside	metab_393	0	80.4	-	-	HMDB0029261	M+Na	C20H18O10	4.3791	-	pos	-	-	-	-	Phenylpropanoids and polyketides	Flavonoids	441.081	0.0120789821747	3.8638848480235	-	Flavonoid glycosides	2.835e+05	3.017e+05	2.516e+05	2.733e+05	2.802e+05	2.997e+05	2.048e+06	2.061e+06	1.456e+06	1.901e+06	1.93e+06	1.985e+06	2.458e+05	2.427e+05	2.337e+05	2.335e+05	2.378e+05	2.356e+05	1.047e+06	1.057e+06	1.043e+06	1.072e+06
pos_1368	5-((6-((Aminomethyl)amino)-1-oxohexyl)amino)pentanoic acid	metab_394	0	33.1	-	-	HMDB0258266	2M+ACN+Na	C12H24N4O3	4.3791	-	pos	-	-	-	-	Lipids and lipid-like molecules	Fatty Acyls	608.384	0.0476412269097	-3.25702	-	Fatty amides	2.381e+04	2.388e+04	2.377e+04	7.692e+04	2.378e+04	2.403e+04	1.439e+06	1.436e+06	9.677e+05	1.326e+06	1.622e+06	1.642e+06	1.042e+06	1.029e+06	1.026e+06	8.086e+05	7.586e+05	8.702e+05	6.048e+05	5.954e+05	6.136e+05	6.616e+05
pos_1370	Phenylpyruvic acid	metab_397	0	74.5	map01100;map01110;map01210;map00960;map01230;map00360;map00400	Metabolic pathways;Biosynthesis of secondary metabolites;2-Oxocarboxylic acid metabolism;Tropane, piperidine and pyridine alkaloid biosynthesis;Biosynthesis of amino acids;Phenylalanine metabolism;Phenylalanine, tyrosine and tryptophan biosynthesis	PW_C000131;HMDB0304081;HMDB0000205	M+H-H2O	C9H8O3	4.3868	C00166	pos	-	-	Metabolism;Metabolism;Metabolism;Metabolism;Metabolism;Metabolism;Metabolism	Global and overview maps;Global and overview maps;Global and overview maps;Biosynthesis of other secondary metabolites;Global and overview maps;Amino acid metabolism;Amino acid metabolism	Benzenoids	Benzene and substituted derivatives	147.044	0.00304896774336	-1.94187	156-06-9	Phenylpyruvic acid derivatives	5.192e+06	5.373e+06	5.42e+06	5.222e+06	5.344e+06	5.128e+06	2.251e+05	2.117e+05	2.175e+05	1.959e+05	2.189e+05	2.175e+05	2.771e+05	2.768e+05	2.742e+05	2.306e+05	2.626e+05	2.55e+05	3.049e+06	3.062e+06	3.07e+06	3.067e+06
pos_1371	Prenyl glucoside	metab_398	0	69.9	-	-	HMDB0031876	M+H-2H2O	C11H20O6	4.3868	C09808	pos	-	-	-	-	Lipids and lipid-like molecules	Fatty Acyls	213.111	0.102863	-2.88817	117861-55-9	Fatty acyl glycosides	3.776e+04	3.788e+04	3.771e+04	3.804e+04	3.772e+04	3.811e+04	5.596e+04	6.479e+04	5.02e+04	5.564e+04	6.298e+04	3.913e+04	2.507e+05	2.161e+05	2.345e+05	1.83e+05	1.75e+05	1.629e+05	4.999e+04	3.983e+04	4.937e+04	4.911e+04
pos_1376	3-Acetyl-2,5-dimethylfuran	metab_402	0	53.8	-	-	HMDB0029563	M+H-2H2O	C8H10O2	4.4024	-	pos	-	-	-	-	Organic oxygen compounds	Organooxygen compounds	103.054	0.0305150756224	1.50495912180874	10599-70-9	Carbonyl compounds	7.578e+04	8.28e+04	8.188e+04	8.025e+04	6.996e+04	8.043e+04	8140	1.209e+04	6459	6315	5498	8839	4734	2150	2069	2068	2532	2293	4.759e+04	4.725e+04	4.944e+04	4.592e+04
pos_1377	Cernuine	metab_403	0	57	-	-	HMDB0034150	2M+H	C15H10O6	4.4024	C09860	pos	-	-	-	-	Phenylpropanoids and polyketides	Aurone flavonoids	573.102	0.0701906295952	-2.11426	6880-84-8;480-70-6	Not Available	3.671e+04	3.363e+04	5.201e+04	3.807e+04	3.78e+04	4.553e+04	1.357e+06	1.32e+06	1.746e+06	1.488e+06	1.266e+06	1.062e+06	3857	3809	3666	3664	3732	3696	1.8e+05	1.877e+05	2.058e+05	1.762e+05
pos_1381	2-Cyclopentene-1,4-dione	metab_408	42.3	0	-	-	-	M+H	C5H4O2	4.4341	-	pos	-	-	-	-	-	-	97.0287	0.0167845127994	2.98015088805757	-	-	6.331e+04	7.382e+04	6.543e+04	7.151e+04	7.436e+04	6.976e+04	6.472e+04	5.681e+04	5.304e+04	6.055e+04	5.951e+04	6.813e+04	2030	2005	1930	1928	1964	1946	6.869e+04	6.971e+04	7.123e+04	7.097e+04
pos_1384	Daidzein 4'-O-glucuronide	metab_411	0	55.5	-	-	HMDB0041717	2M+Na	C21H18O10	4.4341	-	pos	-	-	-	-	Phenylpropanoids and polyketides	Isoflavonoids	883.169	0.11712	0.207482741177072	-	Isoflavonoid O-glycosides	3.198e+06	3.022e+06	2.729e+06	2.909e+06	2.824e+06	3.117e+06	4.261e+04	2.532e+04	3.658e+04	1.805e+04	1.069e+04	8862	1.163e+04	1.149e+04	1.106e+04	1.105e+04	1.125e+04	1.115e+04	6.085e+05	7.107e+05	8.014e+05	6.65e+05
pos_1385	Trelanserin	metab_412	0	40.7	-	-	HMDB0259118	M+NH4	C24H24FN5O2S	4.4499	-	pos	-	-	-	-	Organoheterocyclic compounds	Diazinanes	483.196	0.16841	-2.23283	-	Piperazines	3.201e+06	3.065e+06	3.103e+06	3.08e+06	3.049e+06	3.059e+06	2.396e+04	2.37e+04	2.263e+04	2.332e+04	2.264e+04	2.247e+04	2.949e+04	2.912e+04	2.803e+04	2.802e+04	2.853e+04	2.826e+04	3.15e+04	3.102e+04	2.151e+04	3.107e+04
pos_1386	4-Heptyloxyphenol	metab_413	0	30.1	-	-	HMDB0246434	M+H-H2O	C13H20O2	4.4578	C14236	pos	-	-	-	-	Benzenoids	Phenols	191.143	0.0246360019952	-1.28367	13037-86-0	4-alkoxyphenols	5.076e+04	4.038e+04	3.069e+04	3.574e+04	4.683e+04	4.666e+04	5097	5041	4814	4961	4816	5547	6273	6195	5963	5960	6070	6012	2.076e+04	1.988e+04	1.97e+04	1.979e+04
pos_1387	(+)-Dehydrovomifoliol	metab_414	0	56.1	-	-	HMDB0302822	M+H	C13H18O3	4.4578	C02533	pos	-	-	-	-	Lipids and lipid-like molecules	Prenol lipids	223.132	0.186162	-3.4834	-	Sesquiterpenoids	1.613e+04	1.618e+04	1.61e+04	1.624e+04	1.611e+04	1.628e+04	3.186e+04	2.098e+04	2.602e+04	2.346e+04	2.035e+04	2.655e+04	1.936e+05	1.941e+05	1.36e+05	1.948e+05	2.24e+05	2.08e+05	2.19e+04	1.595e+04	2.312e+04	2.537e+04
pos_1388	2-Hydroxyfelbamate	metab_415	0	30.6	-	-	HMDB0060670;PW_C040524	2M+Na	C11H14N2O5	4.4578	C16582	pos	-	-	-	-	Lipids and lipid-like molecules	Glycerolipids	531.171	0.00897541234314	2.8985728744503	-	Not Available	1.765e+06	1.708e+06	1.815e+06	1.841e+06	1.815e+06	1.732e+06	2.869e+06	2.862e+06	2.913e+06	2.875e+06	2.739e+06	2.592e+06	7.635e+06	7.841e+06	7.922e+06	7.165e+06	7.494e+06	7.339e+06	2.451e+06	2.434e+06	2.406e+06	2.408e+06
pos_1389	Apigenin 7-di-O-xyloside	metab_416	-	-	-	-	HMDB0302800	M+2Na-H	C25H26O15		-	pos	-	-	-	-	Phenylpropanoids and polyketides	Flavonoids	611.102	-	-	-	Flavonoid glycosides
pos_139	Thr-Leu	metab_417	0	66.5	-	-	HMDB0259044;HMDB0029065	M+H, M+K	C10H20N2O4	2.0474	-	pos	-	-	-	-	Organic acids and derivatives	Carboxylic acids and derivatives	233.149	0.0176883763632	-2.21139	50299-12-2	Amino acids, peptides, and analogues	5.12e+06	4.3e+06	4.688e+06	4.222e+06	4.793e+06	4.331e+06	9.62e+06	9.079e+06	8.004e+06	9.003e+06	9.27e+06	1.01e+07	1.17e+07	1.295e+07	1.28e+07	1.174e+07	1.034e+07	1.377e+07	7.862e+06	7.564e+06	7.826e+06	7.821e+06
pos_1391	Dihydroroseoside	metab_419	33.6	0	-	-	HMDB0040614	M+H	C19H32O8	4.4657	-	pos	-	-	-	-	Lipids and lipid-like molecules	Fatty Acyls	389.216	0.0261725268644	-2.59254	142235-28-7	Fatty acyl glycosides	1.799e+05	2.05e+05	1.689e+05	1.784e+05	1.599e+05	2.024e+05	5.955e+04	5.889e+04	5.624e+04	5.796e+04	5.627e+04	5.584e+04	7.329e+04	7.238e+04	6.967e+04	6.963e+04	7.091e+04	7.024e+04	9.927e+04	9.353e+04	9.815e+04	9.809e+04
pos_1393	3,4,5-Tricaffeoylquinic acid	metab_421	0	48.7	-	-	HMDB0246040	M+H-2H2O	C34H30O15	4.4737	-	pos	-	-	-	-	Organic oxygen compounds	Organooxygen compounds	643.149	0.0618521300261	6.83043275005615	-	Alcohols and polyols	4.523e+05	5.871e+05	5.467e+05	5.572e+05	6.242e+05	4.68e+05	4.061e+05	2.804e+05	2.847e+05	3.26e+05	2.653e+05	4.081e+05	4.806e+04	4.746e+04	4.569e+04	4.566e+04	4.65e+04	4.606e+04	3.486e+05	2.999e+05	3.293e+05	3.223e+05
pos_1394	Mitomycin	metab_422	0	62.3	-	-	HMDB0014450	M+2Na-H	C15H18N4O5	4.4894	C06681	pos	Antibiotics	Others	-	-	Organoheterocyclic compounds	Indoles and derivatives	379.099	0.0846363940793	0.660279708017438	1950-07-07	Indolequinones	5.845e+05	6.365e+05	5.908e+05	6.742e+05	6.867e+05	6.171e+05	1.994e+05	2.213e+05	1.365e+05	2.247e+05	2.125e+05	2.816e+05	1.146e+04	1.131e+04	1.089e+04	1.088e+04	1.109e+04	1.098e+04	1.96e+05	1.928e+05	1.932e+05	1.626e+05
pos_1395	Myricetin 3'-glucoside	metab_423	0	61.9	-	-	HMDB0034359;LMPK12112440	M+Na	C21H20O13	4.4894	-	pos	-	-	-	-	Phenylpropanoids and polyketides	Flavonoids	503.079	0.0300528809223	-2.21359	520-14-9	Flavonoid glycosides	9.995e+05	1.069e+06	1.118e+06	1.183e+06	1.152e+06	1.048e+06	1.687e+04	1.668e+04	1.593e+04	1.642e+04	1.594e+04	1.582e+04	2.076e+04	2.05e+04	1.974e+04	1.972e+04	2.009e+04	1.99e+04	9.355e+05	9.304e+05	8.804e+05	9.397e+05
pos_1396	Vitexin-4''-o-glucoside	metab_424	0	53.6	-	-	HMDB0259864	M+2Na-H	C27H30O16	4.4894	-	pos	-	-	-	-	Phenylpropanoids and polyketides	Flavonoids	655.128	0.0888572292639	5.19763592013095	-	Flavonoid glycosides	1.703e+05	1.708e+05	1.7e+05	1.715e+05	1.7e+05	1.718e+05	1.902e+06	2.128e+06	2.161e+06	1.893e+06	1.735e+06	2.041e+06	2.315e+05	2.287e+05	2.201e+05	2.2e+05	2.24e+05	2.219e+05	1.712e+05	1.689e+05	1.693e+05	2.013e+05
pos_1400	4-Hydroxy-3-methoxy-cinnamoylglycine	metab_430	0	62.6	-	-	HMDB0059747	M+H	C12H13NO5	4.5128	C02564	pos	-	-	-	-	Organic acids and derivatives	Carboxylic acids and derivatives	252.086	0.0217511245965	-2.15226	-	Amino acids, peptides, and analogues	9.935e+05	9.343e+05	9.16e+05	9.225e+05	9.752e+05	8.961e+05	1.133e+06	1.194e+06	8.843e+05	1.112e+06	9.354e+05	1.24e+06	3.175e+05	3.149e+05	3.167e+05	2.88e+05	2.523e+05	3.619e+05	8.063e+05	7.863e+05	7.882e+05	8.234e+05
pos_1401	N-Acetyltyrosine	metab_431	0	34.6	-	-	HMDB0000866;HMDB0244966	M+H-H2O	C11H13NO4	4.5207	C01657	pos	-	-	-	-	Organic acids and derivatives	Carboxylic acids and derivatives	206.081	0.0189619582473	-0.920051	537-55-3	Amino acids, peptides, and analogues	2.057e+05	2.48e+05	2.413e+05	2.466e+05	2.693e+05	2.223e+05	2.786e+05	2.994e+05	2.179e+05	2.59e+05	2.335e+05	3.034e+05	5.331e+04	4.644e+04	5.566e+04	5.779e+04	6.368e+04	5.344e+04	2.009e+05	2.034e+05	1.957e+05	1.961e+05
pos_1402	Gossypin	metab_432	94.1	0	-	-	-	M+H	C21H20O13	4.5207	C10051	pos	-	-	-	-	-	-	481.097	0.00615643840267	-2.41981	652-78-8	-	5.74e+07	5.935e+07	6.056e+07	6.154e+07	6.176e+07	5.913e+07	9.179e+05	9.772e+05	9.287e+05	7.334e+05	8.655e+05	9.555e+05	1.736e+04	1.715e+04	1.651e+04	1.65e+04	1.68e+04	1.664e+04	4.791e+07	4.736e+07	4.728e+07	4.771e+07
pos_1403	Apigenin 7-apiosyl-glucoside	metab_433	0	84.5	-	-	HMDB0302255	M+2Na-H	C26H28O14	4.5207	-	pos	-	-	-	-	Phenylpropanoids and polyketides	Flavonoids	609.122	0.0160505390713	5.985158419901709	-	Flavonoid glycosides	1.51e+04	1.514e+04	1.507e+04	1.52e+04	1.508e+04	1.524e+04	4.516e+06	3.86e+06	4.727e+06	3.962e+06	3.825e+06	1.656e+06	2.053e+04	2.027e+04	1.951e+04	1.95e+04	1.986e+04	1.968e+04	4.384e+06	4.394e+06	4.37e+06	4.523e+06
pos_1405	Myricetin 3,3'-digalactoside	metab_435	0	60.8	-	-	HMDB0037850;LMPK12112414	M+H-2H2O	C27H30O18	4.5287	-	pos	-	-	-	-	Phenylpropanoids and polyketides	Flavonoids	607.128	0.0573575518101	-2.39104	28454-81-1	Flavonoid glycosides	5.62e+05	5.093e+05	5.457e+05	6.708e+05	6.421e+05	5.429e+05	1.012e+05	1.728e+05	1.201e+05	8.994e+04	1.25e+05	1.583e+05	1.133e+04	7347	8455	7068	7199	7131	1.9e+05	1.798e+05	1.811e+05	2.033e+05
pos_1406	Spinacetin 3-(2''-feruloylgentiobioside)	metab_436	0	67.2	-	-	HMDB0031424	M+K	C39H42O21	4.5367	-	pos	-	-	-	-	Phenylpropanoids and polyketides	Flavonoids	885.186	0.0401353	0.7816444472811299	-	Flavonoid glycosides	7.671e+06	7.207e+06	7.488e+06	7.201e+06	7.707e+06	7.833e+06	27.05	4.062e+04	25.55	26.33	25.56	25.36	33.29	32.88	31.65	31.63	32.21	31.91	3.362e+06	3.611e+06	3.346e+06	3.314e+06
pos_1407	Butin	metab_437	0	63.4	map00941	Flavonoid biosynthesis	HMDB0249463;LMPK12140075	M+H	C15H12O5	4.5446	C09614	pos	-	-	Metabolism	Biosynthesis of other secondary metabolites	Phenylpropanoids and polyketides	Flavonoids	273.075	0.00868291951972	-2.50087	492-14-8	Flavans	2.073e+07	2.091e+07	2.143e+07	2.183e+07	2.163e+07	2.18e+07	1.862e+06	1.966e+06	2.292e+06	1.991e+06	2.058e+06	2.246e+06	1.113e+06	1.099e+06	1.058e+06	1.058e+06	1.077e+06	1.067e+06	1.395e+07	1.375e+07	1.377e+07	1.398e+07
pos_1409	Vanillic acid	metab_438	0	49.9	-	-	HMDB0000484;HMDB0240266;HMDB0004815	M+H-H2O	C8H8O4	4.5601	C06672	pos	-	-	-	-	Benzenoids	Benzene and substituted derivatives	151.039	0.00586839734642	-1.78398	499-76-3;3943-74-6;121-34-6	Benzoic acids and derivatives	3.386e+06	3.363e+06	3.471e+06	3.577e+06	3.516e+06	3.47e+06	8.504e+04	6.404e+04	6.794e+04	4.693e+04	7.326e+04	7.382e+04	74.86	50.7	48.8	68.05	49.67	49.2	2.11e+06	2.086e+06	2.083e+06	2.09e+06
pos_1410	Cis-2-Methylaconitate	metab_440	0	38	map01100;map00640	Metabolic pathways;Propanoate metabolism	HMDB0006357	M+H-2H2O	C7H8O6	4.5678	C04225	pos	-	-	Metabolism;Metabolism	Global and overview maps;Carbohydrate metabolism	Organic acids and derivatives	Carboxylic acids and derivatives	153.018	0.00569759569943	-2.44902	6061-93-4	Tricarboxylic acids and derivatives	1.354e+06	1.388e+06	1.408e+06	1.437e+06	1.405e+06	1.448e+06	9.873e+05	9.764e+05	9.325e+05	9.61e+05	9.329e+05	9.258e+05	1.215e+06	1.2e+06	1.155e+06	1.154e+06	1.176e+06	1.165e+06	8.982e+05	8.932e+05	8.865e+05	8.894e+05
pos_1411	[(2E,6E)-1-Oxo-8-Hydroxy-2,6-Dimethylocta-2,6-Dien-1-yl]beta-D-Glucopyranoside	metab_441	32.9	0	-	-	-	M+NH4	C16H26O8	4.5678	-	pos	-	-	-	-	-	-	364.196	0.137532	-2.90049	-	-	8.841e+04	5.994e+04	9.255e+04	7.908e+04	8.206e+04	8.34e+04	2.196e+04	2.172e+04	2.074e+04	2.138e+04	2.075e+04	2.06e+04	2.703e+04	2.67e+04	2.57e+04	2.568e+04	2.616e+04	2.591e+04	5.092e+04	6.55e+04	5.05e+04	5.03e+04
pos_1412	Alpha-Campholonic acid	metab_442	0	42.2	-	-	HMDB0301822	M+H-H2O	C10H16O3	4.5758	-	pos	-	-	-	-	Lipids and lipid-like molecules	Prenol lipids	167.106	0.0294431552479	-1.15441	-	Monoterpenoids	5.867e+04	5.106e+04	5.712e+04	5.529e+04	4.936e+04	4.919e+04	3.428e+04	3.839e+04	2.552e+04	3.558e+04	1.789e+04	2.065e+04	8.197e+04	7.113e+04	7.68e+04	6.935e+04	8.514e+04	8.24e+04	6.243e+04	5.844e+04	5.978e+04	6.152e+04
pos_1414	Verbenone	metab_444	43.6	0	-	-	HMDB0259787	M+H	C10H14O	4.5838	C09913	pos	-	-	-	-	Lipids and lipid-like molecules	Prenol lipids	151.111	0.0387204	-2.02246	18309-32-5	Monoterpenoids	9918	1.008e+04	9104	1.236e+04	1.025e+04	4276	1.301e+05	1.338e+05	9.4e+04	1.186e+05	1.011e+05	1.342e+05	2.652e+05	2.117e+05	2.559e+05	2.171e+05	2.387e+05	2.421e+05	8.341e+04	8.211e+04	8.232e+04	8.903e+04
pos_1416	(S)-9-Hydroxy-10-undecenoic acid	metab_446	0	57.7	-	-	HMDB0032662;LMFA01050436	M+Na	C11H20O3	4.5918	-	pos	-	-	-	-	Organic acids and derivatives	Hydroxy acids and derivatives	223.132	0.18568	8.75561466908303	-	Medium-chain hydroxy acids and derivatives	3489	3500	3484	3514	3485	3521	6.844e+04	5.851e+04	5.466e+04	4.755e+04	4.951e+04	4.73e+04	1.028e+05	9.203e+04	8.074e+04	8.269e+04	1.093e+05	1.354e+05	2.545e+04	2.672e+04	2.316e+04	1.706e+04
pos_1418	Supinidine	metab_448	0	35.6	-	-	HMDB0302361	M+CH3OH+H	C8H13NO	4.5994	C10400	pos	-	-	-	-	Alkaloids and derivatives	Not Available	172.133	0.0207371110954	-3.08032	551-59-7	Not Available	1.122e+06	1.034e+06	8.568e+05	1.117e+06	1.09e+06	1.011e+06	4.861e+06	5.07e+06	4.351e+06	5.446e+06	5.128e+06	7.041e+06	1.041e+07	1.154e+07	1.072e+07	9.662e+06	1.183e+07	1.053e+07	2.208e+06	2.246e+06	2.307e+06	2.209e+06
pos_1419	2'',3''-Diacetylcosmosiin	metab_449	0	69.4	-	-	HMDB0037343	M+H-H2O	C25H24O12	4.6073	-	pos	-	-	-	-	Phenylpropanoids and polyketides	Flavonoids	499.122	0.0395742749499	-2.47018	84323-20-6	Flavonoid glycosides	9.68e+05	9.405e+05	1.241e+06	1.015e+06	1.023e+06	1.031e+06	9.405e+05	8.488e+05	7.34e+05	7.413e+05	9.123e+05	8.785e+05	2.575e+04	6.094e+04	5.844e+04	5.941e+04	2.492e+04	2.469e+04	4.85e+05	4.445e+05	4.697e+05	4.828e+05
pos_1420	3,4-Dimethoxy-benzaldehyde	metab_451	38.8	0	-	-	HMDB0032138	M+H	C9H10O3	4.623	C02201	pos	-	-	-	-	Benzenoids	Benzene and substituted derivatives	167.07	0.0791386344214	-1.91227	120-14-9	Methoxybenzenes	5471	2217	7162	1.067e+04	2376	2230	6.296e+04	5.455e+04	6.453e+04	7.157e+04	4.666e+04	4.769e+04	5.272e+04	3.793e+04	4.118e+04	3.806e+04	8.362e+04	4.947e+04	3.212e+04	2.957e+04	2.974e+04	3.49e+04
pos_1421	N-(2-Hydroxy-3,3,3-trifluoropropyl)-2-(2-nitro-1-imidazolyl)acetamide	metab_452	0	37.9	-	-	HMDB0258458	2M+ACN+Na	C8H9F3N4O4	4.623	-	pos	-	-	-	-	Organic 1,3-dipolar compounds	Allyl-type 1,3-dipolar organic compounds	628.13	0.0717866364873	-2.11163	-	Organic nitro compounds	3.24e+05	2.741e+05	3.091e+05	3.278e+05	2.924e+05	3.19e+05	7.117e+04	2.041e+04	5.036e+04	1.304e+05	6.785e+04	4.831e+04	2.54e+04	2.509e+04	2.415e+04	2.413e+04	2.458e+04	2.435e+04	1.007e+05	1.068e+05	1.013e+05	1.172e+05
pos_1424	Verbenalin	metab_455	0	87.2	-	-	HMDB0301853;LMPR0102070016;MJDBOTE0000258	M+K	C17H24O10	4.6386	C09802	pos	-	-	-	-	Lipids and lipid-like molecules	Prenol lipids	427.102	0.00602729590385	3.7966624933301603	548-37-8	Terpene glycosides	5.102e+05	4.995e+05	5.142e+05	5.174e+05	5.16e+05	5.401e+05	2.374e+05	2.494e+05	1.632e+05	1.975e+05	2.31e+05	2.227e+05	1.472e+04	1.453e+04	1.399e+04	1.398e+04	1.424e+04	1.411e+04	2.568e+05	2.549e+05	2.535e+05	2.565e+05
pos_1426	Petunidin 3-gentiobioside	metab_457	0	60.9	-	-	LMPK12010351;HMDB0038096	M+NH4	C28H33O17+	4.6386	-	pos	-	-	-	-	Phenylpropanoids and polyketides	Flavonoids	659.207	0.0155438017438	2.25956733855092	39814-18-1	Flavonoid glycosides	3.335e+06	2.938e+06	2.581e+06	2.804e+06	2.445e+06	2.479e+06	7846	9848	4522	6482	2471	1.251e+04	3219	3179	3060	3058	3114	3085	4.143e+06	4.101e+06	4.254e+06	4.168e+06
pos_1429	Aromadendrin 3-galactoside	metab_460	0	61.7	-	-	HMDB0301924	M+Na	C21H22O11	4.6544	-	pos	-	-	-	-	Phenylpropanoids and polyketides	Flavonoids	473.107	0.0659716097317	2.9251218174697406	-	Flavonoid glycosides	4.083e+05	3.942e+05	4.569e+05	4.141e+05	4.571e+05	3.175e+05	1.418e+04	1.402e+04	1.339e+04	1.38e+04	1.34e+04	1.329e+04	1.745e+04	1.723e+04	1.659e+04	1.658e+04	1.688e+04	1.672e+04	3.97e+05	3.417e+05	3.806e+05	3.912e+05
pos_143	N-hydroxy-L-tryptophan	metab_461	0	46.2	-	-	HMDB0255152	M+H-H2O, M+H	C11H12N2O3	2.5547	C19716	pos	-	-	-	-	Organoheterocyclic compounds	Indoles and derivatives	221.092	0.00788094434003	-2.01242	-	Indolyl carboxylic acids and derivatives	2.575e+06	2.466e+06	2.411e+06	2.468e+06	2.479e+06	2.446e+06	2.519e+06	2.28e+06	1.829e+06	2.25e+06	2.14e+06	2.446e+06	9.16e+05	9.123e+05	9.275e+05	9.725e+05	9.107e+05	9.587e+05	3.009e+06	2.957e+06	2.965e+06	2.984e+06
pos_1430	(E)-2-Undecenedioic Acid	metab_462	30.4	0	-	-	-	M+H-2H2O	C11H18O4	4.6621	-	pos	-	-	-	-	-	-	179.106	0.0362105331696	-1.33138	-	-	3.321e+04	3.069e+04	2.936e+04	2.775e+04	2.665e+04	4.5e+04	3.38e+05	3.605e+05	3.091e+05	3.267e+05	3.696e+05	3.451e+05	5.693e+05	5.54e+05	5.433e+05	5.559e+05	5.899e+05	5.6e+05	2.008e+05	1.978e+05	1.846e+05	1.94e+05
pos_1431	Trans-Grandmarin	metab_463	0	37	-	-	HMDB0039030	M+H-H2O	C15H16O6	4.6621	-	pos	-	-	-	-	Phenylpropanoids and polyketides	Coumarins and derivatives	275.091	0.0624690713951	-2.1837	119239-48-4	Pyranocoumarins	4.075e+04	4.582e+04	5.802e+04	5.752e+04	5.705e+04	6.828e+04	2.067e+05	1.89e+05	2.25e+05	1.91e+05	2.388e+05	1.95e+05	1.224e+04	1.209e+04	1.164e+04	1.163e+04	1.185e+04	1.174e+04	9.696e+04	1.056e+05	9.279e+04	9.273e+04
pos_1432	2-hydroxyisoflavanone naringenin	metab_464	0	59.1	map00943;map01100;map01110	Isoflavonoid biosynthesis;Metabolic pathways;Biosynthesis of secondary metabolites	HMDB0304071	2M+H	C15H12O6	4.6621	C12631	pos	-	-	Metabolism;Metabolism;Metabolism	Biosynthesis of other secondary metabolites;Global and overview maps;Global and overview maps	Phenylpropanoids and polyketides	Isoflavonoids	577.133	0.0222953855029	-2.06361	-	Isoflavans	5706	8361	1669	2025	3533	3874	1.486e+06	1.52e+06	2.011e+06	1.466e+06	1.451e+06	1.025e+06	2273	2245	2161	2160	2200	2179	5.455e+05	5.709e+05	5.727e+05	5.669e+05
pos_1433	Cyanidin-3,5-diglucoside	metab_465	0	40.6	map00942	Anthocyanin biosynthesis	HMDB0304306	M+NH4	C27H31O16+	4.6701	C08639	pos	-	-	Metabolism	Biosynthesis of other secondary metabolites	Phenylpropanoids and polyketides	Flavonoids	629.197	0.0424815627217	2.49001845180234	-	Flavonoid glycosides	8.955e+06	8.758e+06	8.626e+06	7.818e+06	7.848e+06	7.54e+06	3.284e+04	3.248e+04	3.102e+04	3.197e+04	3.103e+04	3.08e+04	4.042e+04	3.992e+04	3.842e+04	3.84e+04	3.911e+04	3.874e+04	1.521e+06	1.516e+06	1.5e+06	1.642e+06
pos_1434	Zidovudine glucuronide	metab_466	0	71.5	-	-	HMDB0259556	M+CH3OH+H	C16H21N5O10	4.6778	-	pos	-	-	-	-	Nucleosides, nucleotides, and analogues	Pyrimidine nucleosides	476.166	0.0411470510638	7.27452815780735	-	Pyrimidine 2'',3''-dideoxyribonucleosides	6.068e+04	6.503e+04	8.159e+04	4.96e+04	5.885e+04	9.772e+04	2.404e+05	1.838e+05	2.675e+04	1.352e+05	2.076e+05	2.158e+05	6.641e+05	7.349e+05	8.087e+05	6.664e+05	7.137e+05	8.189e+05	2.009e+05	1.978e+05	2.17e+05	2.063e+05
pos_1436	ANETHOLE	metab_468	41.4	0	map00940	Phenylpropanoid biosynthesis	HMDB0030837	M+H	C10H12O	4.6938	C10428	pos	-	-	Metabolism	Biosynthesis of other secondary metabolites	Benzenoids	Phenol ethers	149.096	0.0159700538875	-1.4518	4180-23-8;4180-23-8;104-46-1	Anisoles	1.751e+04	2.218e+04	8775	1.803e+04	1.903e+04	1.167e+04	2.199e+05	2.192e+05	1.803e+05	2.093e+05	2e+05	2.228e+05	5.599e+04	6.414e+04	5.113e+04	5.981e+04	5.527e+04	6.447e+04	8.736e+04	8.82e+04	8.715e+04	9.023e+04
pos_1439	7-Methylinosine	metab_470	0	54.3	map01100;map01212;map00062;map00071	Metabolic pathways;Fatty acid metabolism;Fatty acid elongation;Fatty acid degradation	HMDB0003950	M+H-H2O	C11H15N4O5+	4.7098	C05276	pos	-	-	Metabolism;Metabolism;Metabolism;Metabolism	Global and overview maps;Global and overview maps;Lipid metabolism;Lipid metabolism	Lipids and lipid-like molecules	Fatty Acyls	266.102	0.0145973183119	2.34290414259001	20245-33-4	Fatty acyl thioesters	1.482e+04	4696	5842	1.635e+04	5430	4725	5821	5116	4885	1.525e+04	4888	1.205e+04	1.183e+06	1.134e+06	1.193e+06	1.152e+06	1.212e+06	1.2e+06	1.435e+05	1.429e+05	1.391e+05	1.432e+05
pos_144	Alanylhydroxyproline	metab_471	0	34.9	-	-	HMDB0028688	M+H, M+Na	C8H14N2O4	2.5785	-	pos	-	-	-	-	Organic acids and derivatives	Carboxylic acids and derivatives	203.102	0.00252838867065	-2.09049	76400-25-4	Amino acids, peptides, and analogues	5.476e+06	5.147e+06	4.909e+06	5.198e+06	5.247e+06	5.006e+06	8.628e+06	8.538e+06	6.866e+06	8.541e+06	7.815e+06	9.388e+06	1.487e+07	1.551e+07	1.582e+07	1.483e+07	1.483e+07	1.573e+07	6.318e+06	6.287e+06	6.282e+06	6.299e+06
pos_1441	P-Cymene	metab_472	44.7	0	map01100	Metabolic pathways	HMDB0005805;LMPR0102090014	M+H	C10H14	4.7336	C06575	pos	-	-	Metabolism	Global and overview maps	Lipids and lipid-like molecules	Prenol lipids	135.117	0.0118649024104	-1.66387	99-87-6	Monoterpenoids	4.624e+05	4.234e+05	4.272e+05	4.188e+05	4.344e+05	4.245e+05	1.892e+05	1.876e+05	1.329e+05	1.894e+05	1.844e+05	2.153e+05	6.966e+04	9.849e+04	7.618e+04	7.297e+04	6.623e+04	6.567e+04	4.102e+05	3.999e+05	4.017e+05	4.007e+05
pos_1443	Coniferaldehyde	metab_474	0	54.8	map01100;map00940;map01110	Metabolic pathways;Phenylpropanoid biosynthesis;Biosynthesis of secondary metabolites	HMDB0141782	M+H-H2O	C10H10O3	4.7409	C02666	pos	-	-	Metabolism;Metabolism;Metabolism	Global and overview maps;Biosynthesis of other secondary metabolites;Global and overview maps	Benzenoids	Phenols	161.059	0.00883992925943	-1.68963	458-36-6;20649-42-7	Methoxyphenols	1.132e+06	1.109e+06	1.112e+06	1.134e+06	1.145e+06	1.158e+06	3.072e+06	2.97e+06	3.096e+06	2.905e+06	2.859e+06	2.719e+06	4.206e+06	4.093e+06	4.272e+06	4.083e+06	4.082e+06	4.308e+06	2.079e+06	2.046e+06	2.061e+06	2.087e+06
pos_1446	4-O,6-O-Benzylidene-alpha-D-glucopyranose	metab_477	0	64.9	-	-	HMDB0245694	M+H-2H2O	C13H16O6	4.7649	-	pos	-	-	-	-	Organoheterocyclic compounds	Pyranodioxins	233.08	0.0826137147192	-2.33733	-	Not Available	9289	4708	4686	4727	4687	4737	9.856e+04	9.595e+04	7.299e+04	9.581e+04	8.938e+04	1.146e+05	9.02e+05	8.732e+05	8.514e+05	8.238e+05	8.445e+05	8.89e+05	8.56e+04	1.015e+05	1.019e+05	1.018e+05
pos_1447	3,4-Dihydro-2H-1-benzopyran-2-one	metab_478	0	31.7	-	-	HMDB0036626	2M+H	C9H8O2	4.7728	C02274	pos	-	-	-	-	Phenylpropanoids and polyketides	3,4-dihydrocoumarins	297.112	0.14704	-1.83265	119-84-6	Not Available	1.08e+04	1.552e+04	6883	6314	6261	6327	1.316e+05	1.098e+05	1.099e+05	1.376e+05	1.004e+05	1.521e+05	2.126e+05	2.206e+05	4.259e+05	3.466e+05	3.164e+05	2.62e+05	7.347e+04	7.228e+04	7.262e+04	5.287e+04
pos_1449	7'-Hydroxymatairesinol	metab_480	0	56	-	-	HMDB0247299	M+NH4	C20H22O7	4.7807	-	pos	-	-	-	-	Lignans, neolignans and related compounds	Furanoid lignans	392.169	0.188869	-3.65246	-	Tetrahydrofuran lignans	5963	5982	5954	6006	5955	6018	1.804e+04	1.943e+04	6223	6413	2.192e+04	8967	2.121e+05	3.281e+05	4.168e+05	3.655e+05	3.91e+05	3.05e+05	8373	5899	5915	5911
pos_1452	2-Amino-4-oxo-6-(1',2',3'-trihydroxypropyl)-diquinoid-7,8-dihydroxypterin	metab_484	0	55	-	-	HMDB0012144	M+ACN+H	C9H15N5O6	4.7885	C05253	pos	-	-	-	-	Organoheterocyclic compounds	Pteridines and derivatives	331.136	0.0186748807215	-0.320357	-	Pterins and derivatives	1.564e+05	1.164e+05	1.045e+05	1.181e+05	1.159e+05	7.844e+04	1.186e+05	1.563e+05	3.336e+04	1.21e+05	9.793e+04	2.083e+05	1.569e+04	1.55e+04	1.492e+04	1.491e+04	1.518e+04	1.504e+04	9.825e+04	9.817e+04	1.004e+05	1.02e+05
pos_1453	Cyclohex-1,5-diene-1-carboxyl-CoA	metab_485	0	47.3	map01100	Metabolic pathways	LMFA07050310;HMDB0012207	M+ACN+H	C28H42N7O17P3S	4.7885	C06322	pos	-	-	Metabolism	Global and overview maps	Lipids and lipid-like molecules	Fatty Acyls	915.196	0.0113293675625	6.23751398376299	148471-94-7	Fatty acyl thioesters	2.466e+04	1.348e+05	1.049e+05	1.123e+05	1.164e+05	9.025e+04	1.037e+07	9.272e+06	1.827e+07	1.057e+07	9.965e+06	4.44e+06	6023	4.531e+04	5725	5722	5828	5773	4.486e+06	4.363e+06	4.427e+06	4.424e+06
pos_1454	Shanzhiside	metab_486	0	54	-	-	HMDB0258270	M+H-2H2O	C16H24O11	4.7965	C17066	pos	-	-	-	-	Lipids and lipid-like molecules	Prenol lipids	357.119	0.0310406	1.77454459064128	-	Terpene glycosides	1.254e+05	1.232e+05	1.002e+05	1.055e+05	7.743e+04	1.249e+05	4.057e+05	3.88e+05	4.588e+05	3.979e+05	3.443e+05	3.319e+05	2.673e+06	2.58e+06	2.639e+06	2.262e+06	2.219e+06	2.604e+06	3.445e+05	3.424e+05	3.224e+05	3.43e+05
pos_1455	2-Ethoxyethanol	metab_487	0	43.5	-	-	HMDB0031213	2M+K	C4H10O2	4.8045	C14687	pos	-	-	-	-	Organic oxygen compounds	Organooxygen compounds	219.101	0.00745385583918	9.41416619878723	110-80-5	Ethers	1.137e+06	1.168e+06	1.171e+06	1.159e+06	1.154e+06	1.157e+06	1.03e+06	1.002e+06	1.137e+06	1.003e+06	1.017e+06	9.418e+05	1.086e+06	1.13e+06	1.137e+06	1.17e+06	1.039e+06	1.184e+06	1.007e+06	9.903e+05	1.002e+06	9.963e+05
pos_1457	Isoeriocitrin	metab_489	0	79.4	-	-	HMDB0302534	M+H-H2O	C27H32O15	4.8123	C09805	pos	-	-	-	-	Phenylpropanoids and polyketides	Flavonoids	579.17	0.0118334773429	-1.64501	-	Flavonoid glycosides	4.503e+07	4.517e+07	4.532e+07	4.556e+07	4.629e+07	4.395e+07	1.257e+07	1.28e+07	9.436e+06	1.156e+07	1.206e+07	1.342e+07	1.753e+06	1.758e+06	1.79e+06	1.66e+06	1.832e+06	1.901e+06	6.84e+07	6.993e+07	7.012e+07	7.007e+07
pos_1459	Clemaphenol A	metab_491	84	0	-	-	-	M+H-H2O	C20H22O6	4.8201	C17808	pos	-	-	-	-	-	-	341.138	0.0414848865068	-2.22647	-	-	5.851e+05	5.835e+05	5.837e+05	5.337e+05	6.455e+05	5.571e+05	3.871e+05	4.405e+05	4.601e+05	3.933e+05	3.692e+05	3.77e+05	9.577e+04	1.244e+05	2.091e+05	1.399e+05	1.524e+05	1.697e+05	3.724e+05	3.617e+05	3.627e+05	3.95e+05
pos_146	Quercetagitrin	metab_492	0	70.5	-	-	HMDB0030624	M+H, M+NH4	C21H20O13	2.6733	-	pos	-	-	-	-	Phenylpropanoids and polyketides	Flavonoids	498.123	0.00299465164114	-2.23218	548-75-4	Flavonoid glycosides	1.153e+07	1.159e+07	1.145e+07	1.234e+07	1.215e+07	1.216e+07	1.51e+04	1.332e+04	1.272e+04	1.311e+04	1.273e+04	2.147e+04	1.658e+04	1.637e+04	1.576e+04	1.575e+04	1.604e+04	1.589e+04	3.525e+06	3.54e+06	3.549e+06	3.547e+06
pos_1461	Sulindac	metab_494	0	49	-	-	PW_C009093;HMDB0014743;HMDB0246228	M+Na	C20H17FO3S	4.8281	C01531	pos	-	-	-	-	Benzenoids	Indenes and isoindenes	379.08	0.0296042768701	7.77543748549405	38194-50-2	Not Available	9.911e+04	6.057e+04	9.502e+04	1.014e+05	1.309e+05	8.347e+04	1.96e+05	1.881e+05	1.718e+05	2.32e+05	2.435e+05	1.731e+05	8.211e+04	8.109e+04	7.806e+04	7.801e+04	7.945e+04	7.87e+04	2.482e+05	2.444e+05	2.481e+05	2.613e+05
pos_1462	4-Vinylcyclohexene	metab_495	0	33.2	-	-	HMDB0246592	M+H	C8H12	4.844	C19310	pos	-	-	-	-	Hydrocarbons	Unsaturated hydrocarbons	109.101	0.00786864802993	1.46586743676626	100-40-3	Olefins	6.097e+04	6.148e+04	5.902e+04	6.786e+04	7.244e+04	6.465e+04	7.149e+04	7.149e+04	4.124e+04	5.523e+04	6.568e+04	7.677e+04	5.455e+05	6.169e+05	5.613e+05	5.392e+05	5.498e+05	5.693e+05	1.168e+05	1.161e+05	1.15e+05	1.149e+05
pos_1463	Teadenol A	metab_496	69.9	0	-	-	-	M+H	C14H12O6	4.844	-	pos	-	-	-	-	-	-	277.07	0.0238452079002	-2.17033	-	-	1.352e+05	1.038e+05	1.113e+05	1.105e+05	1.306e+05	1.338e+05	1.888e+05	2.175e+05	1.8e+05	1.673e+05	2.085e+05	1.94e+05	1.157e+05	1.143e+05	1.1e+05	1.1e+05	1.12e+05	1.109e+05	1.476e+05	1.496e+05	1.428e+05	1.428e+05
pos_1466	Sec-o-Glucosylhamaudol	metab_499	0	67.1	-	-	HMDB0258199	M+Na	C21H26O10	4.8674	C17484	pos	-	-	-	-	Organoheterocyclic compounds	Benzopyrans	461.143	0.0282550372706	3.17659674742514	-	1-benzopyrans	1.079e+06	1.162e+06	1.171e+06	1.188e+06	1.192e+06	1.134e+06	1.697e+06	1.61e+06	1.322e+06	1.475e+06	1.76e+06	1.679e+06	5.636e+05	7.024e+05	6.642e+05	5.736e+05	6.009e+05	5.847e+05	1.352e+06	1.33e+06	1.348e+06	1.418e+06
pos_1467	2,5-Furandicarboxaldehyde	metab_500	45.8	0	-	-	-	M+H	C6H4O3	4.8753	C20899	pos	-	-	-	-	-	-	125.023	0.0210779970529	-0.708992	823-82-5	-	1649	1654	1647	1661	1647	1664	5.32e+05	5.317e+05	4.908e+05	5.338e+05	5.201e+05	5.312e+05	7.726e+05	8.239e+05	8.027e+05	7.502e+05	7.947e+05	8.098e+05	2.674e+05	2.632e+05	2.542e+05	2.618e+05
pos_1472	Dextran-70	metab_506	0	35	-	-	HMDB0256672	M+K	C17H32O10	4.8988	-	pos	-	-	-	-	Organic oxygen compounds	Organooxygen compounds	435.164	0.0153212595593	3.23076349109066	-	Carbohydrates and carbohydrate conjugates	1.106e+06	1.05e+06	1.091e+06	1.038e+06	1.043e+06	1.087e+06	1.322e+04	1.883e+04	1.469e+04	7007	1.143e+04	6751	8860	8751	8423	8418	8573	8492	3.869e+05	3.766e+05	3.777e+05	3.877e+05
pos_1473	Sagecoumarin	metab_507	0	67.6	-	-	HMDB0034035	M+CH3OH+H	C27H20O12	4.8988	-	pos	-	-	-	-	Phenylpropanoids and polyketides	Coumarins and derivatives	569.128	0.0834897525882	-2.2647	-	Hydroxycoumarins	9.649e+04	1.573e+05	1.371e+05	2.006e+05	2.061e+05	1.394e+05	2.921e+06	3.034e+06	2.103e+06	2.805e+06	3.015e+06	3.218e+06	27.59	27.25	26.23	26.21	26.7	26.44	1.983e+05	2.332e+05	2.082e+05	1.946e+05
pos_1474	Acetamiprid	metab_508	77.1	0	-	-	HMDB0247906	M+H	C10H11ClN4	4.9068	C18507	pos	-	-	-	-	Organoheterocyclic compounds	Pyridines and derivatives	223.074	0.0235839524221	-1.81028	135410-20-7	Halopyridines	2.43e+05	2.231e+05	2.221e+05	2.324e+05	2.371e+05	2.123e+05	2.517e+05	2.38e+05	3.729e+05	2.747e+05	2.392e+05	2.119e+05	4.503e+05	4.911e+05	4.79e+05	4.404e+05	4.984e+05	5.118e+05	2.759e+05	2.623e+05	2.63e+05	2.661e+05
pos_1475	RPR123142	metab_509	-	-	-	-	HMDB0060871	M+NH4	C44H55NO14		-	pos	-	-	-	-	Lipids and lipid-like molecules	Prenol lipids	839.394	-	-	-	Diterpenoids
pos_1476	2-Decyl-3-Hydroxypentanedioic Acid	metab_510	33.1	0	-	-	-	M+H	C15H28O5	4.9228	-	pos	-	-	-	-	-	-	289.202	0.0205802995159	2.6350760170372998	-	-	1.72e+04	6559	1.695e+04	2.775e+04	8179	1.831e+04	3.238e+04	2.126e+04	7.425e+04	5.121e+04	2.91e+04	7017	2.186e+04	3.421e+04	5.307e+04	4.752e+04	5.978e+04	8.796e+04	1.052e+05	1.027e+05	1.001e+05	1.037e+05
pos_1478	Cefamandole	metab_512	0	63.2	-	-	HMDB0015421	M+CH3OH+H	C18H18N6O5S2	4.9307	C06879	pos	-	-	-	-	Organic acids and derivatives	Carboxylic acids and derivatives	495.112	0.088666	1.28209947638447	34444-01-4	Amino acids, peptides, and analogues	2.186e+05	2.263e+05	2.269e+05	2.486e+05	3.088e+05	2.396e+05	397.5	393.1	375.4	386.9	375.6	372.8	489.2	483.2	465.1	464.8	473.4	468.9	1.834e+05	1.806e+05	1.508e+05	1.808e+05
pos_1480	Tyramine	metab_515	67.1	0	map01100;map00950;map01110;map00350;map01240	Metabolic pathways;Isoquinoline alkaloid biosynthesis;Biosynthesis of secondary metabolites;Tyrosine metabolism;Biosynthesis of cofactors	PW_C000210;HMDB0000306;MJDBOTE0000392	M+H-H2O	C8H11NO	4.946	C00483	pos	Peptides	Amines	Metabolism;Metabolism;Metabolism;Metabolism;Metabolism	Global and overview maps;Biosynthesis of other secondary metabolites;Global and overview maps;Amino acid metabolism;Global and overview maps	Benzenoids	Benzene and substituted derivatives	120.081	0.00149329837318	-0.0321843	51-67-2	Phenethylamines	1.985e+05	2.209e+05	2.13e+05	2.245e+05	2.321e+05	2.333e+05	2.511e+05	2.05e+05	1.893e+05	1.815e+05	1.85e+05	2.033e+05	1.708e+07	1.718e+07	1.756e+07	1.633e+07	1.7e+07	1.775e+07	2.596e+06	2.597e+06	2.593e+06	2.602e+06
pos_1486	1-Naphthylamine	metab_520	64.1	0	-	-	HMDB0243964	M+H	C10H9N	4.9698	C14790	pos	-	-	-	-	Benzenoids	Naphthalenes	144.08	0.0073137942362	-1.97008	134-32-7	Not Available	5463	1909	3968	1917	7004	7400	3.897e+04	2.27e+04	2.338e+04	2.575e+04	2.515e+04	4.287e+04	1.488e+06	1.483e+06	1.499e+06	1.442e+06	1.414e+06	1.52e+06	2.04e+05	2.048e+05	2.07e+05	2.068e+05
pos_1487	Alectrol	metab_521	0	76.3	-	-	HMDB0041372	M+H-2H2O	C19H22O6	4.9698	C09059	pos	-	-	-	-	Organoheterocyclic compounds	Lactones	311.127	0.0236589888659	-2.10097	143572-84-3	Gamma butyrolactones	1.081e+06	1.098e+06	1.082e+06	1.111e+06	1.1e+06	1.073e+06	2.032e+05	1.47e+05	2.014e+05	1.524e+05	1.397e+05	9.586e+04	3.313e+04	3.638e+04	1.055e+04	1.054e+04	3.621e+04	2.413e+04	5.41e+05	5.141e+05	5.385e+05	5.381e+05
pos_1488	Phaseollinisoflavan	metab_522	0	40.8	-	-	HMDB0034411	M+H	C20H20O4	4.9698	C10515	pos	-	-	-	-	Phenylpropanoids and polyketides	Isoflavonoids	325.143	0.0276622715195	-2.38661	40323-57-7	Pyranoisoflavonoids	6.786e+05	7.24e+05	6.117e+05	7.009e+05	6.836e+05	6.875e+05	6635	6317	3.007e+04	6217	6035	5989	8.893e+05	1.025e+06	1.042e+06	1.076e+06	9.733e+05	1.08e+06	2.732e+05	2.674e+05	2.836e+05	2.679e+05
pos_1489	B-D-fructosyl-a-D-(6-O-(E))-feruloylglucoside	metab_523	0	78.6	-	-	HMDB0029281	M+2Na-H	C21H28O12	4.9698	-	pos	-	-	-	-	Phenylpropanoids and polyketides	Cinnamic acids and derivatives	517.133	0.0230461514692	8.2172155389668	-	Cinnamic acid esters	3.051e+06	3.099e+06	3.12e+06	3.025e+06	3.315e+06	3.019e+06	2.236e+06	2.351e+06	1.866e+06	1.98e+06	2.288e+06	2.255e+06	1.439e+05	1.814e+05	1.192e+05	1.162e+05	1.609e+05	1.851e+05	1.591e+06	1.53e+06	1.616e+06	1.586e+06
pos_1493	Arbutin	metab_528	0	75.7	map00010	Glycolysis / Gluconeogenesis	HMDB0029943;MJDBOTE0001645	2M+K	C12H16O7	4.9858	C06186	pos	-	-	Metabolism	Carbohydrate metabolism	Organic oxygen compounds	Organooxygen compounds	583.143	0.0560625657055	1.9967776410991398	497-76-7	Carbohydrates and carbohydrate conjugates	3.459e+05	3.47e+05	3.454e+05	3.484e+05	3.455e+05	3.491e+05	1.299e+06	1.3e+06	1.547e+06	1.413e+06	1.333e+06	1.282e+06	4.704e+05	4.646e+05	4.472e+05	4.469e+05	4.552e+05	4.509e+05	3.477e+05	3.46e+05	3.873e+05	3.483e+05
pos_1494	Methyl Cinnamate	metab_529	55.3	0	-	-	HMDB0303905;HMDB0033833;MJDBOTE0000298	M+H	C10H10O2	4.9938	C06358	pos	-	-	-	-	Phenylpropanoids and polyketides	Cinnamic acids and derivatives	163.075	0.0114558618211	-2.03822	103-26-4	Cinnamic acid esters	1.206e+06	1.162e+06	1.143e+06	1.173e+06	1.185e+06	1.174e+06	4.481e+05	4.531e+05	4.923e+05	4.501e+05	4.433e+05	4.474e+05	3.528e+05	3.854e+05	4.379e+05	4.017e+05	4.314e+05	4.302e+05	7.739e+05	7.906e+05	7.928e+05	7.921e+05
pos_1495	Zingerone	metab_530	0	51	-	-	HMDB0032590	M+H-H2O	C11H14O3	4.9938	C17497	pos	-	-	-	-	Benzenoids	Phenols	177.091	0.00235339563301	-1.54946	122-48-5	Methoxyphenols	1.727e+06	1.715e+06	1.643e+06	1.699e+06	1.72e+06	1.734e+06	8.015e+04	6.408e+04	7.486e+04	7.815e+04	7.455e+04	7.03e+04	1.476e+05	1.288e+05	1.667e+05	1.445e+05	1.621e+05	1.553e+05	1.006e+06	1.001e+06	1.001e+06	1.003e+06
pos_15	Dioctyl succinate	metab_535	35.3	0	-	-	-	M+H, M+K, M+Na, M+NH4	C26H50O4	7.3575	-	pos	-	-	-	-	-	-	449.359	0.014639	-2.6318	-	-	2.832e+08	2.773e+08	2.759e+08	2.831e+08	2.701e+08	2.582e+08	2.883e+08	3.342e+08	3.274e+08	3.379e+08	3.234e+08	3.61e+08	3.703e+08	3.24e+08	3.434e+08	2.936e+08	3.146e+08	3.085e+08	3.25e+08	3.256e+08	3.173e+08	3.17e+08
pos_1500	N1,N10-Diferuloylspermidine	metab_537	0	56	-	-	HMDB0033471	M+H	C27H35N3O6	5.0253	-	pos	-	-	-	-	Phenylpropanoids and polyketides	Cinnamic acids and derivatives	498.259	0.0437240221082	-2.19719	70185-61-4	Hydroxycinnamic acids and derivatives	1.214e+04	1.218e+04	1.212e+04	1.222e+04	1.212e+04	1.225e+04	1.341e+04	1.326e+04	1.267e+04	1.305e+04	1.267e+04	1.258e+04	3.038e+06	3.153e+06	3.39e+06	2.9e+06	2.831e+06	3.284e+06	5.933e+05	5.771e+05	5.612e+05	6.215e+05
pos_1503	4-Methylbenzaldehyde	metab_539	0	50.6	map01100	Metabolic pathways	HMDB0029638	M+H	C8H8O	5.0333	C06758	pos	-	-	Metabolism	Global and overview maps	Benzenoids	Benzene and substituted derivatives	121.065	0.00502279279564	0.0325385283699519	104-87-0	Benzoyl derivatives	8.718e+04	8.44e+04	8.555e+04	8.594e+04	8.8e+04	8.337e+04	2.32e+05	2.38e+05	1.902e+05	2.273e+05	2.243e+05	2.268e+05	5.77e+05	5.822e+05	6.777e+05	5.953e+05	5.496e+05	5.966e+05	2.973e+05	2.984e+05	2.987e+05	2.954e+05
pos_1506	Kaempferol-3-O-Glucoside	metab_542	92.7	0	map01110;map00944	Biosynthesis of secondary metabolites;Flavone and flavonol biosynthesis	HMDB0037429;MJDBOTE0001313	M+H	C21H20O11	5.049	C12249	pos	-	-	Metabolism;Metabolism	Global and overview maps;Biosynthesis of other secondary metabolites	Phenylpropanoids and polyketides	Flavonoids	449.107	0.0109072220688	-2.24497	480-10-4	Flavonoid glycosides	2.312e+07	2.303e+07	2.24e+07	2.343e+07	2.329e+07	2.217e+07	9.89e+06	1.016e+07	7.765e+06	9.04e+06	9.383e+06	1.012e+07	2.043e+06	2.018e+06	1.942e+06	1.941e+06	1.977e+06	1.958e+06	1.883e+07	1.853e+07	1.858e+07	1.833e+07
pos_1507	Ethyl-4-hydroxymethyl-3(2H)-Furanone	metab_543	0	52	-	-	-	M+H-2H2O	C7H10O3	5.0569	-	pos	-	-	-	-	-	-	107.049	0.00621889231019	1.3104975581101699	-	-	2.221e+05	2.11e+05	2.156e+05	2.189e+05	2.241e+05	2.295e+05	4.866e+04	4.485e+04	3.236e+04	3.927e+04	3.789e+04	3.658e+04	2.416e+04	3.301e+04	3.193e+04	4.454e+04	4.604e+04	2.233e+04	1.701e+05	1.682e+05	1.678e+05	1.679e+05
pos_1510	Kaempferol 3-O-rhamnodiglucoside	metab_547	0	82.4	-	-	HMDB0302425	M+Na	C33H40O20	5.0648	-	pos	-	-	-	-	Phenylpropanoids and polyketides	Flavonoids	779.199	0.00854413565933	-1.99102	-	Flavonoid glycosides	1.432e+07	1.447e+07	1.431e+07	1.491e+07	1.625e+07	1.396e+07	4.544e+06	4.429e+06	2.562e+06	3.908e+06	4.372e+06	5.208e+06	1.025	1.012	0.9746	0.9739	0.992	0.9826	1.025e+07	1.009e+07	1.028e+07	1.015e+07
pos_1511	Humilixanthin	metab_548	0	66	-	-	HMDB0039123	M+H	C14H18N2O7	5.0885	C08548	pos	-	-	-	-	Organic acids and derivatives	Carboxylic acids and derivatives	327.122	0.0607754021177	9.97648233186491	111534-70-4	Amino acids, peptides, and analogues	5812	5830	5803	5854	5804	5866	1.163e+05	1.01e+05	1.752e+05	1.149e+05	9.355e+04	1.165e+05	1.867e+05	2.786e+05	3.784e+05	2.208e+05	2.893e+05	3.322e+05	6.42e+04	5.683e+04	5.818e+04	5.652e+04
pos_1512	Eriodictyol	metab_549	0	85.2	map01100;map00941;map01110	Metabolic pathways;Flavonoid biosynthesis;Biosynthesis of secondary metabolites	HMDB0005810;LMPK12140002;MJDBOTE0001309	2M+H	C15H12O6	5.0885	C05631	pos	-	-	Metabolism;Metabolism;Metabolism	Global and overview maps;Biosynthesis of other secondary metabolites;Global and overview maps	Phenylpropanoids and polyketides	Flavonoids	577.133	0.00854260510567	-1.65566	552-58-9	Flavans	178.6	8597	4158	4809	178.3	180.2	1.045e+07	1.085e+07	1.227e+07	1.037e+07	9.956e+06	9.817e+06	242.8	239.8	230.8	230.7	234.9	232.7	2.707e+06	2.656e+06	2.675e+06	2.662e+06
pos_1517	Chavicol	metab_554	51.9	0	map00940	Phenylpropanoid biosynthesis	HMDB0034107	M+H	C9H10O	5.1199	C16930	pos	-	-	Metabolism	Biosynthesis of other secondary metabolites	Benzenoids	Phenols	135.08	0.00741447099279	-1.30194	501-92-8	1-hydroxy-2-unsubstituted benzenoids	1.446e+05	1.342e+05	1.408e+05	1.447e+05	1.399e+05	1.503e+05	2.151e+05	2.214e+05	1.511e+05	1.957e+05	2.012e+05	2.405e+05	1.557e+05	1.454e+05	1.759e+05	1.503e+05	1.694e+05	1.709e+05	1.716e+05	1.689e+05	1.693e+05	1.692e+05
pos_1522	3-Furanmethanol glucoside	metab_559	0	43	-	-	HMDB0032924	M+H-2H2O	C11H16O7	5.1437	-	pos	-	-	-	-	Organic oxygen compounds	Organooxygen compounds	225.076	0.0644039470784	-0.747428	86425-28-7	Carbohydrates and carbohydrate conjugates	2914	2923	2910	2935	2910	2941	2.172e+04	3.27e+04	3.215e+04	3.035e+04	2.446e+04	2.817e+04	1.322e+05	1.036e+05	1.302e+05	9.974e+04	1.097e+05	9.551e+04	2.477e+04	2.423e+04	2.145e+04	2.443e+04
pos_1523	Quercetin-3-D-Xyloside	metab_560	64.5	0	-	-	-	M+H	C20H18O11	5.1437	-	pos	-	-	-	-	-	-	435.091	0.0339202186476	-1.93062	-	-	3.14e+05	2.896e+05	3.717e+05	3.587e+05	3.021e+05	3.443e+05	8302	8210	7841	8081	7845	7785	1.022e+04	1.009e+04	9713	9707	9887	9793	2.723e+05	2.838e+05	2.696e+05	2.615e+05
pos_1524	Chicoric acid	metab_561	0	35.6	-	-	HMDB0002375;HMDB0033938	M+H-2H2O	C22H18O12	5.1517	C10437	pos	-	-	-	-	Organic acids and derivatives	Carboxylic acids and derivatives	439.068	0.00464781260724	3.71178994549456	70831-56-0;52248-48-3	Tetracarboxylic acids and derivatives	4.366e+05	4.2e+05	4.042e+05	3.88e+05	4.127e+05	3.68e+05	1.111e+06	1.035e+06	1.009e+06	1.054e+06	1e+06	1.137e+06	2.193e+05	1.909e+05	1.282e+05	1.757e+05	1.213e+05	1.41e+05	6.764e+05	6.687e+05	6.724e+05	6.722e+05
pos_1526	Robinin	metab_563	85.2	0	-	-	LMPK12111685;HMDB0302847;HMDB0257285	M+H	C33H40O19	5.1517	C10178	pos	-	-	-	-	Phenylpropanoids and polyketides	Flavonoids	741.222	0.0175589103296	-2.01231	301-19-9	Flavonoid glycosides	2.014e+06	1.874e+06	1.881e+06	1.864e+06	2.053e+06	1.751e+06	1.244e+06	1.212e+06	6.34e+05	1.113e+06	1.136e+06	1.314e+06	2.38e+04	2.351e+04	2.263e+04	2.261e+04	2.303e+04	2.281e+04	2.453e+06	2.377e+06	2.465e+06	2.398e+06
pos_1527	Aloe-Emodin	metab_564	60.4	0	-	-	HMDB0030829;LMPK13040002;MJDBOTE0001464	M+H	C15H10O5	5.1595	C10294	pos	-	-	-	-	Benzenoids	Anthracenes	271.059	0.0458133	-2.56946	481-72-1	Anthraquinones	4.345e+04	5.971e+04	5.557e+04	5.071e+04	6.808e+04	5.95e+04	5199	2.672e+04	1.303e+04	9506	1.028e+04	4565	4501	4421	4256	4253	4332	4291	6.769e+04	7.371e+04	6.805e+04	6.671e+04
pos_1529	(Z)-3-Oxo-2-(2-pentenyl)-1-cyclopenteneacetic acid	metab_566	0	49.4	-	-	HMDB0030197	M+H	C12H16O3	5.1675	-	pos	-	-	-	-	Organic oxygen compounds	Organooxygen compounds	209.117	0.0279958278393	-2.64799	120282-76-0	Carbonyl compounds	2.682e+04	2.028e+04	2.45e+04	2.002e+04	1.55e+04	1.435e+04	1.223e+05	1.219e+05	9.965e+04	1.222e+05	1.224e+05	1.392e+05	1.79e+05	1.973e+05	2.344e+05	2.041e+05	2.258e+05	2.467e+05	8.016e+04	7.611e+04	8.074e+04	8.069e+04
pos_1531	2''-Galloylastragalin	metab_569	0	86.1	-	-	HMDB0303596	M+H	C28H24O15	5.1675	-	pos	-	-	-	-	Phenylpropanoids and polyketides	Flavonoids	601.118	0.0112817361606	-2.09144	-	Flavonoid glycosides	3.438e+06	3.2e+06	3.441e+06	3.339e+06	3.38e+06	3.494e+06	19.54	19.32	18.45	19.01	18.46	18.32	24.04	23.75	22.86	22.84	23.26	23.04	1.491e+06	1.46e+06	1.49e+06	1.463e+06
pos_1533	Ginkgolide C	metab_571	0	61.1	-	-	LMPR0104540003;HMDB0036860;MJDBOTE0000932	M+CH3OH+H	C20H24O11	5.1752	C07603	pos	-	-	-	-	Lipids and lipid-like molecules	Prenol lipids	473.166	0.00268128195301	0.735768856015403	15291-76-6	Terpene lactones	6.568e+05	6.374e+05	5.75e+05	6.342e+05	5.054e+05	6.22e+05	9.566e+05	8.109e+05	7.747e+05	8.961e+05	8.695e+05	9.396e+05	1.724e+06	1.615e+06	1.841e+06	1.583e+06	1.691e+06	1.828e+06	9.27e+05	9.213e+05	9.239e+05	9.224e+05
pos_1535	Parthenin	metab_573	70.9	0	-	-	HMDB0253304;LMPR0103420001	M+H	C15H18O4	5.1832	C09523	pos	-	-	-	-	Lipids and lipid-like molecules	Prenol lipids	263.127	0.0287649520353	-2.2425	508-59-8	Terpene lactones	4.922e+04	5.197e+04	5.162e+04	5.433e+04	5.128e+04	4.403e+04	8.344e+04	8.306e+04	5.206e+04	7.623e+04	6.764e+04	9.856e+04	1.995e+05	2.078e+05	2.283e+05	2.033e+05	2.041e+05	2.093e+05	6.031e+04	6.351e+04	5.953e+04	6.047e+04
pos_1536	Mycophenolic acid O-acyl-glucuronide	metab_574	0	38.6	-	-	PW_C040621;HMDB0060491	M+H-2H2O	C23H28O12	5.1832	C20383	pos	-	-	-	-	Organic oxygen compounds	Organooxygen compounds	461.143	0.0126977990898	-1.94469	-	Carbohydrates and carbohydrate conjugates	4.53e+05	3.874e+05	4.479e+05	4.199e+05	3.654e+05	4.822e+05	7.066e+05	5.631e+05	8.03e+05	6.104e+05	6.747e+05	6.538e+05	1.255e+04	4.061e+04	1.193e+04	1.264e+04	4.222e+04	1.273e+04	5.842e+05	5.775e+05	5.791e+05	5.668e+05
pos_1537	Miroestrol	metab_575	0	34.2	-	-	HMDB0254751	M+NH4	C20H22O6	5.1912	C08831	pos	-	-	-	-	Organoheterocyclic compounds	Naphthopyrans	376.174	0.0159771405795	-3.41164	2618-41-9	Not Available	1.28e+04	7110	1.453e+04	2.889e+04	2.895e+04	7153	1.619e+05	1.9e+05	1.167e+05	1.396e+05	1.696e+05	1.639e+05	3.361e+05	3.747e+05	4.473e+05	3.248e+05	4.279e+05	4.93e+05	8.646e+04	8.867e+04	8.909e+04	8.649e+04
pos_154	Isoleucylhydroxyproline	metab_578	0	38.5	-	-	HMDB0028908	M+H, M+ACN+H	C11H20N2O4	2.847	-	pos	-	-	-	-	Organic acids and derivatives	Carboxylic acids and derivatives	245.149	0.0164902138679	-2.09575	90965-80-3	Amino acids, peptides, and analogues	1.066e+06	1.081e+06	1.004e+06	1.04e+06	1.13e+06	1.055e+06	2.559e+05	3.951e+05	2.479e+05	3.21e+05	3.141e+05	4.472e+05	5.779e+05	5.939e+05	5.777e+05	4.849e+05	5.184e+05	6.88e+05	4.593e+05	4.439e+05	4.579e+05	4.594e+05
pos_1540	2,4-Hexadien-1-ol	metab_579	0	40.5	-	-	HMDB0303233	M+H-H2O	C6H10O	5.2146	-	pos	-	-	-	-	Lipids and lipid-like molecules	Fatty Acyls	81.0703	0.010471	4.1051391349187005	-	Fatty alcohols	1.159e+05	1.216e+05	1.207e+05	1.235e+05	1.184e+05	1.239e+05	1.304e+05	1.437e+05	1.207e+05	1.392e+05	1.351e+05	1.346e+05	8.544e+04	8.213e+04	7.868e+04	8.512e+04	7.286e+04	8.159e+04	1.268e+05	1.257e+05	1.251e+05	1.281e+05
pos_1543	Myristicin	metab_582	48.9	0	-	-	HMDB0035873	M+H	C11H12O3	5.2541	C10480	pos	-	-	-	-	Organoheterocyclic compounds	Benzodioxoles	193.086	0.0518252586722	0.5502617721600171	607-91-0	Not Available	4.414e+04	3.768e+04	3.372e+04	2.546e+04	2.717e+04	3.107e+04	4.204e+04	3.442e+04	4.05e+04	3.779e+04	3.781e+04	4.301e+04	2.98e+04	3.343e+04	3.206e+04	2.686e+04	4.774e+04	5.201e+04	4.081e+04	3.662e+04	3.672e+04	3.76e+04
pos_1547	Glycyrrhizaisoflavone B	metab_586	0	44	-	-	HMDB0036556	M+NH4	C21H18O6	5.2936	-	pos	-	-	-	-	Phenylpropanoids and polyketides	Isoflavonoids	384.143	0.262665	-2.35849	197304-07-7	Pyranoisoflavonoids	504.6	165.2	251.1	165.9	272	1178	6.148e+05	5.922e+05	4.748e+05	6.152e+05	5.877e+05	8.567e+05	224	221.2	367.5	212.8	5146	214.7	1.53e+04	1.976e+04	1.521e+04	2.58e+04
pos_1548	Fluocinolone	metab_587	0	50.9	-	-	HMDB0252347	M+H-2H2O	C21H26F2O6	5.3095	C07006	pos	-	-	-	-	Lipids and lipid-like molecules	Steroids and steroid derivatives	377.159	0.00603789258127	6.53498830959762	807-38-5	Hydroxysteroids	2.76e+05	2.669e+05	2.476e+05	2.611e+05	2.52e+05	2.885e+05	5.828e+05	5.64e+05	7.472e+05	6.219e+05	5.657e+05	4.998e+05	1.118e+06	1.121e+06	1.208e+06	1.153e+06	1.03e+06	1.213e+06	5.33e+05	5.298e+05	5.274e+05	5.256e+05
pos_1549	4-Oxofenretinide	metab_588	0	37.3	-	-	HMDB0245913	M+Na	C26H31NO3	5.3095	-	pos	-	-	-	-	Lipids and lipid-like molecules	Prenol lipids	428.217	0.243641	-6.32729	-	Retinoids	2.899e+04	2.908e+04	2.895e+04	2.92e+04	2.895e+04	2.926e+04	3.203e+04	3.168e+04	3.025e+04	3.118e+04	3.027e+04	3.004e+04	1.344e+06	1.425e+06	1.434e+06	1.364e+06	1.254e+06	1.435e+06	5.188e+04	5.15e+04	2.876e+04	4.711e+04
pos_1550	Delphinidin 3,5-diglucoside	metab_590	0	59.7	map00942	Anthocyanin biosynthesis	LMPK12010283;HMDB0030693	M+H-2H2O	C27H31O17+	5.3095	C16312	pos	-	-	Metabolism	Biosynthesis of other secondary metabolites	Phenylpropanoids and polyketides	Flavonoids	592.144	0.0101412992174	2.63791070241269	17670-06-3	Flavonoid glycosides	1.835e+04	1.841e+04	1.832e+04	1.848e+04	1.832e+04	1.852e+04	2.729e+06	2.323e+06	2.186e+06	2.555e+06	2.141e+06	2.557e+06	2.495e+04	2.464e+04	2.372e+04	2.37e+04	2.414e+04	2.391e+04	2.201e+06	2.225e+06	2.249e+06	2.248e+06
pos_1551	(3S)-3-hydroxycyclocitral	metab_591	-	-	-	-	HMDB0303972	M+H	C10H16O2		C19731	pos	-	-	-	-	Organic oxygen compounds	Organooxygen compounds	169.122	-	-	-	Alcohols and polyols
pos_1552	2-Propenal, 3-(1,3-benzodioxol-5-yl)-	metab_592	43.7	0	-	-	-	M+H	C10H8O3	5.3332	-	pos	-	-	-	-	-	-	177.054	0.0141128677133	-2.46829	-	-	6.62e+04	6.63e+04	5.18e+04	5.252e+04	5.266e+04	5.852e+04	2.593e+05	2.515e+05	2.592e+05	2.81e+05	2.464e+05	3.629e+05	7.011e+04	9.827e+04	8.328e+04	7.496e+04	8.132e+04	7.149e+04	1.141e+05	1.142e+05	1.13e+05	1.168e+05
pos_1553	Cyclodopa glucoside	metab_593	0	51	map00965	Betalain biosynthesis	HMDB0304310;HMDB0029833	M+ACN+H	C15H19NO9	5.3332	C17751	pos	-	-	Metabolism	Biosynthesis of other secondary metabolites	Organic oxygen compounds	Organooxygen compounds	399.141	0.0157934334405	2.11359250601279	71242-23-4	Carbohydrates and carbohydrate conjugates	3.963e+04	1.51e+04	6.163e+04	4.915e+04	4.585e+04	5.514e+04	1.698e+05	1.418e+05	1.171e+05	1.336e+05	1.572e+05	1.776e+05	1.778e+06	1.697e+06	1.895e+06	1.873e+06	1.579e+06	1.777e+06	1.652e+05	1.707e+05	1.691e+05	1.71e+05
pos_1554	Delta-Tridecanolactone	metab_594	55.7	0	-	-	-	M+H	C13H24O2	5.3488	-	pos	-	-	-	-	-	-	213.184	0.0410465972115	-2.0132	-	-	1.629e+05	1.696e+05	1.644e+05	1.609e+05	1.569e+05	1.491e+05	3230	3195	3051	3144	3052	3029	3975	3926	3779	3777	3847	3810	7.401e+04	7.282e+04	7.384e+04	7.963e+04
pos_1556	Fisetin	metab_596	67	0	-	-	LMPK12111566;MJDBOTE0001471	M+H	C15H10O6	5.3568	C10041	pos	-	-	-	-	-	-	287.054	0.00557633974809	-2.58331	528-48-3	-	1.896e+08	1.873e+08	1.884e+08	1.893e+08	1.891e+08	1.922e+08	3.309e+07	3.134e+07	3.07e+07	3.01e+07	3.182e+07	3.241e+07	3.748e+05	2.925e+05	2.309e+05	2.184e+05	2.211e+05	2.597e+05	9.023e+07	9.119e+07	9.115e+07	9.136e+07
pos_1558	10-Deacetylbaccatin III	metab_598	0	73.2	map01100;map00904;map01110	Metabolic pathways;Diterpenoid biosynthesis;Biosynthesis of secondary metabolites	HMDB0244264	M+H-2H2O	C29H36O10	5.3648	C11700	pos	-	-	Metabolism;Metabolism;Metabolism	Global and overview maps;Metabolism of terpenoids and polyketides;Global and overview maps	Lipids and lipid-like molecules	Prenol lipids	509.216	0.0174865	-1.67561	32981-86-5	Diterpenoids	9.799e+05	9.545e+05	9.646e+05	1.045e+06	9.885e+05	1.004e+06	7.609e+05	6.288e+05	9.414e+05	7.577e+05	7.185e+05	5.232e+05	2.316e+05	2.779e+05	2.094e+05	2.261e+05	2.258e+05	1.646e+05	9.341e+05	9.602e+05	9.342e+05	9.212e+05
pos_1560	NH-DVal(NMe)-Val-OMe	metab_601	40.8	0	-	-	-	M+H	C12H24N2O3	5.3803	-	pos	-	-	-	-	-	-	245.185	0.0279054594974	-2.34404	-	-	3.437e+05	3.448e+05	3.432e+05	3.462e+05	3.433e+05	3.469e+05	3.798e+05	3.756e+05	3.587e+05	3.697e+05	3.589e+05	3.561e+05	3.012e+06	3.175e+06	3.389e+06	3.064e+06	2.88e+06	3.384e+06	3.612e+05	3.597e+05	3.607e+05	3.407e+05
pos_1562	Coumaryl acetate	metab_603	0	55.5	map00940	Phenylpropanoid biosynthesis	HMDB0304297	M+H-H2O	C11H12O3	5.3883	C20465	pos	-	-	Metabolism	Biosynthesis of other secondary metabolites	Benzenoids	Benzene and substituted derivatives	175.075	0.0190706589398	-2.36643	-	Styrenes	2.588e+04	2.139e+04	2.118e+04	2.755e+04	2.195e+04	3.35e+04	6923	9854	2304	4912	6919	2136	1.248e+05	1.254e+05	1.456e+05	1.497e+05	1.135e+05	1.342e+05	3.445e+04	3.391e+04	3.29e+04	3.37e+04
pos_1567	Maclurin 3-C-(6''-p-hydroxybenzoyl-glucoside)	metab_608	0	86.1	-	-	HMDB0032646	M+ACN+Na	C26H24O13	5.4198	-	pos	-	-	-	-	Organic oxygen compounds	Organooxygen compounds	608.138	0.0636134813274	1.8767541999239297	92665-82-2	Carbohydrates and carbohydrate conjugates	1.868e+05	1.874e+05	1.866e+05	1.882e+05	1.866e+05	1.886e+05	7.48e+05	7.995e+05	7.822e+05	7.849e+05	9.636e+05	9.671e+05	2.541e+05	2.509e+05	2.415e+05	2.414e+05	2.458e+05	2.435e+05	1.88e+05	1.937e+05	1.853e+05	2.128e+05
pos_1568	(S)-Methylmalonic acid semialdehyde	metab_609	0	34.9	map01100;map00280;map00640	Metabolic pathways;Valine, leucine and isoleucine degradation;Propanoate metabolism	PW_C001500;LMFA01060190;HMDB0002217	M+H-H2O	C4H6O3	5.4278	C06002	pos	-	-	Metabolism;Metabolism;Metabolism	Global and overview maps;Amino acid metabolism;Carbohydrate metabolism	Organic oxygen compounds	Organooxygen compounds	85.0287	0.0325415675728	3.34021376985721	99043-16-0	Carbonyl compounds	3.332e+04	3.138e+04	3.149e+04	3.59e+04	3.713e+04	3.23e+04	2.104e+04	2.562e+04	1.721e+04	2.107e+04	2.783e+04	1.799e+04	1.289e+04	1.336e+04	2.257e+04	1.345e+04	1.455e+04	1.255e+04	2.269e+04	2.235e+04	2.393e+04	2.239e+04
pos_1569	Isoquinoline	metab_610	36.3	0	-	-	HMDB0034244	M+H	C9H7N	5.4357	C06323	pos	-	-	-	-	Organoheterocyclic compounds	Isoquinolines and derivatives	130.065	0.0204173426679	-0.854693	119-65-3	Not Available	2.532e+04	2.831e+04	2.569e+04	2.667e+04	3.808e+04	2.097e+04	4.373e+04	4.183e+04	3.592e+04	4.053e+04	5.203e+04	3.58e+04	1.7e+05	1.941e+05	2.299e+05	1.639e+05	2.003e+05	2.411e+05	4.609e+04	4.501e+04	4.729e+04	4.586e+04
pos_1570	8-Methoxycoumarin	metab_612	0	48.2	-	-	HMDB0303033	M+H	C10H8O3	5.4357	-	pos	-	-	-	-	Phenylpropanoids and polyketides	Coumarins and derivatives	177.054	0.0433979302971	-2.42615	-	Not Available	4.805e+04	5.291e+04	5.512e+04	5.443e+04	5.213e+04	5.132e+04	2.057e+05	1.945e+05	1.55e+05	2.03e+05	2.048e+05	1.966e+05	3.012e+04	3.874e+04	5.643e+04	4.777e+04	4.804e+04	5.841e+04	8.66e+04	8.673e+04	8.073e+04	8.961e+04
pos_1573	Kaempferol-3-O-alpha-L-arabinoside	metab_615	97.5	0	-	-	-	M+H	C20H18O10	5.4437	-	pos	-	-	-	-	-	-	419.096	0.0135282754729	-2.39501	-	-	8.042e+05	7.95e+05	7.97e+05	8.271e+05	7.902e+05	8.067e+05	1.616e+04	1.264e+04	6147	2.186e+04	6150	1.51e+04	8010	7911	7615	7610	7751	7678	6.054e+05	6.21e+05	6.227e+05	6.222e+05
pos_1574	Dolichodial	metab_616	0	36	-	-	HMDB0251578;LMPR0102070037	M+H-H2O	C10H14O2	5.4516	C09777	pos	-	-	-	-	Lipids and lipid-like molecules	Prenol lipids	149.096	0.00395337667495	-1.37336	5951-57-5	Monoterpenoids	1.101e+05	1.206e+05	1.108e+05	1.078e+05	1.016e+05	1.146e+05	1.969e+05	1.88e+05	1.79e+05	1.914e+05	1.866e+05	1.939e+05	2.375e+06	2.605e+06	2.688e+06	2.424e+06	2.587e+06	2.797e+06	3.547e+05	3.569e+05	3.578e+05	3.576e+05
pos_1580	Eleutherin	metab_623	79.7	0	-	-	-	M+H	C16H16O4	5.4753	C10340	pos	-	-	-	-	-	-	273.111	0.0030764359087	-2.61068	478-36-4	-	4.467e+05	4.311e+05	4.145e+05	3.997e+05	4.223e+05	4.554e+05	4.276e+06	4.164e+06	5.487e+06	4.395e+06	4.187e+06	3.695e+06	3.477e+06	3.465e+06	3.592e+06	3.262e+06	3.434e+06	3.533e+06	2.505e+06	2.5e+06	2.489e+06	2.505e+06
pos_1582	Neocarthamin	metab_625	0	79.3	-	-	HMDB0037476	M+H-2H2O	C21H22O11	5.4831	C17675	pos	-	-	-	-	Phenylpropanoids and polyketides	Flavonoids	415.101	0.00669632723625	-2.19816	-	Flavonoid glycosides	5.668e+05	5.199e+05	4.784e+05	4.832e+05	4.731e+05	5.169e+05	1.371e+06	1.207e+06	1.371e+06	1.245e+06	1.229e+06	1.18e+06	6.3e+05	7.253e+05	6.964e+05	6.015e+05	5.944e+05	6.789e+05	1.47e+06	1.487e+06	1.467e+06	1.484e+06
pos_1587	Quercetin 3,7-Dimethyl Ether	metab_630	60.9	0	map00944	Flavone and flavonol biosynthesis	HMDB0029263;LMPK12112731	M+H	C17H14O7	5.5144	C01265	pos	-	-	Metabolism	Biosynthesis of other secondary metabolites	Phenylpropanoids and polyketides	Flavonoids	331.08	0.0617049885697	-2.76948	2068-02-02	O-methylated flavonoids	6.226e+04	5.971e+04	4.577e+04	7.052e+04	6.798e+04	7.387e+04	5507	5851	5201	5360	5407	5164	6777	6693	6443	6439	6558	6496	6.745e+04	7.023e+04	6.979e+04	6.123e+04
pos_159	Isoleucyl-Glutamate	metab_633	0	35.3	-	-	HMDB0028906	M+H, M+Na	C11H20N2O5	2.847	-	pos	-	-	-	-	Organic acids and derivatives	Carboxylic acids and derivatives	261.144	0.0040056382597	-2.26723	-	Amino acids, peptides, and analogues	3.397e+06	3.434e+06	3.308e+06	3.411e+06	3.273e+06	3.538e+06	9.166e+06	9.506e+06	7.797e+06	8.869e+06	8.418e+06	9.938e+06	2.116e+06	2.428e+06	2.128e+06	2.005e+06	1.848e+06	2.317e+06	5.427e+06	5.393e+06	5.408e+06	5.377e+06
pos_1594	Acetovanillone	metab_638	0	37.5	-	-	HMDB0247918	M+H	C9H10O3	5.5695	C11380	pos	-	-	-	-	Organic oxygen compounds	Organooxygen compounds	167.07	0.00808511727758	-2.00311	498-02-2	Carbonyl compounds	1.18e+05	1.118e+05	1.03e+05	1.144e+05	1.034e+05	1.147e+05	2.685e+05	2.338e+05	3.247e+05	2.691e+05	2.381e+05	2.153e+05	1.444e+05	1.526e+05	1.494e+05	1.463e+05	1.472e+05	1.443e+05	1.828e+05	1.81e+05	1.834e+05	1.803e+05
pos_1595	3,4,5-Trihydroxypentanoylcarnitine	metab_639	0	46	-	-	HMDB0241652	M+NH4	C12H23NO7	5.5695	-	pos	-	-	-	-	Lipids and lipid-like molecules	Fatty Acyls	311.182	0.252041	2.3213539706613595	-	Fatty acid esters	4660	4675	4654	4694	4655	4704	2.931e+04	1.942e+04	4863	5012	2.938e+04	2.416e+04	1.604e+05	1.268e+05	1.124e+05	1.342e+05	1.609e+05	1.175e+05	2.429e+04	2.255e+04	3.668e+04	2.311e+04
pos_1598	Phe Ile	metab_642	81.8	0	-	-	-	M+H	C15H22N2O3	5.5775	-	pos	-	-	-	-	-	-	279.17	0.0177801488157	-2.69036	-	-	2.438	1.233	1.401	0.3261	15.78	3536	8095	3756	3885	4003	2.682	3.652	5.664e+06	5.809e+06	6.16e+06	5.377e+06	5.649e+06	6.033e+06	6.613e+05	6.403e+05	6.379e+05	6.374e+05
pos_16	(+)-Abscisic Acid	metab_644	73.2	0	map01100;map00906;map01110;map04075	Metabolic pathways;Carotenoid biosynthesis;Biosynthesis of secondary metabolites;Plant hormone signal transduction	HMDB0035140	M+H, M+Na, M+H-H2O, M+H-2H2O	C15H20O4	5.9019	C06082	pos	-	-	Metabolism;Metabolism;Metabolism;Environmental Information Processing	Global and overview maps;Metabolism of terpenoids and polyketides;Global and overview maps;Signal transduction	Lipids and lipid-like molecules	Prenol lipids	247.132	0.0157340679051	-2.13522	21293-29-8	Sesquiterpenoids	4.974e+06	4.785e+06	4.55e+06	4.764e+06	4.798e+06	4.769e+06	2.042e+05	1.793e+05	9.513e+04	1.576e+05	1.77e+05	1.751e+05	9.932e+05	8.807e+05	9.182e+05	8.471e+05	8.545e+05	8.916e+05	2.13e+06	2.155e+06	2.088e+06	2.087e+06
pos_1600	4,5-Dihydrovomifoliol	metab_646	0	52.7	-	-	HMDB0040615	M+H-H2O	C13H22O3	5.6015	-	pos	-	-	-	-	Lipids and lipid-like molecules	Prenol lipids	209.153	0.0137581193156	-2.40072	142173-08-8	Sesquiterpenoids	1.313e+05	1.288e+05	1.158e+05	1.214e+05	1.181e+05	1.4e+05	2.559e+05	2.595e+05	2.115e+05	2.5e+05	2.511e+05	2.593e+05	9.246e+04	8.478e+04	9.396e+04	7.711e+04	7.38e+04	9.863e+04	1.692e+05	1.686e+05	1.691e+05	1.644e+05
pos_1602	Tripdiolide	metab_648	0	81.4	-	-	HMDB0259259	M+H-H2O	C20H24O7	5.6095	C09202	pos	-	-	-	-	Organoheterocyclic compounds	Oxepanes	359.148	0.0057591720216	-2.527	38647-10-8	Not Available	1.654e+06	1.547e+06	1.589e+06	1.576e+06	1.552e+06	1.717e+06	2.086e+06	1.757e+06	2.276e+06	1.925e+06	1.767e+06	1.665e+06	1.022e+06	1.196e+06	1.21e+06	1.11e+06	1.199e+06	1.262e+06	2.299e+06	2.321e+06	2.327e+06	2.326e+06
pos_1610	Alpha-Cyperol	metab_656	0	43.4	-	-	HMDB0035026	M+H	C15H24O	5.6331	C16945	pos	-	-	-	-	Lipids and lipid-like molecules	Prenol lipids	221.19	0.00465370952599	-1.44021	20084-99-5	Sesquiterpenoids	8.883e+04	8.818e+04	6.966e+04	8.282e+04	9.094e+04	7.777e+04	1.613e+05	1.356e+05	1.036e+05	1.434e+05	1.368e+05	1.506e+05	4009	3960	3811	3809	3880	3843	1.082e+05	1.078e+05	1.084e+05	1.073e+05
pos_1611	Theaflavin	metab_657	80.8	0	-	-	HMDB0005788	M+H	C29H24O12	5.6331	-	pos	-	-	-	-	Phenylpropanoids and polyketides	Flavonoids	565.133	0.0198512833682	-1.10843	4670-05-07	Flavans	1.299e+06	1.201e+06	1.258e+06	1.334e+06	1.23e+06	1.274e+06	5.1e+05	3.834e+05	7e+05	4.082e+05	4.698e+05	1.147e+05	1.505e+05	1.486e+05	1.431e+05	1.43e+05	1.456e+05	1.443e+05	1.005e+06	1.032e+06	9.908e+05	9.896e+05
pos_1613	16-Hydroxyhexadecanoic acid	metab_659	0	31.3	map01100;map00073	Metabolic pathways;Cutin, suberine and wax biosynthesis	HMDB0006294	M+NH4	C16H32O3	5.6488	C18218	pos	-	-	Metabolism;Metabolism	Global and overview maps;Lipid metabolism	Lipids and lipid-like molecules	Fatty Acyls	290.268	0.00181114283977	-2.83513	506-13-8	Fatty acids and conjugates	5.323e+04	6.08e+04	4.35e+04	6.002e+04	4.264e+04	2.922e+04	6.717e+06	6.092e+06	8.515e+06	6.982e+06	6.315e+06	4.711e+06	1.451e+05	1.243e+05	1.585e+05	1.278e+05	1.346e+05	1.835e+05	3.556e+06	3.545e+06	3.559e+06	3.557e+06
pos_1616	3,4-Methylenedioxyamphetamine	metab_662	0	42.1	-	-	HMDB0041931	M+CH3OH+H	C10H13NO2	5.6567	C07577	pos	-	-	-	-	Organoheterocyclic compounds	Benzodioxoles	212.128	0.00479277305503	-2.4672	4764-17-4	Not Available	1.739e+06	1.744e+06	1.736e+06	1.751e+06	1.737e+06	1.755e+06	3.288e+06	3.029e+06	2.942e+06	3.05e+06	2.918e+06	2.831e+06	4.692e+06	5.166e+06	5.362e+06	5.107e+06	5.585e+06	5.696e+06	1.748e+06	1.745e+06	1.733e+06	1.752e+06
pos_1625	Catechin 7-xyloside	metab_672	0	61.8	-	-	HMDB0302573	M+CH3OH+H	C20H22O10	5.6962	C09617	pos	-	-	-	-	Phenylpropanoids and polyketides	Flavonoids	455.154	0.0762702152876	-1.92931	-	Flavonoid glycosides	2.018e+05	1.942e+05	2.076e+05	1.891e+05	1.951e+05	1.937e+05	2.387e+05	2.231e+05	1.627e+05	1.459e+05	1.718e+05	1.571e+05	7.532	7.439	7.16	7.156	7.288	7.219	4.618e+04	4.465e+04	4.817e+04	5.307e+04
pos_1628	Cassiachromone	metab_675	0	72.2	-	-	HMDB0030813	M+NH4	C13H12O4	5.7199	-	pos	-	-	-	-	Organoheterocyclic compounds	Benzopyrans	250.107	0.299272	-2.18275	28955-30-8	1-benzopyrans	1.263e+04	1.267e+04	1.262e+04	1.273e+04	1.262e+04	1.275e+04	2.148e+05	1.756e+05	1.409e+05	2.02e+05	1.823e+05	2.507e+05	1.718e+04	1.697e+04	1.633e+04	1.632e+04	1.662e+04	1.647e+04	2.681e+04	2.426e+04	2.632e+04	1.252e+04
pos_163	Vigabatrin	metab_677	0	68.5	-	-	HMDB0015212	M+H-H2O, M+H	C6H11NO2	2.8231	C07500	pos	-	-	-	-	Organic acids and derivatives	Carboxylic acids and derivatives	130.086	0.00727799865665	-1.19791	60643-86-9	Amino acids, peptides, and analogues	7.665e+07	7.24e+07	6.975e+07	6.994e+07	7.275e+07	6.894e+07	5.257e+08	5.335e+08	5.061e+08	5.571e+08	5.425e+08	6.541e+08	6.882e+08	7.027e+08	7.206e+08	6.781e+08	6.832e+08	7.211e+08	2.363e+08	2.394e+08	2.4e+08	2.374e+08
pos_1630	1-(s-glutathionyl)-2,4-dinitrobenzene	metab_678	0	62.3	-	-	HMDB0062528	M+NH4	C16H19N5O10S	5.7199	C11175	pos	-	-	-	-	Organic acids and derivatives	Carboxylic acids and derivatives	491.117	0.0337793359419	-3.95517	26289-39-4	Amino acids, peptides, and analogues	1.208e+06	1.257e+06	1.151e+06	1.229e+06	1.142e+06	1.211e+06	3.346e+05	3.309e+05	3.161e+05	3.257e+05	3.162e+05	3.138e+05	4.118e+05	4.067e+05	3.915e+05	3.913e+05	3.985e+05	3.947e+05	3.236e+05	3.179e+05	3.216e+05	3.002e+05
pos_1634	1-(1-Hydroxy-2,2,6,6-tetramethylpiperidin-4-yl)-1h-pyrrole-2,5-dione	metab_682	0	45.8	-	-	HMDB0243771	2M+Na	C13H20N2O3	5.7279	-	pos	-	-	-	-	Organoheterocyclic compounds	Pyrrolidines	527.285	0.168469	2.58839593084917	-	Pyrrolidones	5.781e+04	5.799e+04	5.772e+04	5.822e+04	5.773e+04	5.834e+04	6.387e+04	6.317e+04	6.033e+04	6.217e+04	6.035e+04	5.99e+04	1.206e+06	1.29e+06	1.351e+06	1.143e+06	1.313e+06	1.383e+06	8.48e+04	5.719e+04	8.337e+04	7.82e+04
pos_1637	4-Formyl-3-(formylmethyl)-4-hexenoic acid	metab_685	0	37.8	-	-	HMDB0039650;LMFA01030984	M+H-H2O	C9H12O4	5.7439	-	pos	-	-	-	-	Lipids and lipid-like molecules	Fatty Acyls	167.07	0.0532555912408	-1.85314	-	Fatty acids and conjugates	2.223e+05	2.291e+05	2.269e+05	2.231e+05	2.128e+05	2.535e+05	3.12e+05	2.755e+05	3.876e+05	3.144e+05	2.84e+05	2.314e+05	1.709e+05	1.802e+05	1.725e+05	1.669e+05	1.724e+05	1.924e+05	2.27e+05	2.466e+05	2.507e+05	2.574e+05
pos_1641	2-Aminohexanedioic Acid	metab_689	41	0	map01100;map00310;map00311;map00300;map01210;map01230;map01110	Metabolic pathways;Lysine degradation;Penicillin and cephalosporin biosynthesis;Lysine biosynthesis;2-Oxocarboxylic acid metabolism;Biosynthesis of amino acids;Biosynthesis of secondary metabolites	HMDB0000510;HMDB0302754	M+H-H2O	C6H11NO4	5.7596	C00956	pos	-	-	Metabolism;Metabolism;Metabolism;Metabolism;Metabolism;Metabolism;Metabolism	Global and overview maps;Amino acid metabolism;Biosynthesis of other secondary metabolites;Amino acid metabolism;Global and overview maps;Global and overview maps;Global and overview maps	Organic acids and derivatives	Carboxylic acids and derivatives	144.065	0.0518243311461	-1.70247	1118-90-7	Amino acids, peptides, and analogues	5.544e+04	6.264e+04	6.388e+04	5.609e+04	5.478e+04	5.845e+04	5.589e+04	5.773e+04	5.936e+04	5.585e+04	6.87e+04	6.053e+04	1.088e+05	7.887e+04	8.953e+04	9.217e+04	9.177e+04	8.941e+04	6.06e+04	5.961e+04	6.043e+04	6.656e+04
pos_1642	Estragole	metab_690	41.1	0	map00940	Phenylpropanoid biosynthesis	HMDB0034121;MJDBOTE0001746	M+NH4	C10H12O	5.7596	C10452	pos	-	-	Metabolism	Biosynthesis of other secondary metabolites	Benzenoids	Phenol ethers	166.122	0.0355232502995	-1.3583	140-67-0	Anisoles	1.013e+04	6538	1.191e+04	7000	1.649e+04	1.05e+04	8.876e+04	8.387e+04	7.901e+04	7.441e+04	8.005e+04	8.085e+04	1.206e+05	1.435e+05	1.431e+05	1.28e+05	1.191e+05	1.366e+05	4.531e+04	4.46e+04	4.823e+04	4.518e+04
pos_1643	Isorhamnetin	metab_691	78.6	0	-	-	LMPK12110002;HMDB0002655;MJDBOTE0001307	M+CH3OH+H	C16H12O7	5.7596	C10084	pos	-	-	-	-	Phenylpropanoids and polyketides	Flavonoids	349.091	0.0324848978634	-3.16251	480-19-3	Flavones	3.202e+04	3.213e+04	3.198e+04	3.225e+04	3.198e+04	3.232e+04	2.272e+05	2.32e+05	2.938e+05	3.021e+05	1.955e+05	2.79e+05	4.355e+04	4.301e+04	4.14e+04	4.137e+04	4.214e+04	4.174e+04	3.376e+04	3.226e+04	3.387e+04	3.175e+04
pos_1645	9,10-DHOME	metab_693	0	30.7	map00591	Linoleic acid metabolism	HMDB0004704	M+NH4	C18H34O4	5.7754	C14828	pos	-	-	Metabolism	Lipid metabolism	Lipids and lipid-like molecules	Fatty Acyls	332.279	0.124858	-3.06217	125356-86-7	Fatty acids and conjugates	5.869e+04	5.888e+04	5.86e+04	5.911e+04	5.862e+04	5.923e+04	1.765e+05	1.864e+05	3.202e+05	2.479e+05	1.985e+05	9.052e+04	7.981e+04	7.882e+04	7.587e+04	7.582e+04	7.723e+04	7.649e+04	7.712e+04	5.806e+04	7.366e+04	7.606e+04
pos_1646	Capecitabine	metab_694	0	32.3	-	-	PW_C009523;HMDB0015233	M+ACN+Na	C15H22FN3O6	5.7754	C12650	pos	-	-	-	-	Nucleosides, nucleotides, and analogues	5''-deoxyribonucleosides	423.162	0.0450871777348	-9.7989	154361-50-9	Not Available	6.495e+05	6.275e+05	5.974e+05	6.623e+05	6.67e+05	5.944e+05	1.091e+05	1.079e+05	1.031e+05	1.062e+05	1.031e+05	1.023e+05	1.343e+05	1.327e+05	1.277e+05	1.276e+05	1.3e+05	1.287e+05	1.014e+05	1.079e+05	9.853e+04	9.792e+04
pos_1656	Phosphoramidon	metab_702	0	51.5	-	-	HMDB0256490	M+ACN+Na	C23H34N3O10P	5.8305	C00563	pos	-	-	-	-	Organic acids and derivatives	Carboxylic acids and derivatives	607.214	0.0314981181129	-0.44484	36357-77-4	Amino acids, peptides, and analogues	1.315e+06	1.401e+06	1.323e+06	1.506e+06	1.502e+06	1.311e+06	2.139e+04	46.79	3.436e+04	46.06	3.111e+04	44.37	1.515e+04	3.779e+04	1.339e+04	4.958e+04	1.651e+04	3.482e+04	4.419e+05	4.337e+05	4.11e+05	4.359e+05
pos_1658	9,10,13-Trihydroxystearic acid	metab_704	0	36.3	-	-	HMDB0030935	M+NH4	C18H36O5	5.8464	-	pos	-	-	-	-	Lipids and lipid-like molecules	Fatty Acyls	350.289	0.183163	-2.49021	50439-74-2	Fatty acids and conjugates	4610	4625	4603	4643	4604	4653	8.402e+05	7.42e+05	1.365e+06	9.254e+05	8.154e+05	7.871e+05	6269	6192	5960	5956	6066	6009	1.684e+04	1.43e+04	1.242e+04	1.895e+04
pos_1666	Lysylhistidine	metab_713	0	68.5	-	-	HMDB0028953	M+ACN+H	C12H21N5O3	5.8861	-	pos	-	-	-	-	Organic acids and derivatives	Carboxylic acids and derivatives	325.198	0.0644256568145	-1.37189	35170-01-5	Amino acids, peptides, and analogues	3.017e+04	1.21e+04	7726	1.166e+04	5259	5183	6.291e+05	5.531e+05	3.048e+05	5.167e+05	4.952e+05	5.025e+05	3.634e+06	3.814e+06	4.208e+06	3.996e+06	4.003e+06	4.325e+06	6.788e+05	6.69e+05	6.515e+05	5.863e+05
pos_1669	Alpha-Terpinene	metab_716	35.1	0	-	-	LMPR0102090026;HMDB0036995;HMDB0036997	M+H	C10H16	5.9176	C09898	pos	-	-	-	-	Lipids and lipid-like molecules	Prenol lipids	137.132	0.0106638	-1.74064	99-84-3;99-86-5	Monoterpenoids	3.547e+04	4.044e+04	2.835e+04	3.491e+04	3.967e+04	5.076e+04	3.23e+04	2.794e+04	2.166e+04	2.026e+04	2.082e+04	2.475e+04	5.475e+05	5.782e+05	5.758e+05	5.925e+05	5.47e+05	6.072e+05	1.128e+05	1.11e+05	1.11e+05	1.1e+05
pos_1670	3,7-Dimethylquercetin	metab_718	0	73.8	map00944	Flavone and flavonol biosynthesis	HMDB0029263	M+H-H2O	C17H14O7	5.9176	C01265	pos	-	-	Metabolism	Biosynthesis of other secondary metabolites	Phenylpropanoids and polyketides	Flavonoids	313.07	0.0234037830198	-2.19951	2068-02-02	O-methylated flavonoids	3411	3637	3406	3435	3407	3443	3769	4768	3559	4250	3561	3534	1.451e+05	1.625e+05	1.474e+05	1.487e+05	1.438e+05	1.485e+05	3.768e+04	3.758e+04	3.59e+04	3.765e+04
pos_1671	N-[4-[(4As)-1,2,4,4a,5,11-hexahydro-[1,4]oxazino[3,4-c][1,4]benzodiazepine-6-carbonyl]-3-chlorophenyl]-2-phenylbenzamide	metab_719	0	31.6	-	-	HMDB0250036	M+ACN+Na	C32H28ClN3O3	5.9176	-	pos	-	-	-	-	Benzenoids	Benzene and substituted derivatives	601.194	0.0389311987959	-7.575	-	Anilides	1322	1326	1733	1332	1.215e+04	1334	8.424e+06	7.83e+06	6.109e+06	7.322e+06	7.833e+06	8.514e+06	1.019e+04	4860	1.69e+04	1.431e+04	8855	1.106e+04	8.779e+05	8.798e+05	8.665e+05	9.432e+05
pos_1677	Procyanidin B5	metab_725	0	48.6	-	-	HMDB0038366	M+H	C30H26O12	5.9494	C17640	pos	-	-	-	-	Phenylpropanoids and polyketides	Flavonoids	579.149	0.0214918625404	-1.94512	12798-57-1	Biflavonoids and polyflavonoids	4.588e+05	4.073e+05	4.578e+05	3.98e+05	4.921e+05	5.252e+05	6.716e+04	1.341e+04	6.339e+04	4.475e+04	8.558e+04	9520	1.249e+04	1.234e+04	1.188e+04	1.187e+04	1.209e+04	1.198e+04	1.165e+06	1.148e+06	1.179e+06	1.207e+06
pos_1680	Caryophyllene epoxide	metab_729	86.8	0	-	-	HMDB0036789	M+H	C15H24O	5.9654	C16908	pos	-	-	-	-	Lipids and lipid-like molecules	Prenol lipids	221.19	0.0101588564483	-1.80695	1139-30-6	Sesquiterpenoids	2.81e+06	2.733e+06	2.668e+06	2.746e+06	2.68e+06	2.728e+06	2.698e+06	2.553e+06	2.135e+06	2.548e+06	2.551e+06	2.843e+06	1.319e+06	1.363e+06	1.414e+06	1.338e+06	1.282e+06	1.451e+06	2.95e+06	2.925e+06	2.901e+06	2.882e+06
pos_1681	Furanogermenone	metab_730	0	41.7	-	-	HMDB0036766	M+CH3OH+H	C15H20O2	5.9654	C17488	pos	-	-	-	-	Lipids and lipid-like molecules	Prenol lipids	265.179	0.0109655612036	-2.4831	81678-18-4	Sesquiterpenoids	3004	2658	3010	2669	2647	2674	4.912e+05	4.852e+05	3.312e+05	4.558e+05	3.913e+05	4.81e+05	1.894e+05	2.003e+05	2.221e+05	2.248e+05	2.208e+05	2.169e+05	1.933e+05	1.892e+05	1.926e+05	1.895e+05
pos_1682	Tirofiban	metab_731	0	31.6	-	-	HMDB0014913;PW_C009242	M+H	C22H36N2O5S	5.9654	C07965	pos	-	-	-	-	Organic acids and derivatives	Carboxylic acids and derivatives	441.245	0.0432081451354	7.77859898095149	144494-65-5	Amino acids, peptides, and analogues	7.782e+06	7.883e+06	7.802e+06	8.29e+06	8.249e+06	7.932e+06	4.101e+05	2.9e+05	2.213e+05	2.799e+05	2.984e+05	3.461e+05	4.221e+05	3.352e+05	3.253e+05	3.458e+05	3.575e+05	3.706e+05	3.388e+06	3.102e+06	3.108e+06	3.133e+06
pos_1687	3-Benzyl-6-(1H-Indol-3-ylmethyl)piperazine-2,5-Dione	metab_735	32.5	0	-	-	-	M+H	C20H19N3O2	5.9734	-	pos	-	-	-	-	-	-	334.154	0.0647086009553	-2.67936	-	-	3.599e+04	3.61e+04	3.594e+04	3.625e+04	3.594e+04	3.632e+04	8.512e+04	6.656e+04	1.414e+05	7.008e+04	6.222e+04	3.729e+04	7.296e+05	8.203e+05	8.061e+05	8.075e+05	7.841e+05	9.114e+05	9.885e+04	8.576e+04	9.76e+04	9.75e+04
pos_1697	Biochanin A	metab_746	0	48.6	map00943;map01100;map01110	Isoflavonoid biosynthesis;Metabolic pathways;Biosynthesis of secondary metabolites	HMDB0002338;LMPK12050229;MJDBOTE0000371	M+NH4	C16H12O5	6.0052	C00814	pos	-	-	Metabolism;Metabolism;Metabolism	Biosynthesis of other secondary metabolites;Global and overview maps;Global and overview maps	Phenylpropanoids and polyketides	Isoflavonoids	302.102	0.0269506981718	-2.24879	491-80-5	O-methylated isoflavonoids	1.69e+05	1.873e+05	1.556e+05	1.454e+05	1.493e+05	1.743e+05	2.704e+05	2.631e+05	2.028e+05	2.489e+05	2.492e+05	2.658e+05	1.954e+05	1.93e+05	1.858e+05	1.857e+05	1.891e+05	1.873e+05	2.12e+05	2.185e+05	2.066e+05	2.064e+05
pos_17	Tetranorprostanedioic acid	metab_749	0	64.3	-	-	HMDB0258926	M+H-2H2O, M+H-H2O, M+NH4, M+H	C16H28O4	6.0847	-	pos	-	-	-	-	Lipids and lipid-like molecules	Fatty Acyls	285.205	0.0184295440046	-2.45436	-	Fatty acids and conjugates	2.14e+05	2.148e+05	1.889e+05	2.169e+05	2.02e+05	2.343e+05	1.622e+07	1.607e+07	1.456e+07	1.552e+07	1.488e+07	1.571e+07	1.43e+07	1.524e+07	1.669e+07	1.508e+07	1.456e+07	1.663e+07	9.471e+06	9.263e+06	9.117e+06	9.107e+06
pos_1701	Methionyl-Arginine	metab_752	0	43.7	-	-	HMDB0028967	2M+Na	C11H23N5O3S	6.0129	-	pos	-	-	-	-	Organic acids and derivatives	Carboxylic acids and derivatives	633.291	0.0331890166109	-4.98247	-	Amino acids, peptides, and analogues	9.366e+05	9.098e+05	8.419e+05	9.654e+05	9.089e+05	1.1e+06	1.274e+06	1.192e+06	8.536e+05	9.499e+05	1.106e+06	9.22e+05	4.098e+04	7.345e+04	1.234e+05	1.037e+05	7.621e+04	1.464e+05	8.45e+05	7.824e+05	8.188e+05	8.335e+05
pos_1705	P-Hydroxyphenylacetic acid	metab_756	0	38.3	map01100;map00360;map00350	Metabolic pathways;Phenylalanine metabolism;Tyrosine metabolism	HMDB0000020;PW_C000013	M+H-H2O	C8H8O3	6.0289	C00642	pos	-	-	Metabolism;Metabolism;Metabolism	Global and overview maps;Amino acid metabolism;Amino acid metabolism	Benzenoids	Phenols	135.044	0.0112850270542	-1.33771	156-38-7	1-hydroxy-2-unsubstituted benzenoids	2.561e+05	2.501e+05	2.422e+05	2.647e+05	2.628e+05	2.636e+05	4.569e+04	4.2e+04	3.223e+04	3.839e+04	4.461e+04	4.03e+04	5.154e+04	4.984e+04	4.94e+04	5.153e+04	5.294e+04	5.566e+04	2.196e+05	2.164e+05	2.215e+05	2.166e+05
pos_1708	11-Hydroxy-9-tridecenoic acid	metab_758	0	36.4	-	-	HMDB0035881;LMFA01050437	M+H-H2O	C13H24O3	6.0369	-	pos	-	-	-	-	Lipids and lipid-like molecules	Fatty Acyls	211.169	0.0153199247267	-1.43357	105798-56-9	Fatty acids and conjugates	3.767e+04	2.817e+04	3.309e+04	4.679e+04	2.28e+04	3.053e+04	4.658e+05	4.681e+05	4.496e+05	4.501e+05	4.621e+05	4.571e+05	7.219e+04	7.124e+04	7.707e+04	8.299e+04	7.14e+04	8.456e+04	1.461e+05	1.488e+05	1.442e+05	1.441e+05
pos_171	2-Acetamido-2,6-dideoxygalactose	metab_760	0	51.4	-	-	HMDB0259683	M+H-H2O, M+ACN+H	C8H15NO5	2.5941	-	pos	-	-	-	-	Organic oxygen compounds	Organooxygen compounds	247.128	0.00308430745249	-2.6612	-	Carbohydrates and carbohydrate conjugates	2.018e+07	1.883e+07	1.788e+07	1.854e+07	1.851e+07	1.835e+07	2.241e+07	2.222e+07	1.613e+07	2.166e+07	2.055e+07	2.453e+07	1.439e+07	1.464e+07	1.493e+07	1.454e+07	1.414e+07	1.492e+07	1.641e+07	1.63e+07	1.63e+07	1.633e+07
pos_1710	Cowanin	metab_761	0	59.3	-	-	HMDB0304611	M+Na	C29H34O6	6.0369	-	pos	-	-	-	-	Organoheterocyclic compounds	Benzopyrans	501.229	0.0323329396877	9.777019593110948	-	1-benzopyrans	1.368e+06	1.33e+06	1.278e+06	1.425e+06	1.441e+06	1.26e+06	4.507e+05	3.634e+05	2.346e+05	3.346e+05	3.631e+05	3.855e+05	2.831e+05	2.796e+05	2.691e+05	2.69e+05	2.74e+05	2.714e+05	8.039e+05	7.5e+05	7.525e+05	7.713e+05
pos_1713	Ibuprofen	metab_764	40.7	0	-	-	HMDB0001925;PW_C001284;MJDBOTE0001402	M+H	C13H18O2	6.0448	C01588	pos	-	-	-	-	Phenylpropanoids and polyketides	Phenylpropanoic acids	207.137	0.0255279	-2.3806	15687-27-1	Not Available	9.681e+04	8.163e+04	8.476e+04	9.221e+04	9.29e+04	1.018e+05	7.168e+05	6.851e+05	7.284e+05	7.252e+05	7.065e+05	7.144e+05	1.443e+06	1.583e+06	1.532e+06	1.572e+06	1.506e+06	1.654e+06	4.594e+05	4.702e+05	4.444e+05	4.483e+05
pos_1716	Tricin	metab_767	95.3	0	-	-	LMPK12110873	M+H	C17H14O7	6.0448	C10193	pos	-	-	-	-	-	-	331.08	0.0418486701356	-2.69408	520-32-1	-	1.448e+05	1.403e+05	1.599e+05	1.186e+05	1.41e+05	1.52e+05	3974	3930	1.071e+04	1.462e+04	3755	4430	4891	4831	4650	4647	4733	4688	1.462e+05	1.401e+05	1.324e+05	1.427e+05
pos_1717	Alpha-curcumene	metab_768	65.6	0	-	-	HMDB0061838;LMPR0103060015;HMDB0059878	M+H	C15H22	6.0528	C09649	pos	-	-	-	-	Lipids and lipid-like molecules	Prenol lipids	203.179	0.00591759479926	-1.79763	4176-17-4	Sesquiterpenoids	1.906e+06	1.847e+06	1.86e+06	1.84e+06	1.824e+06	1.854e+06	1.925e+06	1.887e+06	1.582e+06	1.902e+06	1.832e+06	1.965e+06	7.832e+05	8.484e+05	8.68e+05	8.145e+05	7.688e+05	9.044e+05	2.115e+06	2.104e+06	2.096e+06	2.086e+06
pos_172	(S)-5'-Deoxy-5'-(methylsulfinyl)adenosine	metab_771	0	73.7	-	-	HMDB0033662	M+H-H2O, M+H	C11H15N5O4S	2.5625	-	pos	-	-	-	-	Nucleosides, nucleotides, and analogues	5''-deoxyribonucleosides	314.091	0.00930752105001	-2.57257	897-42-7	Not Available	3.643e+07	3.582e+07	3.601e+07	3.746e+07	3.58e+07	3.92e+07	1.581e+06	1.56e+06	2.587e+06	1.772e+06	1.585e+06	1.401e+06	7171	7871	1.36e+04	7859	7102	6874	2.868e+07	2.823e+07	2.842e+07	2.882e+07
pos_1723	4-Methylbenzoic acid	metab_775	0	47.1	map01100	Metabolic pathways	HMDB0029635	M+H-H2O	C8H8O2	6.0767	C01454	pos	-	-	Metabolism	Global and overview maps	Benzenoids	Benzene and substituted derivatives	119.049	0.0123607346862	0.165721575775998	99-94-5	Benzoic acids and derivatives	4.085e+05	3.81e+05	4.221e+05	4.193e+05	3.968e+05	4.154e+05	1.056e+05	8.866e+04	1.22e+05	9.728e+04	9.593e+04	8.565e+04	1.935e+04	2.087e+04	2.193e+04	1.806e+04	2.945e+04	1.814e+04	2.804e+05	2.731e+05	2.794e+05	2.8e+05
pos_1726	Monic acid	metab_778	0	44.4	-	-	HMDB0061154	M+H-2H2O	C18H30O6	6.0767	-	pos	-	-	-	-	Lipids and lipid-like molecules	Fatty Acyls	307.187	0.0462699713634	-9.17895	-	Fatty acids and conjugates	2.185e+05	2.029e+05	1.908e+05	1.894e+05	1.958e+05	1.749e+05	4.457e+06	4.492e+06	3.872e+06	3.927e+06	3.975e+06	4.067e+06	7.987e+06	7.563e+06	8.287e+06	7.774e+06	7.416e+06	7.707e+06	3.015e+06	2.803e+06	2.741e+06	2.738e+06
pos_1729	1-Propynyl	metab_781	0	43	-	-	HMDB0256845	2M+H	C3H4	6.0847	-	pos	-	-	-	-	Not Available	Not Available	81.0703	0.00605054744919	5.03524760811198	-	Not Available	3.61e+05	3.529e+05	3.412e+05	3.434e+05	3.6e+05	3.43e+05	4.041e+05	4.066e+05	3.31e+05	3.789e+05	3.768e+05	4.1e+05	3.244e+05	3.377e+05	3.458e+05	3.461e+05	3.251e+05	3.578e+05	3.805e+05	3.848e+05	3.859e+05	3.837e+05
pos_173	Calystegine B2	metab_782	0	36.3	-	-	HMDB0038594	M+H, M+Na	C7H13NO4	2.5625	C10851	pos	-	-	-	-	Alkaloids and derivatives	Tropane alkaloids	176.091	0.00604144456736	-1.93698	127414-85-1	Not Available	1.648e+06	1.593e+06	1.519e+06	1.625e+06	1.662e+06	1.58e+06	3.019e+07	3.025e+07	2.392e+07	2.974e+07	2.696e+07	3.268e+07	1.354e+08	1.412e+08	1.42e+08	1.328e+08	1.334e+08	1.445e+08	2.319e+07	2.321e+07	2.291e+07	2.304e+07
pos_1730	2-Methyl-1,3-cyclohexadiene	metab_783	0	32.2	-	-	HMDB0032395	M+H	C7H10	6.0847	-	pos	-	-	-	-	Hydrocarbons	Unsaturated hydrocarbons	95.0858	0.0100748956041	3.22612284038621	1489-57-2	Branched unsaturated hydrocarbons	4.293e+05	4.098e+05	4.002e+05	4.13e+05	4.128e+05	4.058e+05	5.867e+05	5.801e+05	4.916e+05	5.423e+05	5.561e+05	5.745e+05	7.203e+05	7.859e+05	7.754e+05	7.445e+05	7.355e+05	7.947e+05	5.552e+05	5.536e+05	5.456e+05	5.442e+05
pos_1731	(3E,5E)-1,3,5-octatriene	metab_784	0	30.6	-	-	HMDB0303832	M+H	C8H12	6.0847	-	pos	-	-	-	-	Hydrocarbons	Unsaturated hydrocarbons	109.101	0.0161057562806	1.4488528340454598	-	Olefins	4.054e+05	4.033e+05	3.988e+05	4.015e+05	3.972e+05	4.185e+05	6.143e+05	6.178e+05	5.038e+05	5.809e+05	5.767e+05	6.334e+05	5.911e+05	6.577e+05	6.211e+05	6.188e+05	5.958e+05	6.735e+05	5.392e+05	5.409e+05	5.234e+05	5.278e+05
pos_1732	LARIXINIC ACID	metab_785	33.9	0	map00523;map01110	Polyketide sugar unit biosynthesis;Biosynthesis of secondary metabolites	HMDB0030776	M+H	C6H6O3	6.0847	C11918	pos	-	-	Metabolism;Metabolism	Metabolism of terpenoids and polyketides;Global and overview maps	Organoheterocyclic compounds	Pyrans	127.039	0.00236598668889	-0.481809	118-71-8	Pyranones and derivatives	6.748e+04	6.022e+04	5.489e+04	5.889e+04	5.907e+04	5.605e+04	5.97e+04	5.872e+04	5.618e+04	6.208e+04	6.694e+04	6.192e+04	1.053e+04	1.628e+04	1.235e+04	1.236e+04	1.427e+04	1.045e+04	6.057e+04	6.073e+04	6.089e+04	6.084e+04
pos_1734	Tatridin B	metab_787	0	37.2	-	-	HMDB0036931	M+H	C15H20O4	6.0847	-	pos	-	-	-	-	Lipids and lipid-like molecules	Prenol lipids	265.143	0.0208862502759	-2.60854	41653-76-3	Terpene lactones	3.794e+04	4.71e+04	3.855e+04	2.858e+04	4.263e+04	4.018e+04	1.99e+05	1.974e+05	1.848e+05	1.932e+05	2.074e+05	1.786e+05	1.438e+05	1.556e+05	1.696e+05	1.459e+05	1.323e+05	1.511e+05	1.131e+05	1.102e+05	1.117e+05	1.077e+05
pos_1736	Acuminoside	metab_789	74.9	0	-	-	HMDB0029347	M+NH4	C21H36O10	6.0847	-	pos	-	-	-	-	Lipids and lipid-like molecules	Prenol lipids	466.264	0.0136038540678	-2.13577	120163-17-9	Terpene glycosides	6.78e+07	6.519e+07	6.219e+07	6.419e+07	6.318e+07	6.278e+07	8.771e+07	8.597e+07	7.076e+07	8.042e+07	8.411e+07	8.978e+07	9541	9423	9071	9065	9233	9145	6.429e+07	6.328e+07	6.345e+07	6.22e+07
pos_174	(-)-Epigallocatechin 3-(4-methyl-gallate)	metab_793	0	72.3	-	-	HMDB0040293	M+H-H2O, M+H	C23H20O11	2.4994	-	pos	-	-	-	-	Phenylpropanoids and polyketides	Flavonoids	473.107	0.0267978681894	-2.15697	-	Flavans	4526	4540	4519	7345	7126	8019	4.522e+06	3.858e+06	5.829e+06	3.932e+06	4.505e+06	1.634e+06	6155	6079	5851	5847	5956	5899	3.791e+06	3.565e+06	3.742e+06	3.739e+06
pos_1741	6-(alpha-D-glucosaminyl)-1-phosphatidyl-1D-myo-inositol	metab_795	0	66.2	-	-	HMDB0304224	M+ACN+H	C17H30NO17P	6.1167	C04248	pos	-	-	-	-	Lipids and lipid-like molecules	Glycerophospholipids	593.164	0.0131914004329	9.4457347136378	-	Glycerophosphoinositols	2703	2711	2699	2722	2699	2728	1.764e+05	1.058e+05	2.881e+05	1.653e+05	1.147e+05	5.357e+04	3675	3630	3494	3492	3556	3523	6.81e+05	6.636e+05	6.714e+05	6.616e+05
pos_1744	Aflatoxin ExB2	metab_798	0	49	-	-	HMDB0038805	M+ACN+H	C19H18O7	6.1327	-	pos	-	-	-	-	Phenylpropanoids and polyketides	Coumarins and derivatives	400.138	0.211316	-2.32094	23402-20-2	Furanocoumarins	6531	6552	6522	6578	6523	6592	1.22e+05	9.068e+04	6.866e+04	1.332e+05	1.173e+05	1.737e+05	8882	8772	8443	8438	8594	8513	6566	6477	9868	7220
pos_1745	1-(2,3,8,8-Tetramethyl-1,2,3,4,5,6,7,8-octahydronaphthalen-2-yl)ethanone	metab_799	36.4	0	-	-	-	M+H	C16H26O	6.1407	-	pos	-	-	-	-	-	-	235.205	0.0605970464047	-1.78089	-	-	7.509e+04	6.777e+04	7.296e+04	6.781e+04	6.049e+04	7.128e+04	3.866e+05	3.603e+05	2.773e+05	3.595e+05	3.419e+05	3.982e+05	1.51e+05	1.484e+05	1.589e+05	1.456e+05	1.44e+05	1.617e+05	1.785e+05	1.757e+05	1.713e+05	1.554e+05
pos_1751	LysoPG(18:1(9Z)/0:0)	metab_806	0	62.7	-	-	HMDB0240602	M+ACN+H	C24H47O9P	6.1488	-	pos	-	-	-	-	Lipids and lipid-like molecules	Glycerophospholipids	552.329	0.0203784085874	-1.70101	-	Glycerophosphoglycerols	1.602e+05	1.429e+05	1.622e+05	1.61e+05	1.3e+05	1.794e+05	2.683e+06	2.288e+06	3.905e+06	2.858e+06	2.478e+06	2.005e+06	2.025e+04	3.761e+04	2.252e+04	6.069e+04	1.215e+04	3.334e+04	2.091e+06	2.002e+06	2.024e+06	2.005e+06
pos_1754	Undecylenic acid	metab_809	0	38.6	-	-	LMFA01030036;HMDB0033724	M+ACN+H	C11H20O2	6.1727	C13910	pos	-	-	-	-	Lipids and lipid-like molecules	Fatty Acyls	226.18	0.0234243736101	-2.7957	112-38-9	Fatty acids and conjugates	6.272e+05	6.313e+05	5.593e+05	5.774e+05	6.068e+05	6.432e+05	4.895e+05	3.999e+05	3.919e+05	3.564e+05	4.701e+05	3.801e+05	4.736e+05	6.425e+05	4.547e+05	4.482e+05	6.859e+05	4.693e+05	5.078e+05	4.961e+05	4.803e+05	4.897e+05
pos_1755	Glutamine glutamate aspartate	metab_810	0	77.9	-	-	HMDB0252809	M+ACN+H	C19H27N5O15	6.1727	-	pos	-	-	-	-	Organic acids and derivatives	Carboxylic acids and derivatives	607.18	0.0191758008593	-7.74609	-	Amino acids, peptides, and analogues	1.519e+04	1.524e+04	1.517e+04	1.53e+04	1.517e+04	1.533e+04	1.052e+05	1.088e+05	3.034e+05	1.627e+05	1.034e+05	1.574e+04	2.066e+04	5.22e+04	5.975e+04	4.28e+04	6.008e+04	3.65e+04	4.511e+05	4.441e+05	4.508e+05	4.648e+05
pos_1758	Bolasterone	metab_813	0	34.2	-	-	LMST02020017;HMDB0006048	M+Na	C21H32O2	6.1968	C14475	pos	-	-	-	-	Lipids and lipid-like molecules	Steroids and steroid derivatives	339.227	0.0901254476134	-8.58172	1605-89-6	Androstane steroids	7.067e+04	8.206e+04	9.108e+04	7.915e+04	8.632e+04	1.076e+05	1.576e+05	1.537e+05	1.368e+05	1.544e+05	1.338e+05	1.58e+05	1.47e+05	1.83e+05	2.129e+05	1.573e+05	1.636e+05	1.968e+05	2.041e+05	2.058e+05	1.726e+05	2.131e+05
pos_1760	Dihydroceramide	metab_816	0	54.3	map00600;map01100	Sphingolipid metabolism;Metabolic pathways	HMDB0006752;HMDB0011761;PW_C002905	M+CH3OH+H	C19H39NO3	6.2126	C12126	pos	-	-	Metabolism;Metabolism	Lipid metabolism;Global and overview maps	Organic acids and derivatives	Carboxylic acids and derivatives	362.325	0.00578939976057	-3.09025	2304-80-5	Carboxylic acid derivatives	8.69e+06	1.207e+07	1.106e+07	8.7e+06	7.251e+06	9.731e+06	6.881e+06	6.625e+06	5.978e+06	7.385e+06	6.398e+06	7.105e+06	9.425e+06	8.433e+06	9.651e+06	9.327e+06	9.069e+06	9.738e+06	6.406e+06	6.473e+06	6.491e+06	6.441e+06
pos_1763	Benzeneacetonitrile	metab_819	0	39.4	map00460;map01100;map01110	Cyanoamino acid metabolism;Metabolic pathways;Biosynthesis of secondary metabolites	HMDB0034171	M+H	C8H7N	6.2364	C16074	pos	-	-	Metabolism;Metabolism;Metabolism	Metabolism of other amino acids;Global and overview maps;Global and overview maps	Benzenoids	Benzene and substituted derivatives	118.065	0.0255793153407	0.245054712144125	140-29-4	Benzyl cyanides	1.881e+05	1.794e+05	1.864e+05	1.606e+05	2.011e+05	1.532e+05	2.461e+05	2.363e+05	1.932e+05	2.058e+05	2.311e+05	2.281e+05	2.48e+05	2.608e+05	2.685e+05	2.539e+05	3.014e+05	2.711e+05	2.351e+05	2.293e+05	2.329e+05	2.217e+05
pos_1767	N,N-Dimethyldodecylamine-N-oxide	metab_821	85.7	0	-	-	-	M+H	C14H31NO	6.2444	-	pos	-	-	-	-	-	-	230.247	0.0128697271423	-2.1564	-	-	1.291e+06	1.759e+06	1.526e+06	1.377e+06	1.244e+06	1.532e+06	9.459e+05	1.054e+06	9.28e+05	1.612e+06	8.2e+05	9.969e+05	1.197e+06	1.01e+06	9.437e+05	9.848e+05	9.163e+05	1.038e+06	1.324e+06	1.304e+06	1.307e+06	1.284e+06
pos_1772	Palmitoyl glucuronide	metab_827	0	83.4	map01100;map00040;map00053;map01240	Metabolic pathways;Pentose and glucuronate interconversions;Ascorbate and aldarate metabolism;Biosynthesis of cofactors	HMDB0010331	M+H-2H2O	C22H42O7	6.2604	C03033	pos	-	-	Metabolism;Metabolism;Metabolism;Metabolism	Global and overview maps;Carbohydrate metabolism;Carbohydrate metabolism;Global and overview maps	Lipids and lipid-like molecules	Fatty Acyls	383.276	0.0803843553699	-7.90245	-	Fatty acyl glycosides	1.104e+05	1.108e+05	1.102e+05	1.112e+05	1.103e+05	1.114e+05	2.309e+05	2.433e+05	1.556e+05	1.946e+05	2.358e+05	2.453e+05	4.107e+05	4.7e+05	5.587e+05	5.061e+05	5.029e+05	5.687e+05	1.503e+05	1.276e+05	1.278e+05	1.319e+05
pos_1773	Fumonisin AK1	metab_828	0	55.2	-	-	HMDB0033397	M+H-2H2O	C30H53NO11	6.2604	-	pos	-	-	-	-	Organic acids and derivatives	Carboxylic acids and derivatives	568.348	0.0478925591623	0.44234994988306103	170591-49-8	Tricarboxylic acids and derivatives	155.1	155.6	154.8	156.2	154.9	156.5	1481	169.4	161.8	166.8	161.9	160.7	6.748e+05	7.338e+05	8.794e+05	9.794e+05	6.247e+05	8.637e+05	1.141e+05	1.121e+05	1.024e+05	1.075e+05
pos_1777	Aurasperone B	metab_831	0	69.7	-	-	HMDB0030857	M+H-2H2O	C32H30O12	6.2763	-	pos	-	-	-	-	Organoheterocyclic compounds	Naphthopyrans	571.159	0.0385928795192	-1.64083	41689-67-2	Naphthopyranones	1.576e+05	1.581e+05	1.573e+05	1.587e+05	1.574e+05	1.59e+05	4.622e+05	3.004e+05	1.094e+06	5.175e+05	3.505e+05	1.632e+05	1.721e+06	1.762e+06	2.017e+06	1.72e+06	1.66e+06	1.893e+06	5.561e+05	5.081e+05	5.239e+05	5.385e+05
pos_1780	2-Hydroxy-2,6,6-trimethylcyclohexanone	metab_835	0	31.7	-	-	HMDB0037023	2M+NH4	C9H16O2	6.3002	-	pos	-	-	-	-	Organic oxygen compounds	Organooxygen compounds	330.263	0.113373	-2.59239	7500-42-7	Carbonyl compounds	1.194e+05	1.605e+05	1.131e+05	1.493e+05	1.286e+05	1.593e+05	1.283e+06	1.271e+06	1.247e+06	1.391e+06	1.294e+06	1.33e+06	2.476e+06	2.712e+06	2.727e+06	2.483e+06	2.296e+06	2.785e+06	6.489e+05	7.884e+05	8.358e+05	8.343e+05
pos_1784	Cabergoline	metab_839	0	57.3	-	-	HMDB0014393	M+Na	C26H37N5O2	6.3082	C08187	pos	-	-	-	-	Alkaloids and derivatives	Ergoline and derivatives	474.284	0.0421457374494	-0.641035	81409-90-7	Lysergic acids and derivatives	6.592e+05	7.384e+05	7.141e+05	5.285e+05	6.546e+05	5.353e+05	8.949e+05	9.372e+05	5.49e+05	5.793e+05	7.238e+05	7.125e+05	3.59e+05	3.47e+05	4.333e+05	4.384e+05	6.018e+05	3.179e+05	6.197e+05	6.095e+05	5.619e+05	5.977e+05
pos_1785	Xi-4-Hydroxy-4-methyl-2-cyclohexen-1-one	metab_840	0	34.5	-	-	HMDB0033629	M+H-2H2O	C7H10O2	6.3161	-	pos	-	-	-	-	Organic oxygen compounds	Organooxygen compounds	91.0546	0.0206358527195	2.65804160999513	-	Carbonyl compounds	2.282e+05	2.416e+05	2.652e+05	2.145e+05	2.17e+05	2.252e+05	2.74e+05	2.749e+05	2.24e+05	2.413e+05	2.568e+05	2.299e+05	2.884e+05	2.9e+05	3.275e+05	3.151e+05	3.556e+05	3.202e+05	2.435e+05	2.349e+05	2.335e+05	2.333e+05
pos_1786	4-Propylphenol	metab_841	0	48.1	-	-	HMDB0032625	M+H-H2O	C9H12O	6.3161	C14311	pos	-	-	-	-	Benzenoids	Benzene and substituted derivatives	119.086	0.0154403410492	-0.0397698	645-56-7	Phenylpropanes	2.833e+06	3.301e+06	3.508e+06	2.851e+06	2.652e+06	2.909e+06	3.819e+06	3.796e+06	2.902e+06	3.185e+06	3.502e+06	3.287e+06	3.522e+06	3.417e+06	3.801e+06	3.776e+06	4.213e+06	3.738e+06	2.928e+06	2.861e+06	2.822e+06	2.884e+06
pos_1787	Mycorradicin	metab_842	0	31.7	-	-	HMDB0302033	M+CH3OH+H	C14H16O4	6.3161	C20426	pos	-	-	-	-	Lipids and lipid-like molecules	Fatty Acyls	281.138	0.0205765996461	-2.85445	160162-46-9	Fatty acids and conjugates	7.781e+05	1.017e+06	1.013e+06	8.107e+05	7.334e+05	8.356e+05	9.618e+05	9.989e+05	7.05e+05	7.799e+05	9.098e+05	8.339e+05	8.986e+05	8.545e+05	9.712e+05	9.883e+05	1.1e+06	9.004e+05	8.402e+05	8.263e+05	8.06e+05	8.055e+05
pos_1788	Eplerenone	metab_843	0	54.5	-	-	HMDB0014838;PW_C009176;MJDBOTE0000877	M+NH4	C24H30O6	6.3161	C12512	pos	-	-	-	-	Lipids and lipid-like molecules	Steroids and steroid derivatives	432.237	0.0213303429227	-2.3353	107724-20-9	Steroid lactones	3.806e+07	4.26e+07	4.395e+07	3.469e+07	4.38e+07	3.63e+07	5.453e+07	4.942e+07	3.563e+07	3.915e+07	5.263e+07	4.918e+07	4.315e+07	4.471e+07	4.558e+07	4.749e+07	6.233e+07	4.409e+07	3.723e+07	3.866e+07	3.823e+07	3.916e+07
pos_1792	Capsiamide	metab_847	0	55.4	-	-	HMDB0040940	M+CH3OH+H	C17H35NO	6.3241	C17515	pos	-	-	-	-	Organic acids and derivatives	Carboxylic acids and derivatives	302.305	0.0122361427586	-2.6919	64317-66-4	Carboxylic acid derivatives	8.81e+05	9.217e+05	5.019e+05	6.922e+05	2.131e+06	6.375e+05	9.22e+05	9.508e+05	4.773e+05	4.833e+05	6.469e+05	1.191e+06	8.049e+05	8.555e+05	6.612e+05	6.879e+05	1.657e+06	7.797e+05	1.133e+06	1.115e+06	1.104e+06	1.103e+06
pos_1793	(24R)-5b,8b-Epidioxyergosta-6,22E-dien-3b-ol 3-glucoside	metab_848	0	81.6	-	-	HMDB0037956	M+Na	C34H54O8	6.3399	-	pos	-	-	-	-	Lipids and lipid-like molecules	Steroids and steroid derivatives	613.37	0.0782125984131	-2.23277	348144-81-0	Steroidal glycosides	9.379e+04	1.529e+04	9.703e+04	1.535e+04	3.471e+04	7.551e+04	7.298e+04	4.806e+04	1.327e+05	7.657e+04	5.6e+04	3.051e+04	1.667e+06	1.674e+06	1.878e+06	1.788e+06	1.628e+06	2.071e+06	2.088e+05	2.114e+05	2.123e+05	1.792e+05
pos_1802	Asparagoside A	metab_859	0	31	-	-	HMDB0030046	M+ACN+H	C33H54O8	6.4114	C08886	pos	-	-	-	-	Lipids and lipid-like molecules	Fatty Acyls	620.415	0.134383	-1.85912	14835-43-9	Fatty acids and conjugates	7.195e+04	4.059e+04	3.956e+04	4.553e+04	5.932e+04	1.638e+04	5181	4.583e+04	4.949e+04	3.428e+04	3.467e+04	3.882e+04	1.355e+06	1.682e+06	1.91e+06	1.561e+06	1.443e+06	1.943e+06	1.717e+05	1.695e+05	1.265e+05	1.641e+05
pos_1803	Phorbol 12-myristate 13-acetate	metab_860	0	47.3	-	-	HMDB0244744	M+NH4	C36H56O8	6.4114	C05151	pos	-	-	-	-	Lipids and lipid-like molecules	Prenol lipids	634.43	0.139021	-2.04741	16561-29-8	Diterpenoids	1.053e+06	1.192e+06	1.003e+06	1.081e+06	1.224e+06	1.085e+06	1.333e+06	1.338e+06	1.663e+06	1.568e+06	1.307e+06	1.431e+06	2.435e+07	2.568e+07	2.841e+07	2.555e+07	2.407e+07	2.759e+07	2.301e+06	3.102e+06	3.118e+06	3.106e+06
pos_1804	Lauramine Oxide	metab_861	82	0	-	-	-	M+H	C14H31NO	6.4195	-	pos	-	-	-	-	-	-	230.247	0.0353872221274	-2.13526	-	-	6.508e+05	9.119e+05	8.469e+05	7.453e+05	6.841e+05	9.148e+05	5.201e+05	5.706e+05	4.897e+05	9.338e+05	4.122e+05	5.396e+05	6.586e+05	6.538e+05	5.759e+05	5.658e+05	5.813e+05	6.57e+05	7.762e+05	7.538e+05	7.153e+05	7.658e+05
pos_1805	22-Hydroxydocosanoic acid	metab_862	0	82.3	map00073	Cutin, suberine and wax biosynthesis	HMDB0302963;HMDB0304091	M+NH4	C22H44O3	6.4195	C19623	pos	-	-	Metabolism	Lipid metabolism	Lipids and lipid-like molecules	Fatty Acyls	374.362	0.0304837	-2.61924	-	Fatty acids and conjugates	1.874e+05	1.702e+05	7.527e+04	2.721e+05	2.986e+05	1.109e+05	1.409e+05	1.165e+05	7.209e+04	9.66e+04	4.685e+04	1.431e+05	2.079e+05	1.958e+05	1.793e+05	1.443e+05	3.562e+05	2.017e+05	1.405e+05	1.427e+05	1.348e+05	1.342e+05
pos_1808	Stearidonic acid	metab_865	0	54.9	map00592;map01110	alpha-Linolenic acid metabolism;Biosynthesis of secondary metabolites	HMDB0006547;PW_C002804;LMFA01030357	M+NH4	C18H28O2	6.4274	C16300	pos	-	-	Metabolism;Metabolism	Lipid metabolism;Global and overview maps	Lipids and lipid-like molecules	Fatty Acyls	294.242	0.0226606	-2.39269	20290-75-9	Lineolic acids and derivatives	3.518e+05	2.141e+05	3.642e+05	2.86e+05	2.659e+05	2.957e+05	2.888e+05	2.834e+05	4.596e+05	2.925e+05	1.376e+05	8.67e+04	3.104e+05	5.576e+05	2.496e+05	5.031e+05	3.843e+05	3.149e+05	4.022e+05	3.884e+05	3.811e+05	3.88e+05
pos_1809	Arachidic acid	metab_866	0	48.6	map01040	Biosynthesis of unsaturated fatty acids	LMFA01010020;HMDB0002212	M+NH4	C20H40O2	6.4274	C06425	pos	Lipids	Fatty acids	Metabolism	Lipid metabolism	Lipids and lipid-like molecules	Fatty Acyls	330.336	0.0188783985621	-2.91711	506-30-9	Fatty acids and conjugates	2.295e+06	1.552e+06	2.44e+06	1.447e+06	2.928e+06	1.472e+06	1.99e+06	1.48e+06	1.272e+06	1.197e+06	7.793e+05	1.233e+06	1.801e+06	1.686e+06	1.165e+06	1.371e+06	1.597e+06	1.169e+06	2.466e+06	2.4e+06	2.362e+06	2.379e+06
pos_1812	Oleyl alcohol	metab_870	0	52.1	-	-	LMFA05000684;HMDB0029632	M+NH4	C18H36O	6.4512	-	pos	-	-	-	-	Lipids and lipid-like molecules	Fatty Acyls	286.31	0.0781754928269	-2.69455	143-28-2	Fatty alcohols	8.904e+04	1.141e+05	1.417e+05	9.916e+04	1.156e+05	1.096e+05	1.209e+05	1.138e+05	9.19e+04	1.057e+05	9.232e+04	1.038e+05	9.879e+04	9.594e+04	7.441e+04	7.977e+04	7.816e+04	7.714e+04	1.161e+05	1.225e+05	1.171e+05	1.016e+05
pos_1813	Erucic acid	metab_871	0	36	map01040	Biosynthesis of unsaturated fatty acids	HMDB0002068	M+NH4	C22H42O2	6.4512	C08316	pos	Lipids	Fatty acids	Metabolism	Lipid metabolism	Lipids and lipid-like molecules	Fatty Acyls	356.351	0.0223291765083	-2.86346	112-86-7	Fatty acids and conjugates	2.01e+05	1.757e+05	8.177e+04	1.372e+05	2.877e+05	1.242e+05	1.387e+05	1.231e+05	9.263e+04	6.624e+04	6.015e+04	1.559e+05	1.064e+05	1.536e+05	1.095e+05	7.882e+04	1.992e+05	1.081e+05	1.613e+05	1.586e+05	1.543e+05	1.541e+05
pos_1823	(3b,16a,21b,22a)-12-Oleanene-3,16,21,23,28-pentol-22-angeloyloxy-23-al	metab_882	0	31.5	-	-	HMDB0032832	M+H-2H2O	C35H54O7	6.4831	-	pos	-	-	-	-	Lipids and lipid-like molecules	Prenol lipids	551.372	0.211862	-1.96382	200492-42-8	Triterpenoids	1.31e+04	2.457e+04	2.028e+04	1.905e+04	1.819e+04	1.527e+04	1.047e+04	2.487e+04	3.195e+04	2.971e+04	8130	2.181e+04	1.11e+06	1.186e+06	1.129e+06	1.167e+06	1.108e+06	1.095e+06	4.895e+04	4.223e+04	6.727e+04	4.751e+04
pos_1825	5-Hydroxycapsanthin-5,6-epoxide	metab_884	0	72.2	-	-	HMDB0302460	M+NH4	C39H54O5	6.4911	-	pos	-	-	-	-	Lipids and lipid-like molecules	Prenol lipids	620.435	0.00676035561195	7.494429171095152	-	Triterpenoids	2.798e+06	2.771e+06	3.093e+06	2.876e+06	2.854e+06	2.744e+06	3.244e+06	3.239e+06	2.984e+06	2.95e+06	3.296e+06	3.479e+06	3.832e+06	3.515e+06	3.531e+06	3.994e+06	3.61e+06	3.552e+06	2.959e+06	2.952e+06	2.96e+06	2.918e+06
pos_1826	Momordicin II	metab_885	0	42.4	-	-	HMDB0035966	M+ACN+H	C36H58O9	6.4911	-	pos	-	-	-	-	Lipids and lipid-like molecules	Steroids and steroid derivatives	676.441	0.182856	-1.24253	91590-75-9	Steroidal glycosides	3453	2308	4310	2318	2298	2976	2.468e+04	1.268e+04	7.479e+04	3.081e+04	6168	2384	2.143e+06	2.268e+06	2.509e+06	2.196e+06	2.188e+06	2.63e+06	3.317e+04	5.063e+04	4.682e+04	5.061e+04
pos_1827	Cinncassiol C3	metab_886	0	44.2	-	-	HMDB0036859	M+H	C20H30O7	6.5069	C17641	pos	-	-	-	-	Lipids and lipid-like molecules	Prenol lipids	383.203	0.0328680872716	-8.65113	64979-94-8	Sesquiterpenoids	5.192e+05	4.672e+05	4.593e+05	5.269e+05	5.261e+05	4.129e+05	4.257e+05	4.824e+05	3.735e+05	4.133e+05	5.009e+05	5.351e+05	3.206e+05	2.731e+05	2.881e+05	2.951e+05	2.944e+05	2.562e+05	5.115e+05	4.896e+05	4.783e+05	4.766e+05
pos_1829	Dicyclopentadiene	metab_888	0	34	-	-	HMDB0251216	M+NH4	C10H12	6.5149	C14411	pos	-	-	-	-	Hydrocarbons	Polycyclic hydrocarbons	150.127	0.0864444109951	-1.74763	77-73-6	Not Available	9.207e+04	8.129e+04	7.432e+04	7.123e+04	9.441e+04	8.654e+04	8.749e+04	1.043e+05	8.756e+04	8.264e+04	8.612e+04	9.877e+04	1.183e+05	1.32e+05	1.035e+05	1.192e+05	9.199e+04	1.031e+05	8.195e+04	7.754e+04	8.288e+04	6.82e+04
pos_1830	Gamma-Linolenic Acid	metab_890	80.8	0	map01100;map00591;map01040	Metabolic pathways;Linoleic acid metabolism;Biosynthesis of unsaturated fatty acids	HMDB0003073;PW_C001772;LMFA01030141;MJDBOTE0001062	M+NH4	C18H30O2	6.5149	C06426	pos	Lipids	Fatty acids	Metabolism;Metabolism;Metabolism	Global and overview maps;Lipid metabolism;Lipid metabolism	Lipids and lipid-like molecules	Fatty Acyls	296.258	0.0285763799895	-2.70316	506-26-3	Lineolic acids and derivatives	3.959e+06	2.43e+06	3.069e+06	3.007e+06	3.405e+06	3.305e+06	3.589e+06	2.941e+06	5.088e+06	2.901e+06	2.299e+06	1.061e+06	3.092e+06	7.19e+06	2.477e+06	4.341e+06	5.827e+06	3.094e+06	4.006e+06	3.781e+06	3.791e+06	3.788e+06
pos_1835	4-Octylphenol	metab_895	0	69.9	-	-	HMDB0246557	2M+Na	C14H22O	6.5309	C14132	pos	-	-	-	-	Benzenoids	Phenols	435.325	0.0223318241921	4.07034202993547	1806-26-4	1-hydroxy-2-unsubstituted benzenoids	3.63e+05	3.479e+05	3.622e+05	3.605e+05	2.881e+05	4.535e+05	3.168e+06	2.661e+06	6.53e+06	4.148e+06	2.571e+06	1.356e+06	5.346e+06	5.53e+06	5.715e+06	5.136e+06	5.148e+06	5.574e+06	3.313e+06	3.165e+06	3.174e+06	3.171e+06
pos_1838	Vitamin D2 3-glucuronide	metab_898	0	73.3	-	-	HMDB0010344;LMST03010072	M+Na	C34H52O7	6.5389	-	pos	-	-	-	-	Lipids and lipid-like molecules	Steroids and steroid derivatives	595.359	0.0936222	-1.85913	-	Vitamin D and derivatives	7.034e+04	1.009e+05	1.099e+05	1.075e+05	8.841e+04	9.47e+04	1.5e+06	1.229e+06	2.108e+06	2.133e+06	1.294e+06	8.247e+05	3.628e+05	5.189e+05	4.622e+05	3.94e+05	3.726e+05	3.821e+05	8.008e+05	6.685e+05	6.706e+05	6.69e+05
pos_1846	Prostaglandin D2	metab_907	0	49	map01100;map00590	Metabolic pathways;Arachidonic acid metabolism	LMFA03010004;HMDB0001403;PW_C001084	2M+K	C20H32O5	6.5548	C00696	pos	Lipids	Eicosanoids	Metabolism;Metabolism	Global and overview maps;Lipid metabolism	Lipids and lipid-like molecules	Fatty Acyls	743.411	0.0295609128119	-3.22993	41598-07-6	Eicosanoids	1.024e+06	1.027e+06	1.022e+06	1.031e+06	1.022e+06	1.033e+06	3.097e+06	2.518e+06	5.606e+06	4.071e+06	2.535e+06	1.116e+06	1.675e+06	1.592e+06	1.59e+06	1.322e+06	1.435e+06	1.503e+06	3.858e+06	3.826e+06	3.837e+06	3.618e+06
pos_1847	Bredemolic acid	metab_908	0	85.9	-	-	HMDB0249374;HMDB0002392	M+Na	C30H48O4	6.5708	C16939	pos	-	-	-	-	Lipids and lipid-like molecules	Prenol lipids	495.346	0.0232218733033	2.1790026701903398	4373-41-5	Triterpenoids	6.649e+04	5.342e+04	5.986e+04	7.364e+04	6.147e+04	8.528e+04	4.011e+05	3.205e+05	1.134e+06	7.271e+05	2.697e+05	9.614e+04	1.083e+05	1.143e+05	1.616e+05	1.443e+05	1.311e+05	1.309e+05	4.77e+05	4.611e+05	4.516e+05	4.683e+05
pos_1848	Fucoxanthinol	metab_909	0	55	-	-	LMPR01070055;HMDB0252510	M+NH4	C40H56O5	6.5708	-	pos	-	-	-	-	Lipids and lipid-like molecules	Prenol lipids	634.451	0.0164787170255	6.7035669024574105	-	Tetraterpenoids	3.005e+06	3.144e+06	3.129e+06	3.199e+06	3.328e+06	3.103e+06	3.377e+06	3.47e+06	3.276e+06	3.4e+06	3.604e+06	3.802e+06	6.468e+06	6.236e+06	6.71e+06	6.056e+06	5.997e+06	6.5e+06	3.353e+06	3.461e+06	3.47e+06	3.467e+06
pos_1854	Enalkiren	metab_915	0	39.6	-	-	HMDB0251784	M+2Na-H	C35H56N6O6	6.5868	C07466	pos	-	-	-	-	Organic acids and derivatives	Peptidomimetics	701.401	0.0119595362745	5.4282112059955	113082-98-7	Hybrid peptides	4.169e+04	9.864e+04	7.056e+04	1.231e+05	4.5e+04	1.3e+05	5.198e+06	4.567e+06	9.128e+06	6.092e+06	4.555e+06	2.029e+06	2.825e+06	2.956e+06	2.754e+06	2.357e+06	2.554e+06	2.668e+06	5.049e+06	4.97e+06	4.934e+06	4.915e+06
pos_1856	Sphingosine 1-phosphate (d16:1-P)	metab_917	0	59.1	-	-	HMDB0060061	M+NH4	C16H34NO5P	6.6027	-	pos	-	-	-	-	Organic acids and derivatives	Organic phosphoric acids and derivatives	369.252	0.0253879630912	2.79545051167294	-	Phosphate esters	3.495e+04	5.56e+04	9.799e+04	6.999e+04	6.231e+04	2.01e+05	1797	4350	7843	1.126e+04	1698	1.218e+04	8.789e+04	9.181e+04	1.106e+05	7.332e+04	7.116e+04	8.58e+04	1.78e+05	1.676e+05	1.733e+05	1.755e+05
pos_1859	Isokobusone	metab_920	0	59.8	-	-	HMDB0036791	M+Na	C14H22O2	6.6185	C16977	pos	-	-	-	-	Organic oxygen compounds	Organooxygen compounds	245.153	0.0181922299938	9.15186482783502	24173-72-6	Alcohols and polyols	2518	2526	2514	2536	2515	2541	1.473e+05	9.94e+04	3.429e+05	1.717e+05	9.081e+04	2.674e+04	3.118e+05	3.287e+05	3.192e+05	2.85e+05	2.81e+05	2.994e+05	1.451e+05	1.39e+05	1.432e+05	1.418e+05
pos_1860	5alpha-Cholesta-7,24-dien-3beta-ol	metab_922	0	39.6	map01100;map00100	Metabolic pathways;Steroid biosynthesis	LMST01010206;HMDB0006842	M+Na	C27H44O	6.6185	C05439	pos	-	-	Metabolism;Metabolism	Global and overview maps;Lipid metabolism	Lipids and lipid-like molecules	Steroids and steroid derivatives	407.33	0.0194030777448	4.23239694819424	651-54-7	Cholestane steroids	1.37e+04	1.934e+04	1.498e+04	1.559e+04	3.917e+04	5.307e+04	5.525e+05	3.971e+05	1.507e+06	7.441e+05	4.104e+05	7.871e+04	2.304e+05	2.411e+05	2.483e+05	1.916e+05	2.531e+05	2.365e+05	5.209e+05	5.272e+05	5.075e+05	5.071e+05
pos_1861	Soyasapogenol A	metab_923	0	74.7	-	-	HMDB0034505	M+Na	C30H50O4	6.6185	C17419	pos	-	-	-	-	Lipids and lipid-like molecules	Prenol lipids	497.362	0.0250776639458	2.98083461278973	508-01-0	Triterpenoids	1.178e+04	2.238e+04	3705	3557	1.033e+04	3.51e+04	7.726e+05	5.985e+05	2.016e+06	1.141e+06	5.557e+05	1.581e+05	9.926e+04	1.167e+05	7.989e+04	8.721e+04	6.858e+04	8.96e+04	6.17e+05	5.848e+05	5.939e+05	5.86e+05
pos_1864	Howiicin F	metab_926	-	-	-	-	HMDB0037771	M+ACN+Na	C35H64O7		-	pos	-	-	-	-	Lipids and lipid-like molecules	Fatty Acyls	660.481	-	-	134955-48-9	Fatty alcohols
pos_1874	Notoginsenoside R9	metab_937	0	74.4	-	-	HMDB0041375	M+K	C36H62O10	6.6425	-	pos	-	-	-	-	Lipids and lipid-like molecules	Prenol lipids	693.396	0.133931	-1.62716	175889-50-6	Triterpenoids	3.153e+04	5.945e+04	1.202e+05	9.362e+04	1.93e+04	8.822e+04	9177	1960	1.074e+04	1.045e+04	1.233e+04	782.3	9.851e+05	1.122e+06	9.809e+05	9.631e+05	1.027e+06	1.011e+06	7.306e+04	6.155e+04	5.501e+04	5.624e+04
pos_1875	Capsoside A	metab_938	0	68.6	-	-	HMDB0037613	M+CH3OH+H	C33H58O15	6.6425	-	pos	-	-	-	-	Lipids and lipid-like molecules	Glycerolipids	727.416	0.0202422680191	7.13630765428892	-	Glycosylglycerols	2.761e+04	2.749e+04	1.271e+04	514.8	6.277e+04	1.251e+04	4.375e+06	3.947e+06	8.416e+06	4.968e+06	3.759e+06	1.669e+06	1.159e+06	1.14e+06	1.111e+06	8.923e+05	9.156e+05	1.048e+06	3.464e+06	3.41e+06	3.419e+06	3.302e+06
pos_1876	12-Oxo-2,3-dinor-10,15-phytodienoic acid	metab_939	0	74.4	-	-	HMDB0032090	M+H-2H2O	C16H24O3	6.6505	-	pos	-	-	-	-	Lipids and lipid-like molecules	Fatty Acyls	229.158	0.0927461407397	-1.10738	197247-23-7	Eicosanoids	530.4	532.1	529.6	534.2	529.7	535.3	5.732e+04	4.438e+04	1.686e+05	7.565e+04	3.116e+04	1976	6.642e+04	5.266e+04	5.533e+04	5.815e+04	5.873e+04	6.514e+04	4.86e+04	4.848e+04	3.996e+04	4.863e+04
pos_1878	21-Deoxycortisol	metab_941	0	57.8	-	-	HMDB0004030;PW_C002029;LMST02030195	2M+H	C21H30O4	6.6505	C05497	pos	Hormones and transmitters	Steroid hormones	-	-	Lipids and lipid-like molecules	Steroids and steroid derivatives	693.432	0.0146169287633	-6.48175	641-77-0	Pregnane steroids	4.028e+04	3.709e+04	7.189e+04	4.411e+04	1.96e+04	6.997e+04	5.966e+06	5.177e+06	1.203e+07	6.772e+06	5.242e+06	1.887e+06	4.917e+06	4.527e+06	4.589e+06	4.249e+06	4.255e+06	4.692e+06	3.126e+06	3.19e+06	3.108e+06	3.083e+06
pos_188	L-2-Amino-5-hydroxypentanoic acid	metab_943	0	64.1	-	-	HMDB0031658	M+H-H2O, M+H	C5H11NO3	1.0981	-	pos	-	-	-	-	Organic acids and derivatives	Carboxylic acids and derivatives	116.071	0.00528607288893	0.510885745757363	-	Amino acids, peptides, and analogues	1.413e+07	1.421e+07	1.409e+07	1.423e+07	1.456e+07	1.396e+07	4.071e+06	4.06e+06	3.908e+06	3.85e+06	3.853e+06	4.205e+06	6.469e+06	6.426e+06	6.512e+06	6.323e+06	6.159e+06	6.369e+06	1.337e+07	1.35e+07	1.345e+07	1.353e+07
pos_1885	Aesculetin	metab_949	0	67	-	-	HMDB0030819	2M+Na	C9H6O4	6.6663	C09263	pos	-	-	-	-	Phenylpropanoids and polyketides	Coumarins and derivatives	379.044	0.0931739868363	4.17351363475058	305-01-1	Hydroxycoumarins	2.255e+04	3572	3556	3587	3556	3594	8.671e+04	1.331e+05	8.835e+04	1.132e+05	1.641e+05	1.591e+05	3.73e+04	1.019e+04	1.389e+04	2.773e+04	1.588e+04	1.161e+04	2.412e+05	2.591e+05	2.207e+05	2.104e+05
pos_1886	(3S)-3,6-Diaminohexanoate	metab_950	0	39.1	map01100;map00310	Metabolic pathways;Lysine degradation	HMDB0012114	M+H-2H2O	C6H14N2O2	6.6743	C01142	pos	-	-	Metabolism;Metabolism	Global and overview maps;Amino acid metabolism	Organic acids and derivatives	Carboxylic acids and derivatives	111.092	0.103809	0.978190614093425	4299-56-3	Amino acids, peptides, and analogues	6.895e+04	5.887e+04	6.174e+04	5.94e+04	5.545e+04	5.553e+04	5.92e+04	6.955e+04	5.265e+04	4.907e+04	6.47e+04	6.511e+04	6.612e+04	5.747e+04	5.575e+04	6.091e+04	5.879e+04	6.125e+04	7.831e+04	6.375e+04	6.39e+04	6.525e+04
pos_189	Miglitol	metab_954	0	63.1	-	-	HMDB0014634;MJDBOTE0000907	M+H-H2O, M+H	C8H17NO5	1.0981	C07708	pos	-	-	-	-	Organoheterocyclic compounds	Piperidines	208.118	0.00769269789371	-1.93941	72432-03-2	Not Available	1.541e+06	1.561e+06	1.53e+06	1.508e+06	1.48e+06	1.447e+06	1.081e+05	1.059e+05	6.837e+04	8.691e+04	9.278e+04	9.941e+04	9.677e+04	9.114e+04	1.027e+05	8.249e+04	1.001e+05	9.141e+04	5.941e+05	5.967e+05	5.863e+05	5.901e+05
pos_1893	PA(a-13:0/PGE2)	metab_958	0	52.1	-	-	HMDB0266819	M+Na	C36H63O11P	6.6982	-	pos	-	-	-	-	Not Available	Not Available	725.402	0.0181737689381	2.96767406590167	-	Not Available	2075	2082	2072	2090	2073	2095	2.315e+04	1.835e+04	6.434e+04	3.522e+04	1.297e+04	2150	4.522e+06	4.38e+06	4.034e+06	3.77e+06	3.559e+06	4.253e+06	4.339e+05	4.506e+05	4.43e+05	4.511e+05
pos_1896	Ceanothine B	metab_961	0	65.2	-	-	HMDB0029339	M+2Na-H	C29H36N4O4	6.7062	C10001	pos	-	-	-	-	Organic acids and derivatives	Carboxylic acids and derivatives	549.249	0.0563202336585	7.6432792241161005	19471-43-3	Amino acids, peptides, and analogues	7555	8890	1.898e+04	1.425e+04	6268	7629	6934	6858	2.992e+04	2.441e+04	8569	6503	1.763e+06	1.851e+06	1.702e+06	1.7e+06	1.571e+06	1.918e+06	1.756e+05	1.569e+05	1.687e+05	1.784e+05
pos_19	5-Hydroxyculmorin	metab_965	40.1	0	-	-	-	M+H-2H2O, M+NH4, M+H-H2O, M+Na	C15H26O3	6.1727	-	pos	-	-	-	-	-	-	219.174	0.0511381127767	-1.87912	-	-	5.413e+05	5.203e+05	4.856e+05	5.23e+05	4.359e+05	5.305e+05	6.717e+06	6.567e+06	5.861e+06	6.458e+06	6.343e+06	6.724e+06	1.334e+07	1.443e+07	1.438e+07	1.336e+07	1.257e+07	1.439e+07	4.762e+06	4.394e+06	4.32e+06	4.255e+06
pos_1900	Arctiol	metab_967	0	62.2	-	-	HMDB0301955	M+NH4	C16H28O	6.73	-	pos	-	-	-	-	Lipids and lipid-like molecules	Prenol lipids	254.247	0.0144361555547	-2.55247	-	Sesquiterpenoids	5.422e+05	9.104e+05	8.944e+05	5.335e+05	5.501e+05	7.336e+05	4.928e+05	6.003e+05	7.572e+05	9.777e+05	6.023e+05	4.873e+05	8.426e+05	1.013e+06	6.672e+05	7.18e+05	7.412e+05	9.897e+05	7.602e+05	7.485e+05	7.357e+05	7.402e+05
pos_1903	Chlorophyllide a	metab_970	0	30.7	map01100;map01110;map00860	Metabolic pathways;Biosynthesis of secondary metabolites;Porphyrin and chlorophyll metabolism	HMDB0304288	M+H	C35H34N4O5-2	6.746	C02139	pos	-	-	Metabolism;Metabolism;Metabolism	Global and overview maps;Global and overview maps;Metabolism of cofactors and vitamins	Organoheterocyclic compounds	Tetrapyrroles and derivatives	591.259	0.0940533686867	-1.78326	14897-06-4;724691-52-5	Chlorins	4.116e+05	4.2e+05	5.054e+05	4.697e+05	3.189e+05	5.269e+05	3.238e+05	2.903e+05	5.196e+05	3.449e+05	2.754e+05	2.341e+05	2.886e+05	2.851e+05	2.744e+05	2.742e+05	2.793e+05	2.766e+05	3.409e+05	3.449e+05	3.462e+05	2.824e+05
pos_1907	Cis-Quinceoxepane	metab_974	0	42.5	-	-	HMDB0038108	M+NH4	C12H20O	6.7618	-	pos	-	-	-	-	Organoheterocyclic compounds	Oxepanes	198.185	0.0335102	-2.29138	133005-51-3	Not Available	9.645e+04	1.35e+05	1.309e+05	9.33e+04	9.993e+04	1.242e+05	9.394e+04	9.466e+04	1.228e+05	1.55e+05	1.14e+05	8.099e+04	1.521e+05	1.574e+05	1.079e+05	1.209e+05	1.266e+05	1.396e+05	1.239e+05	1.164e+05	1.158e+05	1.158e+05
pos_191	Betaine	metab_977	53.5	0	map01100;map02010;map00260	Metabolic pathways;ABC transporters;Glycine, serine and threonine metabolism	HMDB0000043;PW_C000030;MJDBTMA0000064	M+H, 2M+H	C5H11NO2	1.106	C00719	pos	-	-	Metabolism;Environmental Information Processing;Metabolism	Global and overview maps;Membrane transport;Amino acid metabolism	Organic acids and derivatives	Carboxylic acids and derivatives	118.086	0.0068884269926	0.291655899686897	6915-17-9;107-43-7	Amino acids, peptides, and analogues	1.232e+07	1.219e+07	1.214e+07	1.228e+07	1.264e+07	1.21e+07	1.151e+07	1.142e+07	1.134e+07	1.151e+07	1.142e+07	1.201e+07	2.077e+08	2.023e+08	2.112e+08	2.005e+08	2.021e+08	2.071e+08	3.445e+07	3.487e+07	3.497e+07	3.494e+07
pos_1911	Astromicin	metab_979	0	88.8	-	-	HMDB0248678	M+ACN+Na	C17H35N5O6	6.7698	C17708	pos	-	-	-	-	Organic oxygen compounds	Organooxygen compounds	469.274	0.0584765806477	-2.37875	55779-06-1	Carbohydrates and carbohydrate conjugates	2.554e+05	2.59e+05	2.531e+05	2.063e+05	2.254e+05	2.806e+05	1.89e+05	1.782e+05	2.189e+05	2.309e+05	2.237e+05	2.973e+05	3.008e+05	2.413e+05	2.18e+05	2.352e+05	1.826e+05	2.778e+05	2.584e+05	2.556e+05	2.465e+05	2.265e+05
pos_1916	Ergocalciferol	metab_984	0	34.6	map01100;map01110;map00100	Metabolic pathways;Biosynthesis of secondary metabolites;Steroid biosynthesis	HMDB0000900;LMST03010001;HMDB0242614	M+H-H2O	C28H44O	6.8017	C05441	pos	Vitamins and cofactors	Vitamins	Metabolism;Metabolism;Metabolism	Global and overview maps;Global and overview maps;Lipid metabolism	Lipids and lipid-like molecules	Steroids and steroid derivatives	379.335	0.0336140769177	-2.23282	50-14-6	Vitamin D and derivatives	1.143e+04	4018	1.139e+04	4559	1.219e+04	1.759e+04	9.845e+04	1.122e+05	1.859e+05	1.702e+05	9.852e+04	4.574e+04	1.423e+06	1.332e+06	1.226e+06	1.385e+06	1.204e+06	1.21e+06	3.281e+05	3.142e+05	3.085e+05	3.038e+05
pos_1917	LysoPC(18:1(11Z)/0:0)	metab_985	0	71.8	map00564	Glycerophospholipid metabolism	HMDB0010385	M+H	C26H52NO7P	6.8017	C04230	pos	Lipids	Phospholipids	Metabolism	Lipid metabolism	Lipids and lipid-like molecules	Glycerophospholipids	522.354	0.0431689865958	-1.97531	-	Glycerophosphocholines	4.397e+05	4.699e+05	6.509e+05	5.484e+05	3.738e+05	6.526e+05	6622	6549	1.322e+04	6445	1.401e+04	6508	1.314e+06	1.427e+06	1.447e+06	1.419e+06	1.194e+06	1.485e+06	3.832e+05	3.772e+05	3.478e+05	3.781e+05
pos_192	L-Glutamine	metab_988	84.9	0	map01100;map00630;map00220;map00230;map01240;map02010;map00910;map01230;map00240;map00250;map00970;map00750	Metabolic pathways;Glyoxylate and dicarboxylate metabolism;Arginine biosynthesis;Purine metabolism;Biosynthesis of cofactors;ABC transporters;Nitrogen metabolism;Biosynthesis of amino acids;Pyrimidine metabolism;Alanine, aspartate and glutamate metabolism;Aminoacyl-tRNA biosynthesis;Vitamin B6 metabolism	HMDB0000641;PW_C000500;HMDB0003423;MJDBOTE0000775	M+H-H2O, M+H	C5H10N2O3	1.0981	C00064	pos	Peptides	Amino acids	Metabolism;Metabolism;Metabolism;Metabolism;Metabolism;Environmental Information Processing;Metabolism;Metabolism;Metabolism;Metabolism;Genetic Information Processing;Metabolism	Global and overview maps;Carbohydrate metabolism;Amino acid metabolism;Nucleotide metabolism;Global and overview maps;Membrane transport;Energy metabolism;Global and overview maps;Nucleotide metabolism;Amino acid metabolism;Translation;Metabolism of cofactors and vitamins	Organic acids and derivatives	Carboxylic acids and derivatives	147.076	0.00561211	-1.78422	5959-95-5;56-85-9	Amino acids, peptides, and analogues	8.191e+06	8.527e+06	8.674e+06	8.728e+06	8.731e+06	8.47e+06	1.325e+05	1.415e+05	1.213e+05	1.387e+05	1.499e+05	1.474e+05	7.928e+04	7.993e+04	6.371e+04	6.49e+04	9.073e+04	7.319e+04	3.761e+06	3.797e+06	3.807e+06	3.773e+06
pos_1924	PE-NMe(18:4(6Z,9Z,12Z,15Z)/18:2(9Z,12Z))	metab_993	0	83.5	-	-	PW_C059382;HMDB0113258	M+ACN+Na	C42H72NO8P	6.8413	C01241	pos	-	-	-	-	Lipids and lipid-like molecules	Glycerophospholipids	813.51	0.0103348580446	-6.49812	-	Glycerophosphoethanolamines	1.953e+06	1.853e+06	2.447e+06	2.271e+06	1.84e+06	2.817e+06	6.462e+04	2.378e+04	2.559e+05	6.698e+04	2.976e+04	2.255e+04	8.447e+04	3.385e+04	2.813e+04	6.016e+04	6.063e+04	7.404e+04	1.646e+06	1.684e+06	1.652e+06	1.654e+06
pos_1925	Hexadecenal	metab_994	0	51.8	-	-	HMDB0253123;HMDB0060482	M+NH4	C16H30O	6.8573	C06123	pos	-	-	-	-	Lipids and lipid-like molecules	Fatty Acyls	256.263	0.0224628341864	-2.73082	-	Fatty aldehydes	3.478e+06	3.02e+06	3.281e+06	3.721e+06	3.394e+06	3.546e+06	3.667e+06	3.158e+06	3.372e+06	3.472e+06	3.43e+06	2.97e+06	3.678e+06	3.756e+06	3.331e+06	3.372e+06	3.68e+06	3.67e+06	3.977e+06	3.915e+06	3.769e+06	3.881e+06
pos_1927	CC12C(CC(CC1)C2(C)C)=CC(O)N	metab_996	0	34.7	-	-	HMDB0244248	M+CH3OH+H	C12H21NO	6.8733	-	pos	-	-	-	-	Lipids and lipid-like molecules	Prenol lipids	228.195	0.0122800300497	-2.24925	-	Monoterpenoids	5.954e+05	5.122e+05	3.916e+05	7.757e+05	4.727e+05	6.046e+05	5.309e+05	1.963e+05	1.461e+05	1.15e+05	4.147e+05	1.193e+05	1.514e+05	5.548e+05	1.418e+05	9.902e+04	4.804e+05	1.03e+05	4.029e+05	3.966e+05	3.911e+05	3.959e+05
pos_1928	(E)-6,10-Dimethyl-9-methylene-5-undecen-2-one	metab_997	0	33.2	-	-	HMDB0035862	M+NH4	C14H24O	6.8813	-	pos	-	-	-	-	Organic oxygen compounds	Organooxygen compounds	226.216	0.0375972451449	-2.14907	64854-44-0	Carbonyl compounds	5.395e+04	6.942e+04	5.961e+04	5.466e+04	4.639e+04	6.795e+04	5.651e+04	4.959e+04	5.243e+04	8.865e+04	7.254e+04	3.942e+04	6.644e+04	7.446e+04	7.494e+04	8.146e+04	9.777e+04	6.683e+04	6.396e+04	6.296e+04	6.313e+04	5.875e+04
pos_193	4-Oxo-2-azetidinecarboxylic acid	metab_999	0	33.7	-	-	HMDB0246560	M+NH4, M+CH3OH+H	C4H5NO3	1.0902	-	pos	-	-	-	-	Organoheterocyclic compounds	Lactams	148.06	0.00327581127763	-2.50609	-	Beta lactams	9.64e+06	9.937e+06	9.954e+06	1.001e+07	1.038e+07	9.799e+06	4.807e+05	4.964e+05	4.199e+05	4.736e+05	4.712e+05	5.498e+05	7.33e+05	6.932e+05	7.19e+05	6.916e+05	7.116e+05	7.184e+05	6.558e+06	6.588e+06	6.606e+06	6.601e+06
pos_1930	1-Nonen-3-ol	metab_1000	0	32	-	-	LMFA05000504;HMDB0034152	M+ACN+H	C9H18O	6.8972	-	pos	-	-	-	-	Lipids and lipid-like molecules	Fatty Acyls	184.169	0.0266474175914	-2.12245	21964-44-3	Fatty alcohols	1.243e+05	1.213e+05	1.342e+05	1.16e+05	1.014e+05	1.209e+05	1.407e+05	1.3e+05	1.266e+05	1.522e+05	1.313e+05	1.214e+05	1.499e+05	1.465e+05	1.641e+05	1.543e+05	1.689e+05	1.289e+05	1.293e+05	1.272e+05	1.291e+05	1.352e+05
pos_1933	Pyropheophorbide a	metab_1002	0	55.7	map01110;map00860	Biosynthesis of secondary metabolites;Porphyrin and chlorophyll metabolism	HMDB0256993	M+H	C33H34N4O3	6.913	C18064	pos	-	-	Metabolism;Metabolism	Global and overview maps;Metabolism of cofactors and vitamins	Not Available	Not Available	535.269	0.0536049671728	-1.72889	-	Not Available	2.47e+05	2.099e+05	2.179e+05	2.028e+05	1.756e+05	2.534e+05	1.382e+05	9.849e+04	2.202e+05	1.686e+05	7.436e+04	7.172e+04	4.38e+06	5.982e+06	5.058e+06	5.041e+06	4.887e+06	5.46e+06	8.116e+05	7.857e+05	8.008e+05	7.186e+05
pos_1934	DG(20:2(11Z,14Z)/18:4(6Z,9Z,12Z,15Z)/0:0)	metab_1003	0	32.8	-	-	HMDB0007425;PW_C003476	M+H	C41H68O5	6.913	C00165	pos	-	-	-	-	Lipids and lipid-like molecules	Glycerolipids	641.51	0.0201608589468	-5.91759	-	Diradylglycerols	6.317e+06	5.885e+06	6.312e+06	5.793e+06	5.803e+06	5.494e+06	5.52e+06	5.058e+06	6.099e+06	5.716e+06	5.369e+06	4.67e+06	8.384e+06	8.02e+06	6.15e+06	7.325e+06	6.332e+06	7.111e+06	4.561e+06	4.538e+06	4.709e+06	4.498e+06
pos_1940	PG(a-13:0/i-18:0)	metab_1010	-	-	map01100;map00564	Metabolic pathways;Glycerophospholipid metabolism	PW_C076266;HMDB0116648	M+Na	C37H73O10P		C00344	pos	Lipids	Phospholipids	Metabolism;Metabolism	Global and overview maps;Lipid metabolism	Lipids and lipid-like molecules	Glycerophospholipids	731.482	-	-	-	Glycerophosphoglycerols
pos_1944	7a,12a-Dihydroxy-3-oxo-4-cholenoic acid	metab_1013	0	72.4	-	-	HMDB0000447	M+K	C24H36O5	7.0083	C15568	pos	-	-	-	-	Lipids and lipid-like molecules	Steroids and steroid derivatives	443.222	0.0167171581096	5.3936345345721195	13587-11-6	Bile acids, alcohols and derivatives	8.623e+05	8.881e+05	8.47e+05	8.54e+05	9.011e+05	8.069e+05	8.875e+05	1.058e+06	9.646e+05	9.621e+05	9.845e+05	1.005e+06	1.179e+06	8.868e+05	9.291e+05	8.361e+05	9.018e+05	8.361e+05	9.914e+05	9.875e+05	9.91e+05	9.573e+05
pos_1946	Betamethasone 17 Valerate	metab_1015	0	34.8	-	-	HMDB0249157	M+H-2H2O	C27H37FO6	7.0321	-	pos	-	-	-	-	Lipids and lipid-like molecules	Steroids and steroid derivatives	441.242	0.0135302696344	-2.74417	-	Hydroxysteroids	3.339e+06	3.18e+06	3.17e+06	3.163e+06	3.073e+06	3.065e+06	3.127e+06	3.755e+06	3.567e+06	3.534e+06	3.694e+06	4.038e+06	4.146e+06	3.234e+06	3.019e+06	2.834e+06	3.063e+06	2.9e+06	3.768e+06	3.685e+06	3.746e+06	3.661e+06
pos_1951	1H-Pyrazolo[3,4-d]pyrimidin-4-amine	metab_1021	0	36.9	-	-	HMDB0244899	M+ACN+H	C5H5N5	7.151	-	pos	-	-	-	-	Organoheterocyclic compounds	Pyrazolopyrimidines	177.088	0.0375333803089	-2.76077	-	Pyrazolo[3,4-d]pyrimidines	3.616e+05	3.063e+05	3.624e+05	3.322e+05	3.776e+05	3.439e+05	4.272e+05	4.346e+05	3.85e+05	3.757e+05	4.26e+05	4.665e+05	4.978e+05	4.255e+05	4.759e+05	4.633e+05	4.58e+05	4.098e+05	3.475e+05	3.752e+05	3.745e+05	3.758e+05
pos_1963	Nonactinic Acid	metab_1034	30.6	0	-	-	-	M+H-H2O	C10H18O4	7.3575	-	pos	-	-	-	-	-	-	185.117	0.0219773150078	-3.08858	-	-	8.837e+04	7.899e+04	8.655e+04	1.006e+05	8.893e+04	9.167e+04	9.421e+04	1.014e+05	9.025e+04	1.124e+05	1.03e+05	1.081e+05	1.016e+05	9.78e+04	1.008e+05	9.669e+04	9.659e+04	1.085e+05	9.268e+04	8.842e+04	8.962e+04	8.858e+04
pos_1964	Octanoate	metab_1035	0	30.8	map01100;map00785;map00061;map01240	Metabolic pathways;Lipoic acid metabolism;Fatty acid biosynthesis;Biosynthesis of cofactors	HMDB0304443;HMDB0000482;HMDB0303345	2M+H	C8H15O2-	7.3575	C06423	pos	Organic acids;Lipids	Carboxylic acids;Fatty acids	Metabolism;Metabolism;Metabolism;Metabolism	Global and overview maps;Metabolism of cofactors and vitamins;Lipid metabolism;Global and overview maps	Lipids and lipid-like molecules	Fatty Acyls	287.221	0.0219507	-2.60555	124-07-2;124-07-2;74-81-7	Fatty acids and conjugates	4.987e+05	4.752e+05	4.805e+05	5.213e+05	4.815e+05	4.869e+05	5.529e+05	5.893e+05	5.375e+05	5.762e+05	5.902e+05	5.66e+05	6.794e+05	5.881e+05	6.005e+05	5.702e+05	5.933e+05	6.261e+05	5.34e+05	5.205e+05	5.333e+05	5.098e+05
pos_1967	28-Homobrassinolide	metab_1038	0	64.5	-	-	HMDB0030423	M+Na	C29H50O6	7.3575	-	pos	-	-	-	-	Lipids and lipid-like molecules	Steroids and steroid derivatives	517.346	0.0139953072265	-7.36008	80483-89-2	Steroid lactones	1.808e+05	1.812e+05	1.492e+05	1.725e+05	1.249e+05	1.434e+05	1.306e+05	2.967e+05	2.1e+05	2.966e+05	2.526e+05	3.64e+05	3.554e+05	1.803e+05	2.189e+05	1.068e+05	1.641e+05	1.796e+05	2.238e+05	2.23e+05	2.182e+05	2.179e+05
pos_197	Piperidine-4-Carboxamide	metab_1041	40.1	0	-	-	-	M+H-H2O, M+H	C6H12N2O	1.3319	-	pos	-	-	-	-	-	-	129.102	0.00460534261358	-0.910728	-	-	2.931e+07	2.882e+07	2.826e+07	2.886e+07	2.904e+07	2.872e+07	2.846e+07	2.82e+07	2.436e+07	2.736e+07	2.676e+07	2.825e+07	1.857e+06	1.858e+06	1.863e+06	1.787e+06	1.775e+06	1.867e+06	2.563e+07	2.582e+07	2.589e+07	2.587e+07
pos_1970	MG(18:1(11Z)/0:0/0:0)	metab_1042	0	33.1	-	-	HMDB0011566	M+H	C21H40O4	7.3655	-	pos	-	-	-	-	Lipids and lipid-like molecules	Glycerolipids	357.299	0.0247291874193	-2.4627	-	Monoradylglycerols	3.429e+05	3.322e+05	3.391e+05	3.506e+05	3.483e+05	3.208e+05	3.354e+05	3.816e+05	4.004e+05	3.917e+05	3.646e+05	3.949e+05	4.526e+05	4.374e+05	4.104e+05	3.686e+05	4.032e+05	4.386e+05	3.744e+05	3.64e+05	3.696e+05	3.534e+05
pos_1971	DG(20:5(7Z,9Z,11E,13E,17Z)-3OH(5,6,15)/0:0/18:0)	metab_1043	0	31.7	-	-	HMDB0295958	M+H-2H2O	C41H70O8	7.4054	-	pos	-	-	-	-	Not Available	Not Available	655.489	0.0959046	-5.68901	-	Not Available	6.798e+05	6.088e+05	5.899e+05	6.273e+05	6.869e+05	5.775e+05	4.892e+05	5.645e+05	6.072e+05	5.155e+05	5.752e+05	5.835e+05	1.194e+06	1.048e+06	1.035e+06	8.311e+05	7.812e+05	1.026e+06	5.542e+05	6.525e+05	6.836e+05	6.858e+05
pos_1972	Glycerol 2-(9Z,12Z-octadecadienoate) 1-hexadecanoate 3-O-[alpha-D-galactopyranosyl-(1->6)-beta-D-galactopyranoside]	metab_1044	0	66.1	-	-	HMDB0041511	M+Na	C49H88O15	7.4772	-	pos	-	-	-	-	Lipids and lipid-like molecules	Glycerolipids	939.599	0.0510467435204	-3.24878	145033-48-3	Glycosylglycerols	4.615e+05	3.824e+05	3.711e+05	4.407e+05	4.134e+05	3.642e+05	1.145e+04	5.557e+04	2.283e+05	2.199e+04	6.131e+04	9984	1.788e+04	1.294e+04	1.684e+04	1.245e+04	2.127e+04	1.398e+04	2.914e+05	3.219e+05	2.882e+05	3.054e+05
pos_1974	DGDG(18:3/18:0)	metab_1046	57.8	0	-	-	-	M+Na	C51H90O15	7.5167	-	pos	-	-	-	-	-	-	965.614	0.0543557700735	-3.31015	-	-	5.304e+05	2.985e+05	3.569e+05	3.274e+05	4.474e+05	4.296e+05	3.409e+04	1.253e+04	9.629e+04	1.233e+04	5.814e+04	1.188e+04	1.559e+04	1.54e+04	1.482e+04	1.481e+04	1.509e+04	1.495e+04	2.654e+05	2.965e+05	2.971e+05	2.968e+05
pos_1975	2-Aminopurine	metab_1047	0	67.7	-	-	HMDB0245025	M+ACN+H	C5H5N5	7.556	-	pos	-	-	-	-	Organoheterocyclic compounds	Imidazopyrimidines	177.088	0.0576282252536	-2.67881	-	Purines and purine derivatives	1.71e+05	1.798e+05	1.923e+05	1.647e+05	1.854e+05	1.831e+05	2.26e+05	2.6e+05	2.544e+05	1.834e+05	2.207e+05	2.066e+05	2.755e+05	2.556e+05	2.467e+05	2.32e+05	2.818e+05	2.482e+05	1.787e+05	2.021e+05	2.029e+05	1.955e+05
pos_1979	Lobucavir	metab_1051	0	48.3	-	-	HMDB0254142	M+NH4	C11H15N5O3	7.6192	-	pos	-	-	-	-	Organoheterocyclic compounds	Imidazopyrimidines	283.151	0.0633662	-2.97695	-	Purines and purine derivatives	9.662e+04	9.989e+04	9.462e+04	1.002e+05	1.092e+05	9.536e+04	9.954e+04	8.246e+04	7.999e+04	7.331e+04	8.529e+04	7.149e+04	1.302e+05	1.434e+05	1.261e+05	1.305e+05	1.294e+05	9.835e+04	8.965e+04	1.016e+05	8.86e+04	9.237e+04
pos_1980	PI(16:1(9Z)/5-iso PGF2VI)	metab_1053	0	69.7	-	-	HMDB0276176	M+H-H2O	C43H75O16P	7.6192	-	pos	-	-	-	-	Not Available	Not Available	861.475	0.116332	-1.3068	-	Not Available	3.465e+05	2.397e+05	3.292e+05	2.796e+05	2.66e+05	3.896e+05	1.634e+05	1.616e+05	1.543e+05	1.59e+05	1.544e+05	1.532e+05	2.011e+05	1.986e+05	1.912e+05	1.91e+05	1.946e+05	1.927e+05	1.492e+05	1.843e+05	1.467e+05	1.475e+05
pos_1983	2-Cyclohexen-1-one	metab_1056	0	31.9	-	-	HMDB0245089	M+ACN+H	C6H8O	7.6669	C02395	pos	-	-	-	-	Organic oxygen compounds	Organooxygen compounds	138.091	0.0137700183305	-2.75371	930-68-7	Carbonyl compounds	1.85e+05	1.75e+05	1.717e+05	1.777e+05	1.939e+05	1.597e+05	1.936e+05	1.836e+05	1.976e+05	1.827e+05	2.001e+05	1.986e+05	2.269e+05	2.295e+05	2.152e+05	2.245e+05	2.247e+05	2.109e+05	1.923e+05	1.911e+05	1.948e+05	1.884e+05
pos_1986	Butylisopropylamine	metab_1059	83.3	0	-	-	-	M+H	C7H17N	7.6904	-	pos	-	-	-	-	-	-	116.143	0.0157161209525	0.313426382295032	-	-	1.083e+07	1.124e+07	1.077e+07	1.084e+07	1.131e+07	1.047e+07	1.237e+07	1.247e+07	1.241e+07	1.196e+07	1.281e+07	1.25e+07	1.388e+07	1.376e+07	1.343e+07	1.364e+07	1.367e+07	1.358e+07	1.157e+07	1.181e+07	1.197e+07	1.197e+07
pos_1989	2-Hydroxypyridine	metab_1062	0	40.3	-	-	HMDB0013751	M+NH4	C5H5NO	7.6982	C02502	pos	-	-	-	-	Organoheterocyclic compounds	Pyridines and derivatives	113.071	0.0181695	0.619821052732229	142-08-5	Hydropyridines	2.474e+05	2.551e+05	2.513e+05	2.61e+05	2.459e+05	2.444e+05	2.617e+05	2.711e+05	2.511e+05	2.718e+05	2.553e+05	2.611e+05	3.406e+05	2.873e+05	3.27e+05	3.075e+05	3.198e+05	3.049e+05	2.562e+05	2.523e+05	2.471e+05	2.467e+05
pos_199	2-amino-3,7-dideoxy-D-threo-hept-6-ulosonate	metab_1063	0	53.8	-	-	HMDB0304057	M+H, M+ACN+H	C7H13NO5	1.488	-	pos	-	-	-	-	Organic acids and derivatives	Carboxylic acids and derivatives	233.113	0.00737918698777	-2.08626	-	Amino acids, peptides, and analogues	8.654e+05	9.948e+05	8.816e+05	9.696e+05	9.516e+05	8.877e+05	3.596e+06	3.61e+06	3.036e+06	3.526e+06	3.39e+06	3.996e+06	1.227e+07	1.239e+07	1.257e+07	1.205e+07	1.168e+07	1.279e+07	2.318e+06	2.304e+06	2.286e+06	2.325e+06
pos_1994	Flumethasone	metab_1067	0	51.5	-	-	HMDB0252336;MJDBOTE0001546	M+CH3OH+H	C22H28F2O5	7.738	C14479	pos	-	-	-	-	Lipids and lipid-like molecules	Steroids and steroid derivatives	443.222	0.0358895527614	-5.88533	2135-17-3	Hydroxysteroids	2.797e+05	2.569e+05	2.509e+05	2.419e+05	2.419e+05	2.24e+05	3.01e+05	3.295e+05	2.769e+05	3.023e+05	3.124e+05	2.803e+05	2.989e+05	2.374e+05	3.387e+05	2.739e+05	2.746e+05	2.655e+05	3e+05	2.937e+05	2.952e+05	2.761e+05
pos_1998	1-Pyrroline	metab_1071	0	39	-	-	HMDB0012497	2M+H	C4H7N	7.7539	C15668	pos	-	-	-	-	Organoheterocyclic compounds	Pyrrolines	139.123	0.0493106709152	-2.20706	5724-81-2	Not Available	5.372e+06	5.526e+06	5.235e+06	4.973e+06	4.991e+06	4.745e+06	5.727e+06	5.975e+06	5.323e+06	5.294e+06	5.317e+06	5.282e+06	6.347e+06	5.619e+06	5.896e+06	5.495e+06	5.71e+06	5.225e+06	4.394e+06	4.857e+06	4.882e+06	4.843e+06
pos_20	N-[[3-(b-D-Glucopyranosyloxy)-2,3-dihydro-2-oxo-1H-indol-3-yl]acetyl]aspartic acid	metab_1074	0	49.6	-	-	HMDB0039409	M+H-H2O, 2M+NH4, M+Na, M+H	C20H24N2O12	6.0289	-	pos	-	-	-	-	Organic acids and derivatives	Carboxylic acids and derivatives	467.133	0.0175957651146	6.171089918989298	99694-85-6	Amino acids, peptides, and analogues	1.648e+07	1.659e+07	1.619e+07	1.693e+07	1.688e+07	1.795e+07	8924	6221	5941	6123	5944	2.066e+04	6.809e+04	1.654e+04	7360	7355	7492	7421	1.322e+07	1.316e+07	1.329e+07	1.368e+07
pos_2001	N-Methylaniline	metab_1077	40.3	0	-	-	HMDB0255185	M+H	C7H9N	7.7776	C02299	pos	-	-	-	-	Organic nitrogen compounds	Organonitrogen compounds	108.081	0.0149040097669	1.3967610880035701	100-61-8	Amines	2.272e+05	2.308e+05	2.146e+05	2.16e+05	2.237e+05	2.27e+05	2.553e+05	2.449e+05	2.385e+05	2.379e+05	2.576e+05	2.485e+05	3.132e+05	2.806e+05	2.954e+05	2.78e+05	3.2e+05	2.925e+05	2.499e+05	2.46e+05	2.54e+05	2.465e+05
pos_2003	N,N-Dimethylsphingosine	metab_1079	0	37.2	-	-	LMSP01070001;HMDB0013645	M+H-H2O	C20H41NO2	7.7936	C13914	pos	-	-	-	-	Organic nitrogen compounds	Organonitrogen compounds	310.31	0.0263336871451	-2.4011	122314-67-4	Amines	3.281e+05	4.216e+05	4.114e+05	3.279e+05	3.175e+05	4.064e+05	2.216e+05	2.816e+05	3.494e+05	4.59e+05	2.822e+05	2.402e+05	4.115e+05	4.267e+05	4.047e+05	2.974e+05	3.471e+05	4.586e+05	3.911e+05	3.708e+05	3.717e+05	3.714e+05
pos_2009	PC(18:3(9Z,12Z,15Z)/18:1(9Z))	metab_1085	-	-	map01100;map00564;map01110;map00590;map00591;map00592	Metabolic pathways;Glycerophospholipid metabolism;Biosynthesis of secondary metabolites;Arachidonic acid metabolism;Linoleic acid metabolism;alpha-Linolenic acid metabolism	HMDB0008203;LMGP01010955;PW_C004251	M+H	C44H80NO8P		C00157	pos	Lipids	Phospholipids	Metabolism;Metabolism;Metabolism;Metabolism;Metabolism;Metabolism	Global and overview maps;Lipid metabolism;Global and overview maps;Lipid metabolism;Lipid metabolism;Lipid metabolism	Lipids and lipid-like molecules	Glycerophospholipids	782.567	-	-	-	Glycerophosphocholines
pos_2014	5-(2'-Carboxyethyl)-4,6-Dihydroxypicolinate	metab_1091	0	70.8	map00380	Tryptophan metabolism	HMDB0006794	2M+H	C9H9NO6	7.8096	C05655	pos	-	-	Metabolism	Amino acid metabolism	Organoheterocyclic compounds	Pyridines and derivatives	455.094	0.0421111810385	0.992995993347611	-	Hydropyridines	1.209e+05	9.526e+04	1.01e+05	9.036e+04	8.572e+04	1.064e+05	8.151e+04	9e+04	4.727e+04	5.476e+04	4.257e+04	7.236e+04	1.037e+05	1.217e+05	7.934e+04	5.657e+04	6.466e+04	6.896e+04	1.863e+05	1.888e+05	1.728e+05	1.891e+05
pos_2020	5-Aminopentanal	metab_1098	0	55.9	map01100;map00960;map00310;map01110	Metabolic pathways;Tropane, piperidine and pyridine alkaloid biosynthesis;Lysine degradation;Biosynthesis of secondary metabolites	HMDB0012815	M+H	C5H11NO	7.8333	C12455	pos	-	-	Metabolism;Metabolism;Metabolism;Metabolism	Global and overview maps;Biosynthesis of other secondary metabolites;Amino acid metabolism;Global and overview maps	Organic oxygen compounds	Organooxygen compounds	102.092	0.00515287333985	2.69380888378276	-	Carbonyl compounds	1.806e+06	1.83e+06	1.793e+06	1.803e+06	1.759e+06	1.805e+06	1.975e+06	2.07e+06	2.02e+06	2.033e+06	2.067e+06	2.067e+06	2.413e+06	2.111e+06	2.294e+06	2.16e+06	2.331e+06	2.022e+06	1.969e+06	1.99e+06	1.983e+06	1.992e+06
pos_2027	1-Methylpyrrolinium	metab_1105	0	37	map01100;map00960;map01110;map00760	Metabolic pathways;Tropane, piperidine and pyridine alkaloid biosynthesis;Biosynthesis of secondary metabolites;Nicotinate and nicotinamide metabolism	HMDB0060253	2M+ACN+H	C5H10N+	7.8413	C06178	pos	-	-	Metabolism;Metabolism;Metabolism;Metabolism	Global and overview maps;Biosynthesis of other secondary metabolites;Global and overview maps;Metabolism of cofactors and vitamins	Organoheterocyclic compounds	Pyrrolines	210.196	0.0246125557691	-2.74821	16032-02-3	Not Available	9.101e+04	9.835e+04	1.042e+05	9.884e+04	1.02e+05	1.099e+05	9.627e+04	1.097e+05	8.974e+04	8.91e+04	8.938e+04	8.328e+04	1.278e+05	1.092e+05	1.152e+05	1.164e+05	1.102e+05	1.013e+05	1.07e+05	1.015e+05	1.018e+05	1.032e+05
pos_203	Adenosine 3'-monophosphate	metab_1108	95.9	0	map01100;map00230	Metabolic pathways;Purine metabolism	HMDB0003540	M+H-H2O, M+H	C10H14N5O7P	1.6678	C01367	pos	-	-	Metabolism;Metabolism	Global and overview maps;Nucleotide metabolism	Nucleosides, nucleotides, and analogues	Ribonucleoside 3''-phosphates	330.058	0.00372817387361	-5.40046	84-21-9	Not Available	6.589e+06	6.781e+06	6.932e+06	6.906e+06	6.603e+06	6.869e+06	8.726e+06	8.783e+06	6.933e+06	8.717e+06	8.114e+06	1.033e+07	2.42e+07	2.454e+07	2.464e+07	2.24e+07	2.271e+07	2.476e+07	8.187e+06	8.171e+06	8.161e+06	8.116e+06
pos_2036	Aniline	metab_1115	38.3	0	-	-	HMDB0003012	M+H	C6H7N	7.8887	C00292	pos	-	-	-	-	Benzenoids	Benzene and substituted derivatives	94.0654	0.00745999170272	3.26272047296436	62-53-3	Aniline and substituted anilines	3.576e+06	3.607e+06	3.463e+06	3.557e+06	3.651e+06	3.564e+06	4.064e+06	4.154e+06	4.055e+06	4.081e+06	4.094e+06	4.25e+06	4.804e+06	4.441e+06	4.684e+06	4.552e+06	4.736e+06	4.528e+06	3.862e+06	3.921e+06	3.92e+06	3.883e+06
pos_2039	4-Hydroxy-L-Proline	metab_1118	53.4	0	map01100;map02010;map00330	Metabolic pathways;ABC transporters;Arginine and proline metabolism	HMDB0000725;MJDBOTE0000547	M+H-2H2O	C5H9NO3	7.9603	C01157	pos	Peptides	Amino acids	Metabolism;Environmental Information Processing;Metabolism	Global and overview maps;Membrane transport;Amino acid metabolism	Organic acids and derivatives	Carboxylic acids and derivatives	96.0447	0.00990958048378	2.19486471439365	51-35-4	Amino acids, peptides, and analogues	7.153e+04	6.6e+04	6.474e+04	6.852e+04	6.913e+04	7.037e+04	7.457e+04	7.793e+04	7.349e+04	7.861e+04	7.755e+04	7.968e+04	8.76e+04	8.583e+04	9.15e+04	8.229e+04	1.015e+05	8.082e+04	7.984e+04	7.858e+04	8.015e+04	7.873e+04
pos_204	N-Acetyl-L-glutamate 5-semialdehyde	metab_1119	0	56.7	map01100;map00220;map01110;map01210;map00330;map01230	Metabolic pathways;Arginine biosynthesis;Biosynthesis of secondary metabolites;2-Oxocarboxylic acid metabolism;Arginine and proline metabolism;Biosynthesis of amino acids	HMDB0006488	M+H-H2O, M+H	C7H11NO4	1.6678	C01250	pos	-	-	Metabolism;Metabolism;Metabolism;Metabolism;Metabolism;Metabolism	Global and overview maps;Amino acid metabolism;Global and overview maps;Global and overview maps;Amino acid metabolism;Global and overview maps	Organic acids and derivatives	Carboxylic acids and derivatives	174.076	0.00526557322046	-0.690155	13074-21-0	Amino acids, peptides, and analogues	4.864e+06	4.798e+06	4.697e+06	4.794e+06	4.991e+06	4.676e+06	1.874e+07	1.833e+07	1.701e+07	1.858e+07	1.76e+07	2.021e+07	1.588e+08	1.631e+08	1.647e+08	1.556e+08	1.531e+08	1.683e+08	1.734e+07	1.736e+07	1.754e+07	1.738e+07
pos_2042	Morpholine	metab_1122	55.9	0	-	-	HMDB0031581	M+H	C4H9NO	7.9921	C14452	pos	-	-	-	-	Organoheterocyclic compounds	Oxazinanes	88.0761	0.0548788020523	4.23775893577084	110-91-8	Morpholines	4.297e+04	4.274e+04	3.965e+04	4.372e+04	4.593e+04	4.259e+04	5.021e+04	5.016e+04	4.779e+04	5.116e+04	4.712e+04	4.415e+04	5.846e+04	4.738e+04	5.173e+04	4.484e+04	5.798e+04	4.279e+04	5.01e+04	4.637e+04	4.97e+04	4.47e+04
pos_206	Kaempferol 3-O-beta-D-glucosyl-(1->2)-glucoside	metab_1141	0	62.7	-	-	HMDB0304398	M+H-H2O, M+H	C27H29O16-	1.913	-	pos	-	-	-	-	Phenylpropanoids and polyketides	Flavonoids	610.154	0.0100309200035	2.56053072261593	-	Flavonoid glycosides	1.024e+07	1.027e+07	1.022e+07	1.031e+07	1.022e+07	1.033e+07	3.834e+07	3.61e+07	3.017e+07	3.561e+07	3.841e+07	2.933e+07	1.392e+07	1.375e+07	1.323e+07	1.323e+07	1.347e+07	1.334e+07	1.039e+07	1.025e+07	1.033e+07	1.015e+07
pos_208	Oxidized Glutathione	metab_1163	89.1	0	map01100;map00480;map01240	Metabolic pathways;Glutathione metabolism;Biosynthesis of cofactors	HMDB0003337;HMDB0011691;PW_C001847;MJDBOTE0000407	M+2H, M+H	C20H32N6O12S2	1.9444	C00127	pos	-	-	Metabolism;Metabolism;Metabolism	Global and overview maps;Metabolism of other amino acids;Global and overview maps	Organic acids and derivatives	Carboxylic acids and derivatives	613.158	0.0124915635286	-1.77826	27025-41-8;15718-51-1	Amino acids, peptides, and analogues	4.988e+07	4.865e+07	5.38e+07	4.914e+07	5.32e+07	4.678e+07	6.726e+06	7.57e+06	5.957e+06	5.527e+06	7.124e+06	4.895e+06	6.425e+06	6.345e+06	6.108e+06	6.104e+06	6.217e+06	6.158e+06	3.109e+07	3.06e+07	3.142e+07	3.066e+07
pos_2089	3-Ketosphingosine	metab_1173	0	58.6	-	-	LMSP01010002;HMDB0245914	M+H-H2O	C18H35NO2	7.8176	C06121	pos	-	-	-	-	Organic oxygen compounds	Organooxygen compounds	280.263	0.0493723231494	-2.35712	-	Carbonyl compounds	5.352e+05	9.291e+05	8.19e+05	6.593e+05	5.355e+05	6.137e+05	3.118e+05	3.82e+05	5.865e+05	9.269e+05	4.023e+05	3.88e+05	9.808e+05	8.313e+05	8.273e+05	5.647e+05	7.209e+05	1.134e+06	7.804e+05	7.699e+05	7.548e+05	6.973e+05
pos_2097	PE(P-16:0/22:4(7Z,10Z,13Z,16Z))	metab_1182	-	-	-	-	LMGP02030033;HMDB0011358	M+CH3OH+H	C43H78NO7P		-	pos	-	-	-	-	Lipids and lipid-like molecules	Glycerophospholipids	784.583	-	-	-	Glycerophosphoethanolamines
pos_21	Linalool oxide D 3-[apiosyl-(1->6)-glucoside]	metab_1185	0	32	-	-	HMDB0031367	M+NH4, M+Na, M+K, M+H	C21H36O11	5.2146	-	pos	-	-	-	-	Organic oxygen compounds	Organooxygen compounds	482.259	0.0012217859633	-2.14415	-	Carbohydrates and carbohydrate conjugates	1.994e+08	1.908e+08	1.928e+08	1.91e+08	1.963e+08	1.888e+08	2.362e+08	2.333e+08	1.794e+08	2.208e+08	2.258e+08	2.572e+08	3.834e+04	5.875e+04	7.955e+04	1.904e+04	8.271e+04	7.566e+04	2.078e+08	2.073e+08	2.078e+08	2.077e+08
pos_2105	1-O-Isopentyl-3-O-octadec-2-enoyl glycerol	metab_1192	0	60.3	-	-	HMDB0302897	M+H	C26H50O4	7.7936	-	pos	-	-	-	-	Lipids and lipid-like molecules	Glycerolipids	427.377	0.0273297188104	-2.25311	-	Diradylglycerols	6.096e+06	5.952e+06	6.105e+06	6.219e+06	5.619e+06	5.551e+06	5.429e+06	6.131e+06	5.678e+06	6.851e+06	5.715e+06	6.147e+06	7.578e+06	6.48e+06	8.229e+06	6.282e+06	6.945e+06	7.219e+06	6.533e+06	6.326e+06	6.449e+06	6.133e+06
pos_211	Threonylproline	metab_1197	0	40.7	-	-	HMDB0029069	M+H-H2O, M+H	C9H16N2O4	2.8549	-	pos	-	-	-	-	Organic acids and derivatives	Carboxylic acids and derivatives	217.118	0.0384551	-1.86609	46398-79-2	Amino acids, peptides, and analogues	2.817e+06	2.82e+06	2.659e+06	2.733e+06	2.971e+06	2.638e+06	2.441e+06	2.127e+06	2.075e+06	2.127e+06	2.104e+06	2.244e+06	7.042e+06	8.079e+06	7.367e+06	7.543e+06	6.65e+06	8.415e+06	2.917e+06	2.878e+06	3.074e+06	2.809e+06
pos_2111	2-Methylpropanamine	metab_1198	40.7	0	-	-	HMDB0034198	M+H	C4H11N	7.7776	C02787	pos	-	-	-	-	Organic nitrogen compounds	Organonitrogen compounds	74.0969	0.0401155594882	5.892831537109599	78-81-9	Amines	2.192e+07	2.387e+07	2.425e+07	2.139e+07	2.233e+07	2.303e+07	2.821e+07	2.828e+07	2.688e+07	2.82e+07	2.835e+07	2.854e+07	2.862e+07	2.571e+07	2.803e+07	2.705e+07	2.546e+07	2.645e+07	1.775e+07	1.951e+07	1.895e+07	1.907e+07
pos_2112	Policapram	metab_1199	0	57.8	-	-	HMDB0256664	M+H-H2O	C6H13NO	7.7698	C19492	pos	-	-	-	-	Not Available	Not Available	98.0967	0.0286875728063	2.4335126756405803	25038-54-4	Not Available	3.022e+05	3.035e+05	2.752e+05	2.903e+05	2.926e+05	2.94e+05	3.62e+05	3.327e+05	3.25e+05	3.249e+05	3.175e+05	3.259e+05	3.886e+05	3.674e+05	3.678e+05	3.609e+05	3.622e+05	3.5e+05	2.829e+05	2.933e+05	3.015e+05	2.857e+05
pos_2126	THIARABINE	metab_1213	-	-	-	-	HMDB0258974	2M+NH4	C9H13N3O4S		-	pos	-	-	-	-	Nucleosides, nucleotides, and analogues	Nucleoside and nucleotide analogues	536.164	-	-	-	Thionucleosides
pos_2129	Triethanolamine	metab_1215	76.9	0	map00564	Glycerophospholipid metabolism	HMDB0032538	M+H	C6H15NO3	7.6982	C06771	pos	-	-	Metabolism	Lipid metabolism	Organic nitrogen compounds	Organonitrogen compounds	150.112	0.0136459122445	-1.91763	102-71-6	Amines	3.545e+05	3.481e+05	3.39e+05	3.375e+05	3.503e+05	3.424e+05	3.849e+05	3.768e+05	3.589e+05	3.576e+05	3.774e+05	3.825e+05	4.869e+05	4.673e+05	4.936e+05	4.888e+05	4.829e+05	4.547e+05	3.982e+05	3.922e+05	3.861e+05	3.882e+05
pos_2135	1-Cyclohexyl-2-aziridinemethanol	metab_1222	33.8	0	-	-	-	M+H	C9H17NO	7.6745	-	pos	-	-	-	-	-	-	156.138	0.0189904557482	-1.92998	-	-	1.995e+05	2.084e+05	1.884e+05	2.019e+05	2.082e+05	1.781e+05	1.883e+05	1.833e+05	1.901e+05	1.887e+05	2.007e+05	1.932e+05	2.311e+05	2.374e+05	2.354e+05	2.443e+05	2.319e+05	2.325e+05	2.127e+05	2.073e+05	2.1e+05	2.034e+05
pos_2136	Hexylamine	metab_1223	0	53.1	-	-	HMDB0032323	M+H	C6H15N	7.6745	C08306	pos	-	-	-	-	Organic nitrogen compounds	Organonitrogen compounds	102.128	0.00889197027745	2.08316632340173	111-26-2	Amines	1.467e+08	1.445e+08	1.432e+08	1.455e+08	1.496e+08	1.388e+08	1.63e+08	1.695e+08	1.591e+08	1.583e+08	1.69e+08	1.709e+08	1.838e+08	1.735e+08	1.798e+08	1.742e+08	1.785e+08	1.704e+08	1.578e+08	1.557e+08	1.562e+08	1.544e+08
pos_2140	PE-NMe2(18:1(9Z)/20:4(8Z,11Z,14Z,17Z))	metab_1227	0	41	map01100;map00564;map01110	Metabolic pathways;Glycerophospholipid metabolism;Biosynthesis of secondary metabolites	PW_C060071;HMDB0114054	M+H-H2O	C45H80NO8P	7.6272	C04308	pos	-	-	Metabolism;Metabolism;Metabolism	Global and overview maps;Lipid metabolism;Global and overview maps	Lipids and lipid-like molecules	Glycerophospholipids	776.563	0.0292212324198	5.37049938228797	-	Glycerophosphoethanolamines	5.304e+04	5.429e+04	4.528e+04	8.755e+04	6.872e+04	9.068e+04	7.197e+04	1780	5.754e+04	1752	1884	1688	8.957e+06	9.358e+06	9.136e+06	7.737e+06	1.017e+07	9.088e+06	9.175e+05	9.224e+05	8.958e+05	9.607e+05
pos_2143	1,2-Di-O-palmitoyl-3-O-(6-sulfoquinovopyranosyl)glycerol	metab_1228	0	85.5	-	-	HMDB0041202	M+2Na-H	C41H78O12S	7.6112	-	pos	-	-	-	-	Lipids and lipid-like molecules	Glycerolipids	839.493	0.116535	0.389916067040943	122991-48-4	Glycosylglycerols	6.327e+05	2.623e+05	3.958e+05	3.61e+05	4.297e+05	5.719e+05	2.004e+05	1.982e+05	1.893e+05	1.951e+05	1.894e+05	1.879e+05	2.466e+05	2.436e+05	2.345e+05	2.343e+05	2.387e+05	2.364e+05	1.823e+05	2.352e+05	2.287e+05	2.36e+05
pos_2144	6-Methylpteridine-2,4-diamine	metab_1229	0	42.3	-	-	HMDB0247090	M+H	C7H8N6	7.6112	-	pos	-	-	-	-	Organoheterocyclic compounds	Pteridines and derivatives	177.088	0.0836214604299	-2.25615	-	Not Available	8.942e+04	1.021e+05	9.208e+04	1e+05	1e+05	8.649e+04	8.056e+04	8.952e+04	8.091e+04	6.937e+04	8.275e+04	5.535e+04	1.046e+05	1.423e+05	1.266e+05	1.184e+05	1.12e+05	8.683e+04	7.699e+04	9.152e+04	9.185e+04	9.176e+04
pos_2145	(R)-1-O-[b-D-Apiofuranosyl-(1->2)-b-D-glucopyranoside]-1,3-octanediol	metab_1230	0	51.6	-	-	HMDB0032798	M+H-H2O	C21H40O9	7.6034	-	pos	-	-	-	-	Lipids and lipid-like molecules	Fatty Acyls	419.26	0.0157120420164	-8.04765	-	Fatty alcohols	1.574e+06	1.561e+06	1.57e+06	1.527e+06	1.693e+06	1.596e+06	1.664e+06	1.789e+06	1.682e+06	1.503e+06	1.6e+06	1.49e+06	2.169e+06	2.152e+06	2.303e+06	2.043e+06	2.24e+06	2.204e+06	1.572e+06	1.611e+06	1.583e+06	1.552e+06
pos_2149	Ibrexafungerp	metab_1234	-	-	-	-	HMDB0254784;HMDB0304839	M+CH3OH+H	C44H67N5O4		-	pos	-	-	-	-	Lipids and lipid-like molecules	Steroids and steroid derivatives	762.546	-	-	-	Hydroxysteroids
pos_2151	4-Hydroxyisoleucine	metab_1237	36.3	0	-	-	-	M+H	C6H13NO3	7.493	-	pos	-	-	-	-	-	-	148.097	0.0231172864144	-1.89229	-	-	8.498e+04	9.854e+04	8.958e+04	9.188e+04	9.36e+04	9.405e+04	9.986e+04	9.953e+04	9.449e+04	1.103e+05	9.263e+04	9.76e+04	1.255e+05	1.271e+05	1.065e+05	1.168e+05	1.319e+05	1.067e+05	9.857e+04	9.406e+04	9.426e+04	9.417e+04
pos_2158	1-Piperideine	metab_1244	0	35.4	map01100;map00960;map01110	Metabolic pathways;Tropane, piperidine and pyridine alkaloid biosynthesis;Biosynthesis of secondary metabolites	HMDB0243998	2M+H	C5H9N	7.3814	C06181	pos	-	-	Metabolism;Metabolism;Metabolism	Global and overview maps;Biosynthesis of other secondary metabolites;Global and overview maps	Not Available	Not Available	167.154	0.0428575957187	-2.21907	-	Not Available	3.183e+06	3.161e+06	3.094e+06	2.939e+06	3.152e+06	2.95e+06	3.154e+06	3.405e+06	3.024e+06	2.98e+06	3.223e+06	3.188e+06	3.428e+06	3.15e+06	3.323e+06	3.162e+06	3.199e+06	3.18e+06	2.455e+06	2.678e+06	2.694e+06	2.664e+06
pos_216	Stizolamine	metab_1246	0	36.1	-	-	HMDB0302288	M+ACN+Na, 2M+ACN+Na	C7H11N5O2	2.9019	-	pos	-	-	-	-	Organoheterocyclic compounds	Diazines	261.108	0.0207258544143	2.5738071215763902	-	Pyrazines	1.954e+06	1.959e+06	1.784e+06	1.624e+06	1.892e+06	1.626e+06	1.778e+07	1.976e+07	2.022e+07	2.156e+07	1.897e+07	2.245e+07	5.602e+05	6.221e+05	8.397e+05	6.714e+05	6.398e+05	8.29e+05	3.245e+06	3.096e+06	3.225e+06	3.196e+06
pos_2160	Cucurbic acid	metab_1247	0	60.1	-	-	HMDB0029388	M+CH3OH+H	C12H20O3	7.3655	C08482	pos	-	-	-	-	Lipids and lipid-like molecules	Fatty Acyls	245.174	0.0178568588188	-2.5656	58240-50-9	Lineolic acids and derivatives	1.595e+06	1.575e+06	1.522e+06	1.621e+06	1.581e+06	1.475e+06	1.744e+06	1.797e+06	1.705e+06	1.733e+06	1.838e+06	1.794e+06	2.007e+06	1.939e+06	1.953e+06	1.884e+06	1.918e+06	1.893e+06	1.78e+06	1.713e+06	1.731e+06	1.716e+06
pos_2161	Sitosterol 3-O-(6'-O-stearyl-beta-D-glucoside)	metab_1248	0	73.1	-	-	HMDB0302627	M+CH3OH+H	C53H94O7	7.3575	-	pos	-	-	-	-	Lipids and lipid-like molecules	Steroids and steroid derivatives	875.729	0.0219821708349	-4.91925	-	Stigmastanes and derivatives	5.268e+06	5.292e+06	5.248e+06	4.617e+06	5.261e+06	4.613e+06	5.141e+06	6.265e+06	7.187e+06	7.14e+06	6.8e+06	8.194e+06	7.695e+06	5.843e+06	6.8e+06	4.943e+06	5.014e+06	5.133e+06	6.288e+06	6.313e+06	6.322e+06	6.035e+06
pos_2166	Floionolic acid	metab_1253	0	78.7	map00073	Cutin, suberine and wax biosynthesis	HMDB0034295	M+H-H2O	C18H36O5	7.3575	C19621	pos	-	-	Metabolism	Lipid metabolism	Lipids and lipid-like molecules	Fatty Acyls	315.252	0.00982575613683	-2.33797	17705-68-9	Fatty acids and conjugates	7.589e+05	7.024e+05	6.878e+05	7.677e+05	7.073e+05	6.771e+05	7.583e+05	8.204e+05	7.695e+05	8.327e+05	7.973e+05	8.046e+05	9.64e+05	8.587e+05	8.969e+05	8.131e+05	8.446e+05	8.914e+05	7.903e+05	7.779e+05	7.762e+05	7.728e+05
pos_2167	Sebacic Acid	metab_1254	89.4	0	-	-	HMDB0000792;LMFA01170006;MJDBOTE0000540	M+H	C10H18O4	7.3575	C08277	pos	-	-	-	-	Lipids and lipid-like molecules	Fatty Acyls	203.127	0.0430958429893	-2.18237	111-20-6	Fatty acids and conjugates	6.948e+04	8.286e+04	6.806e+04	8.678e+04	6.339e+04	6.962e+04	6.664e+04	8.176e+04	7.928e+04	7.985e+04	8.757e+04	8.2e+04	9.454e+04	8.704e+04	7.81e+04	7.33e+04	8.496e+04	9.098e+04	7.582e+04	6.96e+04	7.614e+04	7.608e+04
pos_2172	2,6-Diethylaniline	metab_1260	0	56.5	-	-	HMDB0032782	M+H	C10H15N	7.2939	C11001	pos	-	-	-	-	Benzenoids	Benzene and substituted derivatives	150.127	0.0278286191915	-1.72149	579-66-8	Aniline and substituted anilines	1.387e+05	1.359e+05	1.503e+05	1.507e+05	1.441e+05	1.444e+05	1.295e+05	1.618e+05	1.624e+05	1.576e+05	1.494e+05	1.654e+05	2.191e+05	1.576e+05	1.767e+05	1.738e+05	1.407e+05	1.568e+05	1.371e+05	1.434e+05	1.402e+05	1.344e+05
pos_2174	DG(i-18:0/0:0/PGD2)	metab_1262	0	30.4	-	-	HMDB0299610	M+H-2H2O	C41H72O8	7.2859	-	pos	-	-	-	-	Not Available	Not Available	657.504	0.0361759511922	-6.42575	-	Not Available	1.535e+06	1.554e+06	1.579e+06	1.53e+06	1.578e+06	1.558e+06	1.317e+06	1.213e+06	1.556e+06	1.445e+06	1.572e+06	1.326e+06	2.749e+06	2.298e+06	2.028e+06	2.114e+06	1.891e+06	1.96e+06	1.859e+06	1.877e+06	1.992e+06	1.839e+06
pos_2175	DG(20:1(11Z)/16:1(9Z)/0:0)	metab_1263	0	46.2	-	-	HMDB0007389;PW_C003440	M+Na	C39H72O5	7.2859	C00165	pos	-	-	-	-	Lipids and lipid-like molecules	Glycerolipids	643.526	0.0228670369247	-2.61199	-	Diradylglycerols	1.36e+06	1.382e+06	1.284e+06	1.364e+06	1.25e+06	1.403e+06	1.357e+06	1.708e+06	1.86e+06	1.953e+06	1.719e+06	2.366e+06	2.825e+06	1.902e+06	1.944e+06	1.626e+06	1.872e+06	1.791e+06	1.356e+06	1.403e+06	1.338e+06	1.337e+06
pos_2179	(8S,9S,10S,11S,13S,14S,17R)-11,17-Dihydroxy-17-(2-hydroxyacetyl)-10,13-dimethyl-9-nonyl-1,2,6,7,8,11,12,14,15,16-decahydrocyclopenta[a]phenanthren-3-one	metab_1265	0	60.7	-	-	HMDB0260197	M+CH3OH+H	C30H48O5	7.2542	-	pos	-	-	-	-	Lipids and lipid-like molecules	Steroids and steroid derivatives	521.38	0.0182602766908	-7.33014	-	Hydroxysteroids	1.754e+05	1.372e+05	1.662e+05	1.844e+05	1.357e+05	1.524e+05	1.585e+05	2.5e+05	3.027e+05	3.465e+05	2.794e+05	4.213e+05	3.184e+05	1.812e+05	1.055e+05	1.2e+05	8.152e+04	1.382e+05	2.738e+05	2.769e+05	2.685e+05	2.66e+05
pos_2183	Erucamide	metab_1270	88.9	0	-	-	LMFA08010028;HMDB0244507	M+H	C22H43NO	7.2225	-	pos	-	-	-	-	Lipids and lipid-like molecules	Fatty Acyls	338.341	0.0244090596187	-2.91196	-	Fatty amides	1.473e+06	1.08e+06	1.183e+06	1.627e+06	1.045e+06	1.453e+06	1.302e+06	1.353e+06	1.126e+06	1.302e+06	1.212e+06	1.695e+06	2.306e+06	1.344e+06	1.467e+06	1.415e+06	1.327e+06	1.407e+06	1.713e+06	1.648e+06	1.628e+06	1.627e+06
pos_2186	PE(20:3(6,8,11)-OH(5)/22:2(13Z,16Z))	metab_1273	-	-	-	-	HMDB0284021	M+H-H2O	C47H84NO9P		-	pos	-	-	-	-	Not Available	Not Available	820.592	-	-	-	Not Available
pos_2198	1,2,3,4-Tetrahydronaphthalene	metab_1286	0	41	-	-	HMDB0244120	M+NH4	C10H12	7.0481	C14114	pos	-	-	-	-	Benzenoids	Tetralins	150.127	0.0816801971323	-2.07006	119-64-2	Not Available	1.066e+05	1.187e+05	9.593e+04	1.024e+05	1.123e+05	1.068e+05	1.124e+05	1.275e+05	9.113e+04	1.071e+05	8.117e+04	9.088e+04	1.463e+05	1.166e+05	1.183e+05	1.265e+05	1.109e+05	1.272e+05	1.05e+05	1.052e+05	1.054e+05	8.869e+04
pos_22	3-O-Methylniveusin A	metab_1288	0	31.2	-	-	HMDB0039084	M+NH4, M+Na, M+H-H2O, M+H-2H2O	C21H28O8	4.6778	-	pos	-	-	-	-	Lipids and lipid-like molecules	Prenol lipids	431.167	0.0244814306236	-1.99476	-	Terpene lactones	6.267e+05	5.664e+05	6.353e+05	4.83e+05	5.828e+05	6.197e+05	3.312e+06	3.197e+06	3.457e+06	3.239e+06	3.106e+06	2.72e+06	5.294e+06	5.878e+06	6.166e+06	6.163e+06	6.104e+06	6.428e+06	1.906e+06	1.941e+06	1.864e+06	1.836e+06
pos_2200	Lubiprostone	metab_1290	0	57.7	-	-	HMDB0015180	M+Na	C20H32F2O5	7.0321	C13707	pos	-	-	-	-	Lipids and lipid-like molecules	Fatty Acyls	413.211	0.0163190937087	-0.147245	136790-76-6;333963-40-9	Eicosanoids	5.27e+06	4.993e+06	4.936e+06	5.068e+06	4.848e+06	4.64e+06	5.026e+06	5.92e+06	5.42e+06	5.296e+06	5.525e+06	6.22e+06	6.082e+06	4.635e+06	4.586e+06	4.38e+06	4.685e+06	4.24e+06	5.725e+06	5.635e+06	5.65e+06	5.504e+06
pos_2206	Beta-tocotrienol	metab_1296	0	75.5	map01100;map00130;map01110	Metabolic pathways;Ubiquinone and other terpenoid-quinone biosynthesis;Biosynthesis of secondary metabolites	HMDB0304597;HMDB0030554;LMPR02020055	M+H	C28H42O2	6.9845	C14154	pos	-	-	Metabolism;Metabolism;Metabolism	Global and overview maps;Metabolism of cofactors and vitamins;Global and overview maps	Lipids and lipid-like molecules	Prenol lipids	411.325	0.117788	-2.45374	490-23-3	Quinone and hydroquinone lipids	2.805e+04	2.882e+04	3.716e+04	3.749e+04	2.998e+04	3.425e+04	1.205e+04	2.576e+04	4.146e+04	1.107e+04	2.489e+04	2.542e+04	7.605e+05	7.383e+05	7.31e+05	6.67e+05	6.972e+05	7.74e+05	7.331e+04	7.534e+04	5.818e+04	7.543e+04
pos_2208	Actein	metab_1298	0	31.4	-	-	HMDB0247977	M+2Na-H	C37H56O11	6.9528	-	pos	-	-	-	-	Lipids and lipid-like molecules	Steroids and steroid derivatives	721.355	0.0330860628799	1.9540966297617501	-	Cycloartanols and derivatives	2.529e+06	1.975e+06	2.307e+06	1.654e+06	1.706e+06	1.852e+06	2.036e+06	1.89e+06	1.499e+06	1.229e+06	1.728e+06	1.719e+06	2.114e+06	2.086e+06	2.242e+06	2.14e+06	2.749e+06	2.264e+06	8.976e+05	9.54e+05	9.029e+05	8.859e+05
pos_2210	Cetyl recinoleate	metab_1301	0	52.5	-	-	HMDB0249839	M+NH4	C34H66O3	6.9369	-	pos	-	-	-	-	Lipids and lipid-like molecules	Fatty Acyls	540.534	0.0331885243632	-1.88963	-	Fatty acid esters	7.314e+05	6.667e+05	7.206e+05	5.143e+05	5.349e+05	6.205e+05	2.318e+05	2.721e+05	3.413e+05	3.125e+05	2.334e+05	3.102e+05	2.278e+05	4e+05	3.664e+05	3.416e+05	2.744e+05	3.496e+05	2.031e+05	2e+05	2.15e+05	2.016e+05
pos_2214	DG(20:4(5Z,8Z,11Z,14Z)-OH(18R)/0:0/15:0)	metab_1305	0	68.3	-	-	HMDB0295214	M+2Na-H	C38H66O6	6.913	-	pos	-	-	-	-	Not Available	Not Available	663.452	0.0724457120258	-7.93416	-	Not Available	2.828e+06	2.694e+06	2.499e+06	2.372e+06	2.539e+06	2.212e+06	3.693e+06	3.529e+06	2.772e+06	3.813e+06	3.299e+06	3.443e+06	3.104e+06	2.888e+06	3.088e+06	2.641e+06	2.76e+06	2.532e+06	4.982e+05	4.329e+05	5.128e+05	4.773e+05
pos_222	1H-Imidazole-4-carboxamide, 5-amino-1-(5-O-phosphono-beta-D-ribofuranosyl)-	metab_1311	0	48.9	-	-	HMDB0248071	M+H, M+NH4	C9H15N4O8P	2.9652	-	pos	-	-	-	-	Nucleosides, nucleotides, and analogues	Imidazole ribonucleosides and ribonucleotides	339.07	0.00790567174263	0.863620735575711	-	1-ribosyl-imidazolecarboxamides	1.393e+05	1.401e+05	1.166e+05	1.103e+05	1.226e+05	1.873e+05	4.529e+06	5.782e+06	3.797e+06	5.087e+06	4.857e+06	5.32e+06	2.478e+06	2.346e+06	2.779e+06	2.42e+06	2.715e+06	2.482e+06	2.045e+06	2.012e+06	2.018e+06	2.04e+06
pos_2224	Perulactone	metab_1316	0	31	-	-	HMDB0034392	M+CH3OH+H	C30H46O7	6.8813	-	pos	-	-	-	-	Lipids and lipid-like molecules	Steroids and steroid derivatives	551.354	0.0239370265063	-6.5889	76994-38-2	Bile acids, alcohols and derivatives	1.915e+06	1.909e+06	2.033e+06	1.993e+06	1.753e+06	1.987e+06	1.866e+06	1.884e+06	2.1e+06	2.168e+06	1.863e+06	1.697e+06	2.59e+06	2.532e+06	2.141e+06	2.366e+06	2.254e+06	2.288e+06	2.095e+06	2.084e+06	2.18e+06	2.066e+06
pos_2226	Phentermine	metab_1318	0	44.1	-	-	HMDB0014337	M+H	C10H15N	6.8733	C07438	pos	-	-	-	-	Benzenoids	Benzene and substituted derivatives	150.127	0.0491267857715	-1.71648	122-09-8	Phenethylamines	4.932e+04	5.102e+04	5.026e+04	4.909e+04	4.275e+04	4.757e+04	6.057e+04	5.513e+04	4.536e+04	5.717e+04	5.475e+04	5.598e+04	7.237e+04	6.644e+04	8.17e+04	6.076e+04	7.611e+04	5.874e+04	5.284e+04	5.361e+04	5.376e+04	4.835e+04
pos_2231	DG(18:3(9Z,12Z,15Z)/16:1(9Z)/0:0)	metab_1324	0	77.1	-	-	HMDB0007302;PW_C003353	M+Na	C37H64O5	6.8413	C00165	pos	-	-	-	-	Lipids and lipid-like molecules	Fatty Acyls	611.466	0.0759172323736	1.9176201329800704	-	Lineolic acids and derivatives	4.518e+05	4.256e+05	4.781e+05	5.387e+05	3.778e+05	6.239e+05	3.396e+05	3.358e+05	3.207e+05	3.305e+05	3.208e+05	3.184e+05	4.179e+05	4.127e+05	3.973e+05	3.97e+05	4.044e+05	4.005e+05	3.539e+05	3.575e+05	3.586e+05	3.046e+05
pos_2237	(3S,5S)-3,5-Diaminohexanoate	metab_1329	0	37.6	map01100;map00310	Metabolic pathways;Lysine degradation	HMDB0012115	M+H-2H2O	C6H14N2O2	6.8097	C01186	pos	-	-	Metabolism;Metabolism	Global and overview maps;Amino acid metabolism	Organic acids and derivatives	Carboxylic acids and derivatives	111.092	0.0850031588424	0.869065276048989	17027-83-7	Amino acids, peptides, and analogues	2.022e+04	2.31e+04	2.496e+04	2.261e+04	2.84e+04	1.72e+04	2.044e+04	2.813e+04	2.78e+04	2.674e+04	1.987e+04	2.9e+04	3.398e+04	2.215e+04	3.44e+04	1.636e+04	2.078e+04	1.496e+04	2.612e+04	2.192e+04	2.308e+04	2.195e+04
pos_2238	Telithromycin	metab_1330	0	69.8	-	-	HMDB0015111;PW_C009415	M+NH4	C43H65N5O10	6.8017	C12009	pos	-	-	-	-	Organic oxygen compounds	Organooxygen compounds	829.506	0.0794406215168	-1.76623	191114-48-4	Carbohydrates and carbohydrate conjugates	6.105e+05	6.605e+05	1.012e+06	9.853e+05	7.37e+05	1.28e+06	1.41e+04	1.394e+04	1.331e+04	1.372e+04	1.332e+04	1.322e+04	1.735e+04	1.714e+04	1.649e+04	1.648e+04	1.679e+04	1.663e+04	4.013e+05	4.775e+05	4.582e+05	4.775e+05
pos_2243	(2-Ethyl-2,4,4-trimethyl-1,3-oxazolidin-3-yl)oxidanyl	metab_1335	0	47.1	-	-	HMDB0242467	M+H-H2O	C8H17NO2	6.7937	-	pos	-	-	-	-	Organoheterocyclic compounds	Azolidines	142.122	0.01059	-1.5349	-	Oxazolidines	6.242e+05	6.062e+05	5.624e+05	5.927e+05	6.154e+05	6.005e+05	6.455e+05	6.644e+05	5.959e+05	6.131e+05	6.777e+05	6.922e+05	7.022e+05	6.893e+05	6.165e+05	6.37e+05	6.768e+05	6.317e+05	6.325e+05	6.294e+05	6.197e+05	6.197e+05
pos_2245	Polyporusterone A	metab_1337	0	30.2	-	-	HMDB0038495	M+H	C28H46O6	6.7777	-	pos	-	-	-	-	Lipids and lipid-like molecules	Steroids and steroid derivatives	479.333	0.0135609728338	-6.90091	141360-88-5	Bile acids, alcohols and derivatives	1.323e+07	1.311e+07	1.36e+07	1.287e+07	1.245e+07	1.297e+07	1.202e+07	1.306e+07	1.323e+07	1.4e+07	1.244e+07	1.279e+07	1.839e+07	1.601e+07	1.395e+07	1.443e+07	1.389e+07	1.442e+07	1.519e+07	1.507e+07	1.512e+07	1.473e+07
pos_2246	Lucidenic acid M	metab_1338	0	44.2	-	-	HMDB0035973	M+CH3OH+H	C27H42O6	6.7777	C10029	pos	-	-	-	-	Phenylpropanoids and polyketides	Flavonoids	495.328	0.0175985450854	-7.58488	110241-33-3	O-methylated flavonoids	4.745e+06	4.838e+06	5.122e+06	4.635e+06	4.352e+06	4.738e+06	3.87e+06	4.204e+06	4.479e+06	4.56e+06	4.38e+06	4.239e+06	7.398e+06	6.68e+06	5.861e+06	6.09e+06	5.767e+06	6.217e+06	5.447e+06	5.36e+06	5.375e+06	5.221e+06
pos_2247	Polyglycerol esters of fatty acids	metab_1339	0	47.5	-	-	HMDB0303271	M+2Na-H	C24H48O6	6.7777	-	pos	-	-	-	-	Lipids and lipid-like molecules	Glycerolipids	477.318	0.0200475853243	3.00212987948102	-	Diradylglycerols	1.262e+07	1.252e+07	1.291e+07	1.218e+07	1.187e+07	1.222e+07	1.152e+07	1.293e+07	1.344e+07	1.355e+07	1.296e+07	1.305e+07	1.71e+07	1.458e+07	1.266e+07	1.32e+07	1.294e+07	1.331e+07	1.466e+07	1.443e+07	1.447e+07	1.398e+07
pos_2252	Delta-12-Prostaglandin J2	metab_1345	0	96.8	map00590;map01100	Arachidonic acid metabolism;Metabolic pathways	HMDB0004238;PW_C002100;LMFA03010020	2M+Na	C20H30O4	6.7618	C05958	pos	-	-	Metabolism;Metabolism	Lipid metabolism;Global and overview maps	Lipids and lipid-like molecules	Fatty Acyls	691.416	0.0760857040484	-2.8815	87893-54-7	Eicosanoids	5.338e+04	5.355e+04	5.33e+04	5.376e+04	5.331e+04	5.388e+04	5.898e+04	5.833e+04	5.571e+04	5.741e+04	5.573e+04	5.531e+04	1.293e+06	1.528e+06	1.306e+06	1.388e+06	1.138e+06	1.439e+06	6.286e+04	5.911e+04	6.204e+04	5.292e+04
pos_2253	Testosterone buciclate	metab_1346	0	34.3	-	-	HMDB0258857	M+K	C30H46O3	6.7618	-	pos	-	-	-	-	Lipids and lipid-like molecules	Steroids and steroid derivatives	493.312	0.0244231853128	9.94363163868578	-	Steroid esters	8.749e+05	9.923e+05	1.014e+06	1.002e+06	8.883e+05	9.439e+05	7.998e+05	8.263e+05	8.092e+05	8.975e+05	7.716e+05	8.631e+05	1.172e+06	1.105e+06	8.865e+05	1.005e+06	8.96e+05	9.46e+05	1.007e+06	9.913e+05	9.829e+05	9.501e+05
pos_2261	Triethylene glycol monohexyl ether	metab_1354	0	60	-	-	HMDB0259194	2M+K	C12H26O4	6.738	-	pos	-	-	-	-	Organic oxygen compounds	Organooxygen compounds	507.328	0.0311764559922	-2.50794	-	Ethers	1.098e+06	1.153e+06	1.163e+06	1.116e+06	9.847e+05	1.094e+06	1.002e+06	1.074e+06	1.079e+06	1.409e+06	1.024e+06	1.029e+06	1.432e+06	1.32e+06	1.149e+06	1.254e+06	1.241e+06	1.244e+06	1.164e+06	1.194e+06	1.11e+06	1.139e+06
pos_2262	Bullatanocin	metab_1355	0	49.3	-	-	HMDB0034739	M+K	C37H66O8	6.73	C08505	pos	-	-	-	-	Lipids and lipid-like molecules	Fatty Acyls	677.436	0.0499326486619	-4.98409	-	Fatty alcohols	1137	838.2	2165	1204	560.3	1466	3.809e+05	3.527e+05	1.22e+06	5.833e+05	4.058e+05	1.298e+05	1.995e+05	1.901e+05	2.288e+05	1.526e+05	1.027e+05	2.063e+05	1.162e+05	1.249e+05	1.255e+05	1.138e+05
pos_2268	4-O-Methyl-12-O-tetradecanoylphorbol 13-acetate	metab_1361	0	52.5	-	-	HMDB0246554	M+ACN+H	C37H58O8	6.7062	-	pos	-	-	-	-	Lipids and lipid-like molecules	Prenol lipids	672.446	0.0517807861932	-2.12095	-	Diterpenoids	724.5	726.9	7103	729.7	723.6	8051	800.6	791.7	4.232e+04	779.2	1.008e+04	750.7	2.572e+06	2.943e+06	2.67e+06	2.575e+06	2.558e+06	2.786e+06	2.866e+05	2.732e+05	2.889e+05	2.578e+05
pos_2272	13,16,19-Docosatrienoic acid	metab_1366	0	65.6	-	-	HMDB0002823;LMFA01030407;HMDB0244522	M+NH4	C22H38O2	6.7062	C16534	pos	-	-	-	-	Lipids and lipid-like molecules	Fatty Acyls	352.32	0.0345997784748	-2.93614	28845-86-5	Fatty acids and conjugates	6.85e+05	1.889e+05	3.743e+05	4.811e+05	5.243e+05	3.818e+05	8.193e+05	4.822e+05	7.321e+05	1.781e+05	3.596e+05	8.973e+04	2.062e+05	1.125e+06	1.546e+05	5.872e+05	1.274e+06	8.983e+04	4.775e+05	4.744e+05	5.026e+05	4.633e+05
pos_2279	Pyrroline	metab_1372	0	41.8	-	-	HMDB0245392;HMDB0035924	2M+H	C4H7N	6.6902	C19907	pos	-	-	-	-	Organoheterocyclic compounds	Pyrrolines	139.123	0.0344843323413	-2.1256	109-97-7	Not Available	3.547e+06	3.318e+06	3.358e+06	3.372e+06	3.589e+06	3.312e+06	3.774e+06	3.837e+06	3.411e+06	3.375e+06	3.505e+06	3.753e+06	4.383e+06	4.035e+06	3.996e+06	3.903e+06	3.795e+06	3.627e+06	2.893e+06	3.122e+06	3.029e+06	3.107e+06
pos_2281	15-hydroxyicosanoic acid	metab_1375	0	89.6	-	-	HMDB0061665	M+ACN+Na	C20H40O3	6.6823	-	pos	-	-	-	-	Lipids and lipid-like molecules	Fatty Acyls	392.313	0.0599774351414	-2.56797	-	Fatty acids and conjugates	1.38e+05	5.621e+04	9.534e+04	1.228e+05	1.104e+05	1.161e+05	6.743e+04	4577	1.059e+04	4324	4.157e+04	4357	5467	7482	5198	9341	2.138e+04	5241	6.09e+04	5.702e+04	5.887e+04	6.547e+04
pos_2282	3-Gonal	metab_1376	0	61.9	-	-	HMDB0245878	M+NH4	C18H28O	6.6823	-	pos	-	-	-	-	Lipids and lipid-like molecules	Steroids and steroid derivatives	278.247	0.0153395073886	-2.47759	-	Not Available	5.567e+05	9.205e+05	8.792e+05	5.362e+05	5.993e+05	8.085e+05	4.92e+05	5.888e+05	7.978e+05	9.954e+05	5.955e+05	4.488e+05	9.518e+05	1.079e+06	6.862e+05	7.404e+05	8.142e+05	1.06e+06	7.869e+05	7.701e+05	7.594e+05	7.654e+05
pos_2283	GPCho(16:0/20:3)	metab_1377	-	-	map01100;map00564;map01110;map00590;map00591;map00592	Metabolic pathways;Glycerophospholipid metabolism;Biosynthesis of secondary metabolites;Arachidonic acid metabolism;Linoleic acid metabolism;alpha-Linolenic acid metabolism	HMDB0011219;HMDB0007980;HMDB0011218;HMDB0039527;HMDB0007981	M+Na	C44H82NO8P		C00157	pos	Lipids	Phospholipids	Metabolism;Metabolism;Metabolism;Metabolism;Metabolism;Metabolism	Global and overview maps;Lipid metabolism;Global and overview maps;Lipid metabolism;Lipid metabolism;Lipid metabolism	Lipids and lipid-like molecules	Glycerophospholipids	806.565	-	-	155575-01-2	Glycerophosphocholines
pos_2284	Medicanine	metab_1378	0	35.1	-	-	HMDB0038625	M+H-H2O	C7H13NO3	6.6663	-	pos	-	-	-	-	Organic acids and derivatives	Carboxylic acids and derivatives	142.086	0.00861763282237	-1.30421	91106-30-8	Amino acids, peptides, and analogues	2.895e+05	2.868e+05	2.65e+05	2.796e+05	2.897e+05	2.837e+05	3.307e+05	3.379e+05	3.66e+05	3.4e+05	3.164e+05	3.436e+05	4.019e+05	3.927e+05	4.121e+05	4.033e+05	3.932e+05	4.207e+05	3.396e+05	3.408e+05	3.357e+05	3.349e+05
pos_2289	Stearyl citrate	metab_1383	0	35.4	-	-	HMDB0032521	M+Na	C24H44O7	6.6585	-	pos	-	-	-	-	Organic acids and derivatives	Carboxylic acids and derivatives	467.297	0.0251020570442	-2.11869	1337-33-3	Tricarboxylic acids and derivatives	4.101e+05	4.157e+05	4.317e+05	4.051e+05	4.026e+05	4.429e+05	4.425e+05	4.257e+05	3.99e+05	4.165e+05	4.308e+05	4.386e+05	4.842e+05	4.185e+05	3.357e+05	4.1e+05	4.105e+05	4.247e+05	4.903e+05	4.79e+05	4.702e+05	4.625e+05
pos_2290	Sucrose	metab_1385	85.2	0	map01100;map00500;map01110;map02010;map00052	Metabolic pathways;Starch and sucrose metabolism;Biosynthesis of secondary metabolites;ABC transporters;Galactose metabolism	PW_C000177;HMDB0000258	M+Na	C12H22O11	6.6585	C00089	pos	Carbohydrates	Oligosaccharides	Metabolism;Metabolism;Metabolism;Environmental Information Processing;Metabolism	Global and overview maps;Carbohydrate metabolism;Global and overview maps;Membrane transport;Carbohydrate metabolism	Organic oxygen compounds	Organooxygen compounds	365.104	0.101727	-2.80165	57-50-1	Carbohydrates and carbohydrate conjugates	9.178e+05	7.83e+05	7.948e+05	8.083e+05	8.028e+05	7.342e+05	3674	3634	3470	3576	3472	3764	4522	4466	4299	4296	4376	4334	2.075e+05	2.107e+05	2.109e+05	1.692e+05
pos_2291	2-Aminobicyclo[2.2.1]heptane-2-carboxylic acid	metab_1386	0	31.4	-	-	HMDB0245588	M+CH3OH+H	C8H13NO2	6.6585	-	pos	-	-	-	-	Lipids and lipid-like molecules	Prenol lipids	188.128	0.0443571883862	-1.83863	-	Monoterpenoids	8.333e+04	5.383e+04	1.255e+04	9.478e+04	6.999e+04	8.313e+04	7.95e+04	1.866e+04	2.598e+04	6063	6.758e+04	5447	3362	1.011e+05	1747	9586	7.155e+04	3884	5.234e+04	4.774e+04	4.86e+04	4.781e+04
pos_2296	3-O-Sulfogalactosylceramide (d18:1/14:0)	metab_1390	-	-	map00600;map01100	Sphingolipid metabolism;Metabolic pathways	HMDB0012312	M+H-2H2O	C38H73NO11S		C06125	pos	Lipids	Glycolipids	Metabolism;Metabolism	Lipid metabolism;Global and overview maps	Lipids and lipid-like molecules	Sphingolipids	716.474	-	-	-	Glycosphingolipids
pos_23	6''-Caffeoylisoorientin	metab_1394	0	78.1	-	-	HMDB0033004	M+H-2H2O, M+H-H2O, M+H, M+NH4	C30H26O14	2.4914	-	pos	-	-	-	-	Phenylpropanoids and polyketides	Flavonoids	593.128	0.00438773847989	-2.06735	-	Flavonoid glycosides	6.265e+06	6.634e+06	5.836e+06	6.587e+06	6.39e+06	6.538e+06	2.497e+08	2.263e+08	3.148e+08	2.268e+08	2.481e+08	1.125e+08	3.614e+06	3.57e+06	3.436e+06	3.434e+06	3.497e+06	3.464e+06	1.94e+08	1.95e+08	1.959e+08	1.942e+08
pos_230	Catechin 3',5-diglucoside	metab_1395	0	35.7	-	-	HMDB0037951	M+H, M+NH4	C27H34O16	3.0601	-	pos	-	-	-	-	Phenylpropanoids and polyketides	Flavonoids	615.191	0.0132340608092	-1.9212	105330-54-9	Flavonoid glycosides	204.9	205.6	402.5	240.2	3439	206.8	6.776e+06	7.27e+06	5.816e+06	6.764e+06	6.911e+06	7.233e+06	278.7	275.2	264.9	264.7	269.6	267.1	3.432e+06	3.523e+06	3.535e+06	3.502e+06
pos_2300	Soyasapogenol E	metab_1396	0	86.4	-	-	HMDB0034652	M+Na	C30H48O3	6.6425	C17420	pos	-	-	-	-	Lipids and lipid-like molecules	Prenol lipids	479.35	0.0403312502231	0.38374212964162896	6750-59-0	Triterpenoids	1.251e+05	8.506e+04	9.674e+04	9.673e+04	1.235e+05	8.66e+04	3.26e+05	2.583e+05	7.331e+05	4.104e+05	2.146e+05	1.264e+05	1.405e+05	3.375e+04	8.924e+04	6.794e+04	5.765e+04	9.528e+04	1.847e+05	1.939e+05	1.876e+05	2.022e+05
pos_2301	Acetolein	metab_1397	0	35.4	-	-	HMDB0303184	M+NH4	C25H44O6	6.6425	-	pos	-	-	-	-	Lipids and lipid-like molecules	Glycerolipids	458.347	0.0334561975169	-2.45645	-	Triradylcglycerols	5.961e+05	6.398e+05	6.403e+05	6.77e+05	6.222e+05	5.812e+05	7.088e+05	6.147e+05	7.366e+05	9.394e+05	7.388e+05	7.005e+05	7.407e+05	6.691e+05	6.758e+05	6.258e+05	6.388e+05	6.101e+05	8.442e+05	7.892e+05	7.914e+05	7.908e+05
pos_2302	2,6-Diaminopurine 2',3'-dideoxyriboside	metab_1398	0	52.2	-	-	HMDB0250896	M+CH3OH+H	C10H14N6O2	6.6425	-	pos	-	-	-	-	Nucleosides, nucleotides, and analogues	Purine nucleosides	283.151	0.0175946642904	-2.75103	-	Purine 2'',3''-dideoxyribonucleosides	3.779e+05	3.949e+05	3.762e+05	4.182e+05	3.937e+05	3.959e+05	4.534e+05	4.253e+05	4.304e+05	4.001e+05	4.216e+05	4.792e+05	4.941e+05	4.488e+05	4.761e+05	4.259e+05	4.219e+05	4.384e+05	4.181e+05	4.111e+05	4.161e+05	4.286e+05
pos_2305	Mucronine D	metab_1401	0	56.5	-	-	HMDB0029335	M+NH4	C37H51N5O6	6.6345	C10009	pos	-	-	-	-	Organic acids and derivatives	Carboxylic acids and derivatives	679.416	0.0187613043146	-2.28724	38496-00-3	Amino acids, peptides, and analogues	5088	5104	5081	5125	5082	5135	8.608e+06	7.886e+06	1.584e+07	1.171e+07	7.712e+06	3.959e+06	2.034e+06	2.062e+06	1.974e+06	1.868e+06	1.558e+06	1.918e+06	8.804e+06	8.666e+06	8.605e+06	8.414e+06
pos_2308	Demethoxyshogaol	metab_1404	0	69.6	-	-	HMDB0041250	M+H-2H2O	C16H22O2	6.6345	-	pos	-	-	-	-	Benzenoids	Phenols	211.148	0.0515911812053	-1.56926	153311-54-7	1-hydroxy-2-unsubstituted benzenoids	221.5	222.2	221.2	223.1	221.2	223.5	6.118e+04	3.701e+04	1.584e+05	7.345e+04	4.034e+04	7753	3.216e+04	4.145e+04	4.855e+04	4.269e+04	3.439e+04	4.767e+04	4.934e+04	4.455e+04	4.469e+04	4.46e+04
pos_231	4'-Azidocytidine	metab_1406	0	68.7	-	-	HMDB0246625	M+H-H2O, M+H	C9H12N6O5	3.0679	-	pos	-	-	-	-	Organic oxygen compounds	Organooxygen compounds	285.096	0.0820684894674	7.68529900917407	-	Carbohydrates and carbohydrate conjugates	3.204e+04	1.615e+04	2.563e+04	2.845e+04	2.572e+04	2.205e+04	4.51e+05	4.305e+05	3.344e+05	3.948e+05	3.422e+05	3.876e+05	1.586e+04	6958	1.375e+04	1.419e+04	1.806e+04	6752	2.044e+05	1.744e+05	1.749e+05	1.744e+05
pos_2311	Lyciumoside IV	metab_1408	0	76.5	-	-	HMDB0033499	M+H-2H2O	C38H64O16	6.6185	-	pos	-	-	-	-	Lipids and lipid-like molecules	Prenol lipids	741.398	0.0426873281959	-9.89015	212773-31-4	Terpene glycosides	5.789e+04	5.808e+04	5.781e+04	5.831e+04	5.782e+04	5.843e+04	3.304e+05	2.527e+05	6.8e+05	4.072e+05	2.789e+05	5.999e+04	8.807e+06	8.773e+06	8.503e+06	7.539e+06	7.943e+06	8.399e+06	1.421e+06	1.484e+06	1.346e+06	1.377e+06
pos_2312	Protease-Activated Receptor-4	metab_1409	0	59.3	-	-	HMDB0256865	M+CH3OH+H	C33H46N8O7	6.6185	-	pos	-	-	-	-	Organic acids and derivatives	Carboxylic acids and derivatives	699.383	0.0257178886574	1.0233672023020999	-	Amino acids, peptides, and analogues	1.198e+05	1.4e+05	2.157e+05	1.402e+05	1.275e+05	2.25e+05	1.556e+04	1.316e+04	4.59e+04	1.369e+04	3839	248.4	9.005e+06	9.154e+06	8.931e+06	8.066e+06	8.52e+06	8.905e+06	1.436e+06	1.377e+06	1.361e+06	1.361e+06
pos_2313	Cer(d16:1/6 keto-PGF1alpha)	metab_1410	0	66.8	-	-	HMDB0289851	M+K	C36H65NO7	6.6185	-	pos	-	-	-	-	Not Available	Not Available	662.439	0.0559833384822	-0.701622	-	Not Available	527.1	28.7	553.8	21.1	16.26	16.44	2.719e+05	1.437e+05	6.844e+05	4.055e+05	1.156e+05	1.015e+04	2.333e+06	2.538e+06	2.889e+06	2.514e+06	2.333e+06	2.814e+06	7.87e+04	7.679e+04	8.56e+04	8.548e+04
pos_2314	Lansioside B	metab_1411	0	65	-	-	HMDB0035102	M+K	C36H58O8	6.6185	-	pos	-	-	-	-	Lipids and lipid-like molecules	Prenol lipids	657.375	0.0225730709544	-2.32971	87453-34-7	Terpene glycosides	1.013e+04	1.016e+04	1.011e+04	1.02e+04	1.012e+04	1.022e+04	1.285e+04	1.107e+04	1.057e+04	1.089e+04	1.057e+04	1.049e+04	4.857e+06	4.52e+06	4.645e+06	4.187e+06	4.309e+06	4.587e+06	5.445e+05	5.191e+05	5.27e+05	5.194e+05
pos_2315	22-Angeloylbarringtogenol C	metab_1412	0	42.5	-	-	HMDB0032835	M+ACN+H	C35H56O6	6.6185	-	pos	-	-	-	-	Lipids and lipid-like molecules	Prenol lipids	614.44	0.255284	-2.26143	200492-43-9	Triterpenoids	3768	3780	3762	3795	3763	3803	1.382e+04	1.067e+04	7.41e+04	3.817e+04	3934	3904	1.075e+06	1.172e+06	1.387e+06	1.21e+06	1.127e+06	1.325e+06	1.046e+04	1.051e+04	1.514e+04	1.724e+04
pos_2318	N-Oleoyl Arginine	metab_1415	0	49.1	-	-	HMDB0241954	M+ACN+Na	C24H46N4O3	6.6185	-	pos	-	-	-	-	Not Available	Not Available	502.373	0.0157465227676	0.0689227384724942	-	Not Available	1.436e+06	1.466e+06	1.359e+06	1.566e+06	1.51e+06	1.31e+06	1.488e+06	1.519e+06	1.449e+06	1.871e+06	1.574e+06	1.602e+06	1.726e+06	1.505e+06	1.543e+06	1.554e+06	1.431e+06	1.5e+06	1.605e+06	1.595e+06	1.564e+06	1.553e+06
pos_2319	LysoPA(18:1(9Z)/0:0)	metab_1416	0	88	-	-	HMDB0007855	M+ACN+H	C21H41O7P	6.6185	-	pos	-	-	-	-	Lipids and lipid-like molecules	Glycerophospholipids	478.292	0.0288996466921	-2.26911	-	Glycerophosphates	3.588e+05	4.101e+05	5.172e+05	3.814e+05	2.941e+05	4.907e+05	6692	6618	8062	6514	6323	6275	4.68e+05	3.833e+05	4.43e+05	4.513e+05	4.111e+05	4.759e+05	2.469e+05	2.467e+05	2.328e+05	2.471e+05
pos_2331	Withaperuvin H	metab_1429	0	55.4	-	-	HMDB0034061	M+CH3OH+H	C30H42O9S	6.5868	-	pos	-	-	-	-	Lipids and lipid-like molecules	Steroids and steroid derivatives	611.285	0.0265765477561	-5.45063	-	Steroid lactones	1.591e+05	1.523e+05	2.343e+05	1.88e+05	1.044e+05	2.376e+05	1.657e+06	1.594e+06	1.547e+06	1.66e+06	1.644e+06	1.637e+06	4.993e+05	5.091e+05	5.06e+05	4.692e+05	4.54e+05	5.201e+05	6.559e+05	6.215e+05	6.232e+05	6.226e+05
pos_2332	Chenodeoxycholylarginine	metab_1430	0	61.7	-	-	HMDB0242396	M+ACN+H	C30H52N4O5	6.5868	-	pos	-	-	-	-	Lipids and lipid-like molecules	Steroids and steroid derivatives	590.425	0.00923638997744	-4.3772	-	Bile acids, alcohols and derivatives	2.833e+06	2.926e+06	2.974e+06	2.923e+06	3.108e+06	2.734e+06	3.229e+06	3.253e+06	3.149e+06	3.292e+06	3.328e+06	3.414e+06	3.62e+06	3.324e+06	3.419e+06	3.259e+06	3.274e+06	3.286e+06	3.198e+06	3.221e+06	3.157e+06	3.167e+06
pos_2339	Dibutyryl adenosine	metab_1436	0	41.5	-	-	HMDB0251178	M+NH4	C18H25N5O6	6.5708	-	pos	-	-	-	-	Nucleosides, nucleotides, and analogues	Purine nucleosides	425.214	0.0682635764014	-1.60261	-	Not Available	7.211e+05	7.093e+05	6.832e+05	6.408e+05	7.353e+05	6.741e+05	5.452e+05	5.851e+05	4.12e+05	5.076e+05	6.177e+05	6.891e+05	4.001e+05	3.333e+05	2.974e+05	3.275e+05	3.332e+05	2.99e+05	6.842e+05	6.761e+05	6.493e+05	5.864e+05
pos_2341	PE(16:1(9Z)/P-18:1(9Z))	metab_1439	0	61.5	map01100;map00564;map01110;map00563;map04136	Metabolic pathways;Glycerophospholipid metabolism;Biosynthesis of secondary metabolites;Glycosylphosphatidylinositol (GPI)-anchor biosynthesis;Autophagy - other	HMDB0008985	M+Na	C39H74NO7P	6.5548	C00350	pos	Lipids	Phospholipids	Metabolism;Metabolism;Metabolism;Metabolism;Cellular Processes	Global and overview maps;Lipid metabolism;Global and overview maps;Glycan biosynthesis and metabolism;Transport and catabolism	Lipids and lipid-like molecules	Glycerophospholipids	722.503	0.0217750857941	-9.63412	-	Glycerophosphoethanolamines	1.995e+06	2.02e+06	2.063e+06	2.152e+06	2.145e+06	2.008e+06	1.883e+06	2.011e+06	1.56e+06	1.978e+06	2.151e+06	2.505e+06	2.181e+06	2.153e+06	1.963e+06	1.888e+06	2.219e+06	1.731e+06	2.008e+06	2.101e+06	2.107e+06	2.072e+06
pos_2345	Barringtogenol C	metab_1443	0	46.4	-	-	HMDB0034525	M+Na	C30H50O5	6.5548	C08931	pos	-	-	-	-	Lipids and lipid-like molecules	Prenol lipids	513.356	0.0117040883584	2.89987550538328	17304-24-4;13844-01-4	Triterpenoids	2.567e+04	6892	6860	6920	1.093e+04	1.763e+04	1.204e+06	9.555e+05	2.757e+06	1.779e+06	9.749e+05	4.254e+05	5.291e+05	4.586e+05	5.003e+05	3.771e+05	4.485e+05	5.65e+05	1.162e+06	1.148e+06	1.134e+06	1.133e+06
pos_2347	Sapacitabine	metab_1445	0	62	-	-	HMDB0257481	M+ACN+H	C26H42N4O5	6.5469	-	pos	-	-	-	-	Nucleosides, nucleotides, and analogues	Pyrimidine nucleosides	532.348	0.0597278590554	-2.98881	-	Pyrimidine 2''-deoxyribonucleosides	3.031e+05	3.679e+05	4.117e+05	3.185e+05	2.714e+05	4.174e+05	302.7	299.4	285.9	294.6	286	283.8	372.5	4764	3996	353.9	894.6	357.1	1.586e+05	1.389e+05	1.563e+05	1.56e+05
pos_2348	20-Hydroxyeicosatetraenoic acid	metab_1446	0	73.5	map00590;map01100	Arachidonic acid metabolism;Metabolic pathways	HMDB0005998;PW_C002614	M+CH3OH+H	C20H32O3	6.5469	C14748	pos	-	-	Metabolism;Metabolism	Lipid metabolism;Global and overview maps	Lipids and lipid-like molecules	Fatty Acyls	353.268	0.0330776509075	-2.95343	79551-86-3	Fatty acids and conjugates	5.893e+05	7.055e+05	8.566e+05	6.614e+05	5.549e+05	8.104e+05	3296	4587	2.436e+04	1.026e+04	4275	3091	7252	3.012e+04	2.193e+04	2.983e+04	5336	2.037e+04	3.824e+05	3.764e+05	3.735e+05	3.54e+05
pos_2358	PC(18:2(9Z,12Z)/16:0)	metab_1457	-	-	map01100;map00564;map01110;map00590;map00591;map00592	Metabolic pathways;Glycerophospholipid metabolism;Biosynthesis of secondary metabolites;Arachidonic acid metabolism;Linoleic acid metabolism;alpha-Linolenic acid metabolism	HMDB0008133;PW_C004181;LMGP01010932	M+H	C42H80NO8P		C00157	pos	Lipids	Phospholipids	Metabolism;Metabolism;Metabolism;Metabolism;Metabolism;Metabolism	Global and overview maps;Lipid metabolism;Global and overview maps;Lipid metabolism;Lipid metabolism;Lipid metabolism	Lipids and lipid-like molecules	Glycerophospholipids	758.568	-	-	-	Glycerophosphocholines
pos_2360	LysoPA(18:2(9Z,12Z)/0:0)	metab_1460	0	59.4	-	-	HMDB0007856	M+ACN+H	C21H39O7P	6.5229	-	pos	-	-	-	-	Lipids and lipid-like molecules	Glycerophospholipids	476.276	0.0217263679747	-1.89455	-	Glycerophosphates	3.339e+05	4.477e+05	5.31e+05	4.154e+05	3.571e+05	5.27e+05	4602	214.1	243.4	3.871e+04	363.4	119.5	156.8	7196	149.1	315	151.8	150.3	1.863e+05	1.798e+05	1.781e+05	1.78e+05
pos_2361	24-Hydroxytetracosanoic acid	metab_1461	0	33.7	-	-	HMDB0302964	M+NH4	C24H48O3	6.5229	-	pos	-	-	-	-	Lipids and lipid-like molecules	Fatty Acyls	402.393	0.117085	-2.35977	-	Fatty acids and conjugates	1.164e+04	1.528e+04	8612	2.739e+05	4.443e+04	5065	5545	5483	5237	5397	5239	6585	2.872e+04	1.671e+04	6657	6483	6603	6541	2.667e+04	2.429e+04	2.455e+04	3.103e+04
pos_2363	25-Hydroxyvitamin D2 25-(beta-glucuronide)	metab_1463	0	86.5	-	-	LMST05010021;HMDB0010360	M+H-2H2O	C34H52O8	6.5149	-	pos	-	-	-	-	Lipids and lipid-like molecules	Steroids and steroid derivatives	553.349	0.13095	-5.21866	-	Vitamin D and derivatives	9.648e+04	9.679e+04	9.634e+04	9.718e+04	9.636e+04	9.738e+04	7.724e+05	7.221e+05	1.079e+06	1.062e+06	6.859e+05	4.68e+05	1.945e+05	1.296e+05	2.457e+05	1.27e+05	1.754e+05	2.08e+05	4.202e+05	3.268e+05	3.289e+05	3.291e+05
pos_2364	Butyryl trihexyl citrate	metab_1464	0	37.1	-	-	HMDB0247498	M+NH4	C28H50O8	6.5149	-	pos	-	-	-	-	Organic acids and derivatives	Carboxylic acids and derivatives	532.384	0.0128630367513	-1.48494	-	Tetracarboxylic acids and derivatives	3.134e+06	3.2e+06	3.274e+06	3.165e+06	3.453e+06	3.018e+06	3.657e+06	3.631e+06	3.443e+06	3.366e+06	3.464e+06	3.944e+06	3.824e+06	3.421e+06	3.558e+06	3.566e+06	3.741e+06	3.275e+06	3.357e+06	3.369e+06	3.327e+06	3.273e+06
pos_2365	LysoPC(18:3(6Z,9Z,12Z)/0:0)	metab_1465	0	88.6	map00564	Glycerophospholipid metabolism	HMDB0010387	M+H	C26H48NO7P	6.5149	C04230	pos	Lipids	Phospholipids	Metabolism	Lipid metabolism	Lipids and lipid-like molecules	Glycerophospholipids	518.323	0.0203757967316	-2.53838	-	Glycerophosphocholines	3.274e+06	3.784e+06	4.764e+06	3.688e+06	3.084e+06	4.649e+06	3.182e+04	1.137e+04	1.331e+05	4.833e+04	9920	8248	1.146e+06	9.441e+05	1.156e+06	1.175e+06	8.272e+05	1.047e+06	2.51e+06	2.541e+06	2.462e+06	2.426e+06
pos_2369	Glycyrrhetinic acid	metab_1468	0	43.5	-	-	HMDB0011628;LMPR0106150014;HMDB0244828	M+H-H2O	C30H46O4	6.5069	C02283	pos	-	-	-	-	Lipids and lipid-like molecules	Prenol lipids	453.336	0.0176631984368	-1.26831	1449-05-4;471-53-4;471-53-4	Triterpenoids	1.544e+06	1.482e+06	1.501e+06	1.456e+06	1.486e+06	1.625e+06	4.913e+06	4.132e+06	9.282e+06	5.824e+06	4.219e+06	2.423e+06	6.256e+06	6.477e+06	6.809e+06	5.962e+06	5.837e+06	6.601e+06	5.548e+06	5.444e+06	5.475e+06	5.317e+06
pos_2371	3-(6-Aminopurin-9-yl)-5-(hydroxymethyl)cyclopentane-1,2-diol	metab_1470	0	56.7	-	-	HMDB0244841	M+NH4	C11H15N5O3	6.4989	-	pos	-	-	-	-	Nucleosides, nucleotides, and analogues	Nucleoside and nucleotide analogues	283.151	0.0300609623088	-2.39393	-	Cyclopentyl nucleosides	1.921e+05	2.147e+05	2.209e+05	2.162e+05	2.389e+05	2.445e+05	2.669e+05	2.637e+05	2.256e+05	2.919e+05	2.858e+05	2.883e+05	3.195e+05	2.797e+05	2.702e+05	3.028e+05	2.87e+05	2.409e+05	2.358e+05	2.482e+05	2.328e+05	2.337e+05
pos_2372	Heteroxanthin	metab_1471	0	41.1	map01100;map01110;map00232	Metabolic pathways;Biosynthesis of secondary metabolites;Caffeine metabolism	HMDB0036873;HMDB0001991	M+K	C40H56O4	6.4911	C16353	pos	-	-	Metabolism;Metabolism;Metabolism	Global and overview maps;Global and overview maps;Biosynthesis of other secondary metabolites	Lipids and lipid-like molecules	Prenol lipids	639.386	0.0335043266467	7.692478342989402	552-62-5;29488-00-4	Triterpenoids	1.87e+04	1.3e+04	4.321e+04	1.305e+04	4.457e+04	2.379e+04	5.127e+05	3.813e+05	8.789e+05	8.556e+05	3.755e+05	1.72e+05	7.198e+04	1.084e+05	6.622e+04	2.495e+05	1.616e+05	9.309e+04	2.742e+05	2.638e+05	2.711e+05	2.542e+05
pos_2377	Dihydroouabain	metab_1476	0	74.3	-	-	HMDB0251322	M+K	C29H46O12	6.4831	-	pos	-	-	-	-	Lipids and lipid-like molecules	Steroids and steroid derivatives	625.264	0.0164423006169	4.0454242100978	-	Steroid lactones	1.454e+05	1.482e+05	1.637e+05	1.328e+05	9.413e+04	1.457e+05	5.378e+06	5.114e+06	5.056e+06	5.346e+06	5.155e+06	5.332e+06	4.695e+06	5.118e+06	5.113e+06	4.643e+06	4.644e+06	5.098e+06	2.873e+06	2.881e+06	2.798e+06	2.795e+06
pos_2379	4a-Carbinolamine tetrahydrobiopterin	metab_1478	0	34.7	map01100;map00790	Metabolic pathways;Folate biosynthesis	HMDB0002215	M+ACN+H	C9H13N5O3	6.4831	C00268	pos	-	-	Metabolism;Metabolism	Global and overview maps;Metabolism of cofactors and vitamins	Organoheterocyclic compounds	Pteridines and derivatives	281.138	0.0328502828166	8.31342214285833	79647-29-3	Pterins and derivatives	3.604e+05	4.641e+05	5.382e+05	3.912e+05	3.529e+05	3.939e+05	6.012e+05	5.54e+05	3.769e+05	4.387e+05	5.225e+05	4.785e+05	4.219e+05	3.597e+05	4.323e+05	4.667e+05	5.582e+05	4.324e+05	3.851e+05	3.664e+05	3.596e+05	3.594e+05
pos_2382	Sphinganine	metab_1481	79.7	0	map00600;map01100	Sphingolipid metabolism;Metabolic pathways	HMDB0000269;LMSP01020001;PW_C000184;HMDB0242634	M+H	C18H39NO2	6.4751	C00836	pos	-	-	Metabolism;Metabolism	Lipid metabolism;Global and overview maps	Organic nitrogen compounds	Organonitrogen compounds	302.305	0.0148390832345	-2.39356	764-22-7	Amines	5.338e+05	5.969e+05	3.259e+05	4.692e+05	1.31e+06	4.081e+05	6.525e+05	5.939e+05	2.678e+05	3.11e+05	4.212e+05	7.96e+05	5.827e+05	5.856e+05	4.657e+05	4.827e+05	1.154e+06	4.873e+05	7.695e+05	7.563e+05	7.595e+05	7.423e+05
pos_2385	9(S)-HOTrE	metab_1484	57.8	0	map00592	alpha-Linolenic acid metabolism	HMDB0247705	M+H-H2O	C18H30O3	6.4592	C16326	pos	-	-	Metabolism	Lipid metabolism	Lipids and lipid-like molecules	Fatty Acyls	277.216	0.0282087517568	-2.22341	-	Lineolic acids and derivatives	2.574e+05	2.08e+05	2.636e+05	2.28e+05	2.04e+05	2.697e+05	1.738e+05	2.069e+05	2.408e+05	1.98e+05	1.315e+05	1.065e+05	9.455e+04	2.014e+05	1.229e+05	1.877e+05	1.641e+05	1.203e+05	2.81e+05	2.771e+05	2.631e+05	2.748e+05
pos_2386	Alisol A 24-acetate	metab_1485	0	62.6	-	-	HMDB0260413	M+Na	C32H52O6	6.4512	-	pos	-	-	-	-	Lipids and lipid-like molecules	Prenol lipids	555.365	0.0755629338579	-0.609263	-	Triterpenoids	1165	1169	1164	1174	1164	1176	2.403e+05	2.426e+05	4.971e+05	3.508e+05	2.312e+05	1.215e+05	9772	3807	1507	1506	1533	1519	1.901e+05	1.772e+05	1.612e+05	1.65e+05
pos_2395	(6E,8R,10Z)-8-hydroxy-3-oxohexadecadienoic acid	metab_1495	0	49.7	-	-	HMDB0062365	M+Na	C16H26O4	6.4274	-	pos	-	-	-	-	Lipids and lipid-like molecules	Fatty Acyls	305.172	0.115039	-2.4612	2190485-67-5	Fatty acids and conjugates	2759	2768	2755	2779	2755	2785	2.289e+05	2.187e+05	2.178e+05	2.426e+05	2.126e+05	2.478e+05	6.553e+05	7.45e+05	6.813e+05	7.153e+05	5.996e+05	7.415e+05	2.097e+05	1.739e+05	1.665e+05	1.667e+05
pos_2400	Beta-Alanyl-L-lysine	metab_1502	0	43.3	map01100;map00410	Metabolic pathways;beta-Alanine metabolism	HMDB0060442	2M+Na	C9H19N3O3	6.4195	C05341	pos	-	-	Metabolism;Metabolism	Global and overview maps;Metabolism of other amino acids	Organic acids and derivatives	Peptidomimetics	457.276	0.0213408877792	3.28510084234998	-	Hybrid peptides	3.229e+05	3.123e+05	2.687e+05	3.089e+05	2.979e+05	3.268e+05	3.944e+05	4.644e+05	4.061e+05	4.327e+05	5.284e+05	5.379e+05	2.859e+05	2.728e+05	2.46e+05	2.224e+05	2.215e+05	2.411e+05	2.785e+05	2.889e+05	2.801e+05	2.748e+05
pos_2403	(9S,10S)-9,10-dihydroxyoctadecanoate	metab_1505	0	50.5	-	-	HMDB0059633	M+NH4	C18H36O4	6.4114	C15988	pos	-	-	-	-	Lipids and lipid-like molecules	Fatty Acyls	334.294	0.0144999725725	-2.65222	-	Fatty acids and conjugates	6.544e+04	1.836e+05	1.931e+05	8.877e+04	3.217e+04	1.232e+05	1.229e+06	1.186e+06	1.083e+06	1.543e+06	1.05e+06	1.524e+06	1.342e+05	1.431e+05	1.441e+05	1.197e+05	9.612e+04	1.714e+05	1.846e+05	1.793e+05	1.787e+05	1.811e+05
pos_2404	Gonal	metab_1506	0	61.6	-	-	HMDB0252913	M+NH4	C18H28O	6.4114	-	pos	-	-	-	-	Lipids and lipid-like molecules	Steroids and steroid derivatives	278.247	0.0202023985863	-2.7391	-	Not Available	1.465e+05	1.821e+05	1.88e+05	1.223e+05	7.612e+04	1.865e+05	6.297e+04	4.945e+04	1.672e+05	1.933e+05	3.795e+04	1.243e+04	2.082e+05	2.766e+05	1.525e+05	1.585e+05	9.49e+04	2.016e+05	1.551e+05	1.527e+05	1.479e+05	1.504e+05
pos_2406	Solutol HS 15	metab_1508	0	61.6	-	-	HMDB0258368	M+NH4	C20H40O4	6.4035	C11317	pos	-	-	-	-	Lipids and lipid-like molecules	Fatty Acyls	362.325	0.00240814384102	-2.91581	61909-81-7	Fatty alcohols	4.436e+06	6.735e+06	6.131e+06	4.718e+06	3.772e+06	5.979e+06	4.136e+06	3.861e+06	3.291e+06	4.268e+06	3.882e+06	4.018e+06	5.582e+06	5.26e+06	5.739e+06	5.404e+06	5.349e+06	5.251e+06	3.703e+06	3.717e+06	3.711e+06	3.724e+06
pos_2410	Demissidine	metab_1513	0	72.2	map00905	Brassinosteroid biosynthesis	HMDB0032023;HMDB0303382;LMST01150001	M+Na	C28H48O5	6.3796	C17735	pos	-	-	Metabolism	Metabolism of terpenoids and polyketides	Lipids and lipid-like molecules	Steroids and steroid derivatives	487.341	0.0472326835126	3.1227640225531803	78513-80-1	Steroidal alkaloids	4.976e+04	5.232e+04	3.315e+04	3.259e+04	4.002e+04	9218	5.764e+04	2.76e+04	1.007e+05	2.198e+04	2.354e+04	6.483e+04	5.987e+06	6.025e+06	6.835e+06	6.23e+06	5.794e+06	6.571e+06	7.235e+05	7.122e+05	6.511e+05	7.138e+05
pos_2413	Betaxolol	metab_1516	0	33.3	-	-	PW_C008742;HMDB0014341;MJDBOTE0000884	M+H-2H2O	C18H29NO3	6.3796	C06849	pos	-	-	-	-	Benzenoids	Phenols	272.2	0.0424934052045	-1.70848	63659-18-7	Tyrosols and derivatives	3.242e+04	2696	4186	1.908e+04	8090	1.947e+04	1.131e+05	1.118e+05	4.161e+04	9.013e+04	7.18e+04	1.379e+05	3.245e+05	3.715e+05	6.022e+05	3.248e+05	3.479e+05	4.556e+05	1.58e+05	1.554e+05	1.432e+05	1.523e+05
pos_2418	17-N,N-Diethylcarbamoyl-4-methyl-4-azaandrostane-3-one	metab_1521	0	40.7	-	-	HMDB0246483	M+ACN+H	C24H40N2O2	6.3636	-	pos	-	-	-	-	Lipids and lipid-like molecules	Steroids and steroid derivatives	430.346	0.0112456209789	7.07980970692892	-	Androstane steroids	1.757e+06	1.938e+06	1.83e+06	1.872e+06	2.002e+06	1.746e+06	2.012e+06	1.974e+06	1.728e+06	1.946e+06	2.155e+06	2.236e+06	3.09e+06	2.54e+06	2.936e+06	2.902e+06	2.664e+06	2.781e+06	1.825e+06	1.796e+06	1.796e+06	1.776e+06
pos_2419	(6S)-Tetrahydro-L-biopterin	metab_1522	0	52	-	-	HMDB0257928	M+ACN+H	C9H15N5O3	6.3636	-	pos	-	-	-	-	Organoheterocyclic compounds	Pteridines and derivatives	283.151	0.00708620852652	-2.83642	-	Pterins and derivatives	2.295e+05	2.386e+05	2.478e+05	2.169e+05	2.487e+05	2.548e+05	2.662e+05	2.933e+05	2.733e+05	2.935e+05	2.95e+05	2.748e+05	2.907e+05	2.617e+05	2.919e+05	2.812e+05	2.58e+05	2.905e+05	2.477e+05	2.483e+05	2.469e+05	2.443e+05
pos_242	2-(beta-D-Mannopyranosyl)-L-tryptophan	metab_1523	0	82.9	-	-	HMDB0258059	M+H-H2O, M+H	C17H22N2O7	3.1468	-	pos	-	-	-	-	Organoheterocyclic compounds	Pyridines and derivatives	367.149	0.0132312059378	-2.35966	-	Phenylpyridines	4.665e+06	4.738e+06	4.603e+06	4.442e+06	4.586e+06	4.658e+06	2.033e+06	2.229e+06	2.03e+06	1.992e+06	2.176e+06	1.819e+06	2.154e+06	2.128e+06	2.048e+06	2.047e+06	2.085e+06	2.065e+06	3.294e+06	3.215e+06	3.238e+06	3.194e+06
pos_2420	3,5,5-Trimethyl-1,2-cyclohexanedione	metab_1524	0	30.2	-	-	HMDB0036177	M+Na	C9H14O2	6.3636	-	pos	-	-	-	-	Organic oxygen compounds	Organooxygen compounds	177.088	0.0269889168008	-4.4882	57696-89-6	Carbonyl compounds	3.221e+05	3.328e+05	3.407e+05	3.253e+05	3.622e+05	3.459e+05	4.029e+05	4.011e+05	3.909e+05	4.162e+05	4.124e+05	4.003e+05	4.047e+05	3.8e+05	4.075e+05	3.902e+05	3.94e+05	3.935e+05	3.376e+05	3.56e+05	3.57e+05	3.567e+05
pos_2422	Lucidenic acid J	metab_1526	0	38.3	-	-	HMDB0035700	M+ACN+H	C27H38O8	6.3478	-	pos	-	-	-	-	Lipids and lipid-like molecules	Prenol lipids	532.291	0.0459107052075	0.862523466349098	-	Triterpenoids	8.653e+04	4.227e+04	8.459e+04	4.15e+04	5.866e+04	4.753e+04	1.754e+06	1.883e+06	2.094e+06	1.503e+06	1.777e+06	1.161e+06	2.375e+06	2.378e+06	2.412e+06	2.202e+06	2.209e+06	2.261e+06	9.375e+05	8.555e+05	8.58e+05	8.575e+05
pos_2423	Prosaikogenin A	metab_1527	-	-	-	-	HMDB0256850	M+NH4	C36H58O8		-	pos	-	-	-	-	Lipids and lipid-like molecules	Prenol lipids	636.445	-	-	-	Terpene glycosides
pos_2425	Polyoxyethylene 40 monostearate	metab_1529	0	70.1	-	-	HMDB0032477	M+NH4	C20H40O3	6.3241	-	pos	-	-	-	-	Lipids and lipid-like molecules	Fatty Acyls	346.331	0.0121341155969	-2.56643	9004-99-3	Fatty acid esters	4.309e+05	3.78e+05	2.108e+05	2.874e+05	8.789e+05	2.855e+05	3.799e+05	3.444e+05	1.927e+05	2.127e+05	2.454e+05	4.429e+05	5.037e+05	5.031e+05	3.696e+05	4.059e+05	9.377e+05	4.628e+05	3.831e+05	3.752e+05	3.739e+05	3.732e+05
pos_2426	17-Aminogeldanamycin	metab_1530	0	51	-	-	HMDB0259661	M+ACN+Na	C28H39N3O8	6.3161	-	pos	-	-	-	-	Phenylpropanoids and polyketides	Macrolactams	609.291	0.0257798740476	2.05129236236789	-	Not Available	6.06e+05	7.856e+05	7.524e+05	5.212e+05	5.674e+05	6.835e+05	9.156e+05	9.016e+05	7.314e+05	7.166e+05	8.608e+05	8.364e+05	9.068e+05	7.807e+05	9.249e+05	9.164e+05	1.063e+06	9.731e+05	6.167e+05	6.07e+05	5.804e+05	5.974e+05
pos_2428	7-[(1R)-2-[(1E,3S)-3-Hydroxyoct-1-en-1-yl]-5-oxocyclopent-2-en-1-yl]heptanoylcarnitine	metab_1532	0	39.7	-	-	HMDB0241801	M+Na	C27H45NO6	6.3161	-	pos	-	-	-	-	Lipids and lipid-like molecules	Fatty Acyls	502.315	0.0211306375239	2.7271029743684303	-	Eicosanoids	1.564e+06	1.856e+06	1.894e+06	1.372e+06	1.314e+06	1.442e+06	2.087e+06	2.032e+06	1.435e+06	1.59e+06	1.992e+06	1.937e+06	8.455e+05	6.895e+05	7.991e+05	8.096e+05	9.403e+05	6.161e+05	1.082e+06	1.09e+06	1.055e+06	1.042e+06
pos_2429	Cinobufagin	metab_1533	0	75.5	-	-	HMDB0250266;LMST01130032	M+NH4	C26H34O6	6.3161	C16931	pos	Steroids	24-Carbon atoms	-	-	Lipids and lipid-like molecules	Steroids and steroid derivatives	460.268	0.105225	-2.48486	470-37-1	Steroid lactones	6.733e+07	7.686e+07	8.824e+07	7.619e+07	7.343e+07	8.398e+07	1.103e+08	9.627e+07	7.515e+07	8.219e+07	1.136e+08	1.079e+08	8.965e+07	8.412e+07	8.87e+07	9.146e+07	1.067e+08	9.294e+07	4.615e+07	5.844e+07	5.616e+07	5.785e+07
pos_2430	Harmaline	metab_1535	0	48.3	-	-	HMDB0030310;MJDBOTE0001002	2M+NH4	C13H14N2O	6.3161	C06536	pos	-	-	-	-	Alkaloids and derivatives	Harmala alkaloids	446.253	0.0476540057746	-5.40417	304-21-2	Not Available	5.509e+06	7.241e+06	7.451e+06	6.044e+06	5.45e+06	5.746e+06	6.286e+06	6.133e+06	3.818e+06	4.56e+06	5.49e+06	4.865e+06	5.375e+06	4.811e+06	5.917e+06	5.809e+06	7.047e+06	5.656e+06	5.623e+06	5.153e+06	5.05e+06	5.353e+06
pos_2433	2,5-Dimethylbenzaldehyde	metab_1538	93.4	0	-	-	HMDB0032014	M+H	C9H10O	6.3161	-	pos	-	-	-	-	Benzenoids	Benzene and substituted derivatives	135.08	0.0130894224776	-1.72224	34341-29-2	Benzoyl derivatives	4.753e+05	5.613e+05	6.031e+05	4.596e+05	4.461e+05	4.854e+05	6.141e+05	5.834e+05	4.426e+05	4.673e+05	5.805e+05	5.187e+05	5.528e+05	5.365e+05	6.054e+05	6.363e+05	6.596e+05	5.657e+05	4.634e+05	4.563e+05	4.509e+05	4.507e+05
pos_2434	M-Xylene	metab_1539	83.2	0	map01100	Metabolic pathways	HMDB0059810	M+H	C8H10	6.3161	C07208	pos	-	-	Metabolism	Global and overview maps	Benzenoids	Benzene and substituted derivatives	107.086	0.0182599256061	1.5089640019523305	108-38-3	Xylenes	9.641e+04	1.149e+05	1.155e+05	9.498e+04	8.928e+04	1.031e+05	1.432e+05	1.434e+05	1.117e+05	1.247e+05	1.332e+05	1.152e+05	1.668e+05	1.675e+05	1.746e+05	1.639e+05	1.793e+05	1.752e+05	1.147e+05	1.129e+05	1.098e+05	1.12e+05
pos_244	Pro Pro Thr	metab_1545	32.4	0	-	-	-	M+H, M+Na	C14H23N3O5	3.1548	-	pos	-	-	-	-	-	-	314.17	0.00864152112884	-2.64638	-	-	9.142e+05	1.006e+06	8.72e+05	8.853e+05	8.971e+05	9.464e+05	1.809e+06	1.804e+06	1.526e+06	1.829e+06	1.822e+06	1.904e+06	4.284e+06	4.321e+06	4.69e+06	4.351e+06	4.232e+06	4.746e+06	1.077e+06	1.057e+06	1.059e+06	1.062e+06
pos_2441	Curcumenol	metab_1547	0	44.4	-	-	HMDB0033960;MJDBOTE0000956	M+CH3OH+H	C15H22O2	6.3002	C16942	pos	-	-	-	-	Lipids and lipid-like molecules	Prenol lipids	267.195	0.0382313210003	-2.77583	19431-84-6	Sesquiterpenoids	5917	5936	5909	5960	5910	5972	1.204e+06	1.213e+06	1.007e+06	1.225e+06	1.139e+06	1.219e+06	2.112e+06	2.365e+06	2.387e+06	2.198e+06	2.063e+06	2.437e+06	9.867e+05	9.143e+05	9.164e+05	9.153e+05
pos_2444	Jacarandic acid	metab_1550	0	74.4	-	-	HMDB0036651;HMDB0253726	M+H	C30H48O5	6.2923	C17890	pos	-	-	-	-	Lipids and lipid-like molecules	Prenol lipids	489.357	0.117467	-1.60813	53155-25-2	Triterpenoids	2602	2610	8581	2620	2687	7572	2875	2843	2.565e+04	2798	2716	2696	1.361e+06	1.544e+06	1.651e+06	1.367e+06	1.169e+06	1.597e+06	6.66e+04	6.559e+04	6.309e+04	5.093e+04
pos_2445	Dibucaine	metab_1551	0	37	-	-	HMDB0014668;PW_C009024	M+CH3OH+H	C20H29N3O2	6.2843	C07879	pos	-	-	-	-	Organoheterocyclic compounds	Quinolines and derivatives	376.258	0.0460785345116	-2.92595	85-79-0	Quinolones and derivatives	1.729e+05	1.937e+05	2.559e+05	1.751e+05	1.584e+05	1.681e+05	3.029e+05	2.295e+05	2.077e+05	3.229e+05	3.33e+05	2.713e+05	1.985e+05	1.572e+05	2.213e+05	2.049e+05	1.696e+05	1.654e+05	3.637e+05	3.365e+05	3.31e+05	3.308e+05
pos_2449	Cortol	metab_1555	0	73.4	-	-	LMST02030228;HMDB0003180	M+H-H2O	C21H36O5	6.2763	C05482	pos	-	-	-	-	Lipids and lipid-like molecules	Steroids and steroid derivatives	351.252	0.0350921840715	-2.4896	516-38-1	Hydroxysteroids	3.104e+05	3.133e+05	3.563e+05	3.155e+05	3.026e+05	3.563e+05	908.2	4914	857.7	883.9	858.1	851.6	6243	1104	1063	1062	1081	1071	2.507e+05	2.327e+05	2.379e+05	2.331e+05
pos_2450	(R)-Oxypeucedanin	metab_1557	0	51.1	-	-	HMDB0030622	M+H	C16H14O5	6.2763	C09282	pos	-	-	-	-	Phenylpropanoids and polyketides	Coumarins and derivatives	287.091	0.0173738988434	-2.4374	3173-02-02	Furanocoumarins	4.951e+04	4.967e+04	4.944e+04	4.987e+04	4.945e+04	4.997e+04	1.312e+06	1.354e+06	2.217e+06	1.608e+06	1.398e+06	1.107e+06	9.205e+04	8.579e+04	8.723e+04	1.025e+05	6.515e+04	9.182e+04	5.419e+05	5.267e+05	5.228e+05	5.225e+05
pos_2453	Riesling acetal	metab_1560	0	73	-	-	HMDB0037562	M+H-H2O	C13H22O3	6.2683	-	pos	-	-	-	-	Organoheterocyclic compounds	Tetrahydrofurans	209.153	0.0322255278025	-2.0416	-	Not Available	6.177e+04	6.127e+04	6.324e+04	6.193e+04	6.126e+04	7.132e+04	2.512e+05	2.442e+05	2.264e+05	2.49e+05	2.4e+05	2.292e+05	3.521e+05	4.212e+05	4.204e+05	3.599e+05	3.487e+05	4.007e+05	2.057e+05	1.957e+05	1.924e+05	1.922e+05
pos_2460	Rubschisandrin	metab_1568	0	44.8	-	-	HMDB0257360	M+NH4	C23H28O6	6.2444	C10621	pos	-	-	-	-	Phenylpropanoids and polyketides	Tannins	418.221	0.0554498425261	-2.92624	82467-51-4	Hydrolyzable tannins	1.54e+06	1.571e+06	1.715e+06	1.425e+06	2.117e+06	1.348e+06	1.353e+06	1.217e+06	9.1e+05	8.814e+05	1.135e+06	1.136e+06	1.149e+06	1.299e+06	1.482e+06	1.414e+06	2.431e+06	1.468e+06	1.683e+06	1.653e+06	1.613e+06	1.481e+06
pos_2464	2-Phenylethyl beta-D-glucopyranoside	metab_1572	0	39.2	-	-	HMDB0029819	M+H-H2O	C14H20O6	6.2444	-	pos	-	-	-	-	Organic oxygen compounds	Organooxygen compounds	267.122	0.0299809379752	-2.24014	18997-54-1	Carbohydrates and carbohydrate conjugates	4.087e+05	4.036e+05	3.901e+05	3.172e+05	5.112e+05	3.09e+05	5.438e+05	5.148e+05	3.604e+05	3.535e+05	5.058e+05	4.643e+05	3.883e+05	4.558e+05	4.63e+05	4.652e+05	7.396e+05	4.49e+05	5.789e+05	5.712e+05	5.4e+05	5.605e+05
pos_2465	P-Tolualdehyde	metab_1573	83.6	0	map01100	Metabolic pathways	HMDB0029638	M+H	C8H8O	6.2444	C06758	pos	-	-	Metabolism	Global and overview maps	Benzenoids	Benzene and substituted derivatives	121.065	0.0225657444519	-0.150207	104-87-0	Benzoyl derivatives	2.899e+05	2.794e+05	2.629e+05	2.135e+05	3.224e+05	2.244e+05	3.55e+05	3.571e+05	2.47e+05	2.533e+05	3.591e+05	2.967e+05	2.874e+05	3.341e+05	3.157e+05	3.402e+05	4.705e+05	3.15e+05	3.597e+05	3.565e+05	3.513e+05	3.415e+05
pos_247	Myricetin 7-(6''-galloylglucoside)	metab_1578	0	76	-	-	HMDB0035463;LMPK12112464	M+H, M+NH4	C28H24O17	3.1708	-	pos	-	-	-	-	Phenylpropanoids and polyketides	Flavonoids	650.134	0.0141468460684	-1.54041	-	Flavonoid glycosides	5.443e+06	5.828e+06	5.926e+06	5.407e+06	6.374e+06	5.67e+06	1889	1868	3.47e+04	3.728e+04	2.569e+04	2.539e+04	2325	2296	2210	2209	2250	2228	2.278e+06	2.219e+06	2.211e+06	2.257e+06
pos_2475	Aurasperone D	metab_1584	0	62.9	-	-	HMDB0033488	M+CH3OH+H	C31H24O10	6.2126	C08995	pos	-	-	-	-	Organoheterocyclic compounds	Naphthopyrans	589.169	0.0417316554893	-2.02328	67924-64-5	Naphthopyranones	1.685e+04	1.69e+04	1.682e+04	1.697e+04	1.682e+04	1.7e+04	4.582e+05	3.421e+05	1.098e+06	4.467e+05	3.97e+05	1.329e+05	1.041e+05	6.5e+04	8.1e+04	2.176e+04	4.39e+04	2.532e+04	8.646e+05	7.918e+05	8.68e+05	8.437e+05
pos_2478	Diethyltoluamide	metab_1587	91.2	0	-	-	HMDB0250930	M+H	C12H17NO	6.2126	C10935	pos	-	-	-	-	Benzenoids	Benzene and substituted derivatives	192.138	0.0226037147471	-1.82728	134-62-3	Toluenes	1.137e+04	1.126e+04	1.204e+04	1.867e+04	1.158e+04	1.269e+04	6.153e+04	5.649e+04	7.935e+04	7.368e+04	7.446e+04	5.902e+04	1.316e+05	1.595e+05	1.576e+05	1.283e+05	1.228e+05	1.478e+05	4.003e+05	3.863e+05	3.803e+05	3.838e+05
pos_2480	12-Hydroxydodecanoic acid	metab_1589	0	36.5	-	-	HMDB0304547;HMDB0002059	2M+NH4	C12H24O3	6.2046	C08317	pos	-	-	-	-	Organic acids and derivatives	Hydroxy acids and derivatives	450.378	0.112468	-3.18297	505-95-3	Medium-chain hydroxy acids and derivatives	2.393e+05	2.692e+05	2.371e+05	2.24e+05	1.727e+05	3.739e+05	7.63e+04	7.486e+04	1.09e+05	1.064e+05	8.641e+04	6.337e+04	2.112e+05	2.301e+05	2.125e+05	2.59e+05	1.821e+05	2.537e+05	1.36e+05	1.289e+05	1.054e+05	1.345e+05
pos_2483	RUBRATOXIN B	metab_1591	0	49.1	-	-	HMDB0257358	M+K	C26H30O11	6.1968	C16767	pos	-	-	-	-	Organic acids and derivatives	Carboxylic acids and derivatives	557.143	0.0155786601419	2.4409775709374903	21794-01-4	Pentacarboxylic acids and derivatives	1.405e+06	1.41e+06	1.403e+06	1.415e+06	1.404e+06	1.418e+06	3.84e+06	3.353e+06	7.429e+06	4.367e+06	3.256e+06	1.783e+06	2.053e+06	2.258e+06	2.023e+06	1.911e+06	1.849e+06	2.305e+06	2.09e+06	2.049e+06	2.013e+06	2.061e+06
pos_2487	Gliotoxin	metab_1595	0	68.1	-	-	HMDB0252746	M+CH3OH+H	C13H14N2O4S2	6.1888	C10595	pos	-	-	-	-	Organoheterocyclic compounds	Diazinanes	359.075	0.0985787122075	6.59998746342603	67-99-2	Piperazines	1.65e+05	1.768e+05	1.719e+05	1.922e+05	1.604e+05	2.116e+05	6.877e+04	6.132e+04	3.639e+04	5.072e+04	5.812e+04	4.968e+04	7738	2.219e+04	1.676e+04	2.943e+04	7488	1.451e+04	1.263e+05	1.075e+05	1.035e+05	1.036e+05
pos_2488	Hexadeca-7,10,13-trienoic acid	metab_1596	0	54.3	-	-	HMDB0302990	M+H-H2O	C16H26O2	6.1888	-	pos	-	-	-	-	Lipids and lipid-like molecules	Fatty Acyls	233.19	0.0415717436679	-1.72848	-	Fatty acids and conjugates	9637	5701	1.366e+04	1.385e+04	9611	1.995e+04	4.199e+04	4.785e+04	4.041e+04	4.325e+04	4.673e+04	5.103e+04	1.381e+05	1.591e+05	1.759e+05	1.387e+05	1.649e+05	1.826e+05	6.192e+04	5.7e+04	5.713e+04	5.709e+04
pos_2495	10-Hydroxymyristic acid methyl ester	metab_1604	-	-	-	-	HMDB0031061	M+ACN+H	C15H30O3		-	pos	-	-	-	-	Lipids and lipid-like molecules	Fatty Acyls	300.253	-	-	-	Fatty alcohols
pos_2496	Linolenic Acid	metab_1605	57.8	0	map01100;map00592;map01110;map01040	Metabolic pathways;alpha-Linolenic acid metabolism;Biosynthesis of secondary metabolites;Biosynthesis of unsaturated fatty acids	HMDB0001388	M+H	C18H30O2	6.1727	C06427	pos	Lipids	Fatty acids	Metabolism;Metabolism;Metabolism;Metabolism	Global and overview maps;Lipid metabolism;Global and overview maps;Lipid metabolism	Lipids and lipid-like molecules	Fatty Acyls	279.231	0.0466996615732	-2.71209	463-40-1	Lineolic acids and derivatives	1.371e+05	1.327e+05	1.321e+05	1.424e+05	1.214e+05	1.421e+05	1.131e+04	4246	4286	1.417e+04	9819	1.195e+04	4398	4344	1.485e+04	4521	9603	4426	7.814e+04	8.187e+04	7.601e+04	7.331e+04
pos_2497	Cnidilide	metab_1606	0	48.6	-	-	HMDB0302259	M+H-2H2O	C12H18O2	6.1727	C16937	pos	-	-	-	-	Organoheterocyclic compounds	Isobenzofurans	159.116	0.0130639781904	-1.80575	3674-03-01	Not Available	2.28e+05	2.267e+05	2.251e+05	2.227e+05	2.12e+05	2.342e+05	2.841e+05	2.787e+05	2.223e+05	2.561e+05	2.615e+05	2.922e+05	3.392e+05	3.591e+05	3.801e+05	3.515e+05	3.445e+05	3.861e+05	2.84e+05	2.887e+05	2.803e+05	2.815e+05
pos_2499	4-Butylphenol	metab_1608	0	62.8	-	-	HMDB0246380	M+H-H2O	C10H14O	6.1727	C14464	pos	-	-	-	-	Benzenoids	Phenols	133.101	0.0289545744988	-1.10192	-	1-hydroxy-2-unsubstituted benzenoids	6.179e+04	6.551e+04	6.835e+04	6.534e+04	5.72e+04	7.259e+04	3.666e+05	3.632e+05	3.061e+05	3.594e+05	3.191e+05	3.785e+05	4.587e+05	4.774e+05	4.917e+05	4.784e+05	4.095e+05	4.934e+05	2.44e+05	2.347e+05	2.341e+05	2.274e+05
pos_2501	Acoric Acid	metab_1612	33.3	0	-	-	HMDB0038165	M+Na	C15H24O4	6.1647	-	pos	-	-	-	-	Lipids and lipid-like molecules	Prenol lipids	291.156	0.0449048868276	-2.65936	5956-06-09	Monoterpenoids	953.8	956.9	952.5	960.7	952.7	962.7	2.964e+04	3.576e+04	1.732e+04	1.707e+04	2.591e+04	2.457e+04	4.868e+05	4.764e+05	4.578e+05	4.499e+05	4.281e+05	4.171e+05	7.793e+04	7.318e+04	7.091e+04	7.1e+04
pos_2503	Epothilone B	metab_1614	0	59.8	-	-	HMDB0251874;LMPK04000041	M+NH4	C27H41NO6S	6.1568	C12154	pos	-	-	-	-	Phenylpropanoids and polyketides	Macrolides and analogues	525.303	0.0889028163775	6.52156221652487	152044-54-7	Epothilones and analogues	3.017e+06	3.027e+06	3.121e+06	3.361e+06	2.975e+06	3.145e+06	4771	4718	4506	4644	1.214e+04	2.831e+04	1.497e+04	5.095e+04	8.104e+04	1.177e+05	1.301e+05	1.279e+05	6.769e+05	5.707e+05	5.699e+05	5.716e+05
pos_251	Indole-3-acetaldehyde	metab_1620	58.3	0	map01100;map00380	Metabolic pathways;Tryptophan metabolism	HMDB0001190	M+H-H2O, M+H	C10H9NO	3.21	C00637	pos	-	-	Metabolism;Metabolism	Global and overview maps;Amino acid metabolism	Organoheterocyclic compounds	Indoles and derivatives	142.065	0.00576368577944	-1.63442	2591-98-2	Indoles	5.198e+05	5.471e+05	5.306e+05	5.288e+05	5.66e+05	5.968e+05	1.989e+05	1.953e+05	2.199e+05	1.911e+05	1.822e+05	1.751e+05	2.298e+05	2.27e+05	2.185e+05	2.183e+05	2.224e+05	2.203e+05	5.174e+05	5.219e+05	5.147e+05	5.176e+05
pos_2511	(6R,8Z)-6-Hydroxy-3-oxotetradecenoic acid	metab_1622	0	44.5	-	-	HMDB0062363	M+Na	C14H24O4	6.1488	-	pos	-	-	-	-	Lipids and lipid-like molecules	Fatty Acyls	279.157	0.0147222080385	0.67160008564332	-	Fatty acids and conjugates	1.055e+05	1.015e+05	9.439e+04	1.079e+05	9.751e+04	9.818e+04	1.934e+05	1.58e+05	1.733e+05	1.906e+05	1.695e+05	1.755e+05	5.836e+05	5.454e+05	5.764e+05	5.005e+05	4.779e+05	5.32e+05	1.696e+05	1.643e+05	1.664e+05	1.646e+05
pos_2519	4-Androstenediol	metab_1630	0	31.9	-	-	LMST02020105;HMDB0005849	M+CH3OH+H	C19H30O2	6.1327	C14210	pos	Steroids	19-Carbon atoms	-	-	Lipids and lipid-like molecules	Steroids and steroid derivatives	323.257	0.0418800109993	-2.87253	1156-92-9	Androstane steroids	6.671e+04	6.052e+04	3.589e+04	6.55e+04	5.245e+04	5.448e+04	3.543e+05	3.214e+05	2.362e+05	2.861e+05	2.881e+05	3.497e+05	5.438e+05	5.717e+05	5.198e+05	5.832e+05	5.487e+05	6.261e+05	2.47e+05	2.313e+05	2.266e+05	2.263e+05
pos_252	Fuzhuanin A	metab_1631	54.7	0	-	-	-	M+H, M+NH4	C15H12O8	3.218	-	pos	-	-	-	-	-	-	321.06	0.0132102467463	-2.42962	-	-	9.07e+05	9.9e+05	9.74e+05	9.905e+05	1.038e+06	1.002e+06	1.774e+07	1.995e+07	1.741e+07	1.839e+07	1.84e+07	1.966e+07	4.871e+06	4.61e+06	5.08e+06	4.611e+06	4.714e+06	4.524e+06	1.042e+07	1.059e+07	1.028e+07	1.033e+07
pos_2520	15(S)-Hydroxyeicosatrienoic acid	metab_1632	0	34	-	-	HMDB0005045	M+H-H2O	C20H34O3	6.1327	-	pos	-	-	-	-	Lipids and lipid-like molecules	Fatty Acyls	305.247	0.0259345820352	-2.29657	13-16-1	Eicosanoids	1.279e+05	1.252e+05	1.27e+05	1.482e+05	1.085e+05	1.386e+05	4.537e+05	4.091e+05	3.472e+05	3.96e+05	3.83e+05	4.236e+05	5.456e+05	5.819e+05	5.965e+05	5.533e+05	5.668e+05	6.367e+05	3.198e+05	3.099e+05	3.016e+05	3.045e+05
pos_253	2-Methoxy-5-(2,4-dioxo-5-thiazolidinyl)-N-((4-(trifluoromethyl)phenyl)methyl)benzamide	metab_1641	0	32.7	-	-	HMDB0254794	M+2Na-H, 2M+Na	C20H17F3N2O5	3.2339	-	pos	-	-	-	-	Benzenoids	Benzene and substituted derivatives	867.211	0.00698898697552	5.146807076637732	-	Benzoic acids and derivatives	6.306e+06	6.794e+06	6.947e+06	5.918e+06	7.173e+06	6.562e+06	4.554e+06	4.596e+06	6.818e+06	4.93e+06	4.741e+06	3.654e+06	3.134e+06	3.096e+06	2.98e+06	2.978e+06	3.033e+06	3.004e+06	5.995e+06	5.9e+06	5.965e+06	5.927e+06
pos_2534	(R)-Shinanolone	metab_1646	0	47	-	-	HMDB0030580	M+H	C11H12O3	6.1087	-	pos	-	-	-	-	Benzenoids	Tetralins	193.086	0.0197589974884	-0.469536	-	Not Available	9.542e+04	8.889e+04	9.389e+04	9.927e+04	9.412e+04	1.044e+05	1.152e+05	1.185e+05	1.537e+05	1.324e+05	1.072e+05	1.072e+05	8195	2.164e+04	2.708e+04	1.867e+04	1.589e+04	2.765e+04	1.285e+05	1.281e+05	1.233e+05	1.284e+05
pos_2536	1-Hexanol	metab_1648	0	30.3	-	-	HMDB0012971	2M+ACN+H	C6H14O	6.1087	C00854	pos	-	-	-	-	Lipids and lipid-like molecules	Fatty Acyls	246.242	0.0182581437414	-2.52016	111-27-3	Fatty alcohols	4.645e+05	4.058e+05	2.308e+05	3.785e+05	6.946e+05	2.978e+05	3.344e+05	3.726e+05	2.91e+05	5.82e+05	2.868e+05	5.317e+05	3.634e+05	3.595e+05	3.148e+05	3.793e+05	4.951e+05	3.421e+05	4.122e+05	4.09e+05	4.102e+05	3.958e+05
pos_2537	2',7-Dihydroxy-4'-methoxy-8-prenylflavan 2',7-diglucoside	metab_1649	0	34.3	-	-	HMDB0036400	M+H	C33H44O14	6.1007	-	pos	-	-	-	-	Phenylpropanoids and polyketides	Flavonoids	665.286	0.0301766560769	7.87596843867663	-	Flavonoid glycosides	8040	8066	8028	8098	8030	8115	1.5e+06	1.316e+06	3.437e+06	1.85e+06	1.419e+06	6.29e+05	5.045e+06	5.157e+06	5.491e+06	5.331e+06	5.451e+06	5.822e+06	2.233e+06	2.19e+06	2.203e+06	2.082e+06
pos_2540	3-Hydroxytetradecanedioic acid	metab_1653	0	36.9	-	-	HMDB0000394	M+Na	C14H26O5	6.1007	-	pos	-	-	-	-	Lipids and lipid-like molecules	Fatty Acyls	297.167	0.0263926070268	-1.47059	73179-89-2	Fatty acids and conjugates	2.426e+04	3.328e+04	2.233e+04	3.39e+04	1.885e+04	3.312e+04	5.268e+04	3.932e+04	6.024e+04	3.493e+04	4.121e+04	5.822e+04	3.921e+05	3.489e+05	3.899e+05	3.782e+05	3.67e+05	3.538e+05	8.734e+04	8.253e+04	8.276e+04	8.392e+04
pos_2546	Epothilone C	metab_1659	0	40.5	-	-	HMDB0251875	M+H	C26H39NO5S	6.0927	C15694	pos	-	-	-	-	Phenylpropanoids and polyketides	Macrolides and analogues	478.264	0.0181348475974	3.0742904049892497	-	Epothilones and analogues	1.347e+06	1.216e+06	1.234e+06	1.233e+06	1.208e+06	1.238e+06	1.423e+06	1.285e+06	1.062e+06	1.287e+06	1.259e+06	1.372e+06	8694	8586	8265	8260	8412	8333	1.427e+06	1.405e+06	1.409e+06	1.367e+06
pos_2547	2-Aminoacetophenone	metab_1660	50.4	0	-	-	HMDB0032630;HMDB0032628	M+H-H2O	C8H9NO	6.0927	-	pos	-	-	-	-	Organic oxygen compounds	Organooxygen compounds	118.065	0.00458283585264	0.2938349699695449	551-93-9;613-89-8	Carbonyl compounds	2.353e+05	2.255e+05	2.355e+05	2.375e+05	2.173e+05	2.281e+05	2.648e+05	2.475e+05	2.246e+05	2.317e+05	2.41e+05	2.69e+05	2.366e+05	2.329e+05	2.491e+05	2.366e+05	2.166e+05	2.37e+05	2.613e+05	2.587e+05	2.595e+05	2.587e+05
pos_2549	2-(1-Pentenyl)furan	metab_1662	0	32.4	-	-	HMDB0039782	M+H	C9H12O	6.0927	-	pos	-	-	-	-	Organoheterocyclic compounds	Heteroaromatic compounds	137.096	0.0180974847513	-1.75068	81677-78-3	Not Available	3.477e+05	3.299e+05	3.268e+05	3.473e+05	3.479e+05	3.195e+05	5.562e+05	5.437e+05	4.728e+05	5.371e+05	5.123e+05	5.368e+05	8.065e+05	8.119e+05	8.497e+05	8.216e+05	8.384e+05	9.016e+05	5.334e+05	5.137e+05	5.151e+05	5.151e+05
pos_2555	C75 trans	metab_1669	0	39.7	-	-	HMDB0249518	M+Na	C14H22O4	6.0847	-	pos	-	-	-	-	Organoheterocyclic compounds	Lactones	277.14	0.230345	-2.45077	-	Gamma butyrolactones	2665	2673	2661	2684	2661	2689	2944	2912	2781	2866	9856	2761	5.261e+05	4.47e+05	4.692e+05	4.614e+05	4.184e+05	4.321e+05	5.258e+04	5.203e+04	5.064e+04	3.043e+04
pos_2556	4-Hydroxy-3-methoxy-2,10-bisaboladien-9-one	metab_1670	0	74.5	-	-	HMDB0033917	M+H-2H2O	C16H26O3	6.0847	-	pos	-	-	-	-	Lipids and lipid-like molecules	Prenol lipids	231.174	0.00929152713639	-1.73873	-	Sesquiterpenoids	7391	2093	4521	2102	2772	4909	5.064e+05	4.68e+05	4.346e+05	4.951e+05	4.536e+05	4.904e+05	3.475e+05	3.994e+05	4.437e+05	3.987e+05	4.045e+05	4.346e+05	2.727e+05	2.69e+05	2.675e+05	2.673e+05
pos_2558	Isophorone	metab_1671	52.1	0	-	-	HMDB0031195	M+H-H2O	C9H14O	6.0847	C14743	pos	-	-	-	-	Organic oxygen compounds	Organooxygen compounds	121.101	0.0106554957446	0.10414578380610601	78-59-1	Carbonyl compounds	2.946e+05	3.03e+05	2.813e+05	2.885e+05	2.981e+05	3.074e+05	4.118e+05	4.03e+05	3.399e+05	4.053e+05	3.878e+05	4.259e+05	4.817e+05	5.248e+05	5.468e+05	5.111e+05	4.988e+05	5.582e+05	4.041e+05	3.977e+05	3.974e+05	3.939e+05
pos_2559	Furfural	metab_1672	61.7	0	map01100	Metabolic pathways	HMDB0032914	M+H	C5H4O2	6.0847	C14279	pos	-	-	Metabolism	Global and overview maps	Organic oxygen compounds	Organooxygen compounds	97.0287	0.00886517393321	3.0643449910427702	1998-01-01	Carbonyl compounds	1.742e+05	1.721e+05	1.629e+05	1.784e+05	1.718e+05	1.608e+05	1.985e+05	1.906e+05	1.614e+05	1.839e+05	1.936e+05	2.08e+05	1.262e+04	1.215e+04	1.231e+04	1.465e+04	1.251e+04	1.731e+04	1.76e+05	1.722e+05	1.741e+05	1.74e+05
pos_2560	2(5H)-Furanone	metab_1674	47.3	0	-	-	HMDB0032330	M+H	C4H4O2	6.0847	C17601	pos	-	-	-	-	Organoheterocyclic compounds	Dihydrofurans	85.0288	0.0105992393378	4.223019955188359	497-23-4	Furanones	1.263e+05	1.265e+05	1.186e+05	1.263e+05	1.183e+05	1.238e+05	1.417e+05	1.417e+05	1.163e+05	1.349e+05	1.414e+05	1.501e+05	1.223e+04	1.192e+04	1.267e+04	1.257e+04	9635	7456	1.229e+05	1.252e+05	1.258e+05	1.257e+05
pos_2562	Sesamolinol 4'-O-b-D-glucosyl (1->6)-O-b-D-glucoside	metab_1676	0	47.1	-	-	HMDB0029299	M+H-2H2O	C32H40O17	6.0767	-	pos	-	-	-	-	Organic oxygen compounds	Organooxygen compounds	661.213	0.0362383582424	0.10599231236350899	-	Carbohydrates and carbohydrate conjugates	3.753e+05	2.81e+05	2.547e+05	2.392e+05	2.786e+05	3.718e+05	152.3	150.6	1.398e+04	1.249e+04	143.9	142.8	3421	1.341e+04	178.2	735.4	1625	179.7	2.384e+05	2.298e+05	2.304e+05	2.482e+05
pos_2564	Galactose-beta-1,4-xylose	metab_1678	0	30.7	-	-	HMDB0011677	M+H-H2O	C11H20O10	6.0767	-	pos	-	-	-	-	Organic oxygen compounds	Organooxygen compounds	295.102	0.0207243998143	-2.13173	-	Carbohydrates and carbohydrate conjugates	4.115e+05	3.969e+05	3.42e+05	3.765e+05	3.328e+05	3.558e+05	4.795e+05	4.66e+05	3.859e+05	4.33e+05	4.989e+05	4.997e+05	4.275e+05	4.222e+05	4.064e+05	4.061e+05	4.136e+05	4.097e+05	4.304e+05	4.289e+05	4.419e+05	4.202e+05
pos_2566	Enol-phenylpyruvate	metab_1680	0	63.6	map01100;map00360	Metabolic pathways;Phenylalanine metabolism	HMDB0012225	M+H-H2O	C9H8O3	6.0767	C02763	pos	-	-	Metabolism;Metabolism	Global and overview maps;Amino acid metabolism	Benzenoids	Benzene and substituted derivatives	147.044	0.00944401131499	-1.94013	5801-57-0	Phenylpyruvic acid derivatives	6.347e+06	6.382e+06	6.43e+06	6.426e+06	6.604e+06	6.76e+06	2.807e+06	2.733e+06	2.903e+06	2.646e+06	2.611e+06	2.497e+06	1.269e+05	1.253e+05	1.302e+05	1.158e+05	1.199e+05	1.139e+05	4.2e+06	4.235e+06	4.284e+06	4.281e+06
pos_257	3-(3,4-Dihydroxyphenyl)prop-2-enoic Acid	metab_1684	41.1	0	-	-	;MJDBOTE0000794	M+H-H2O, M+H	C9H8O4	3.273	-	pos	-	-	-	-	-	-	181.049	0.00958101334683	-1.864	-	-	4.51e+06	4.761e+06	4.621e+06	4.898e+06	4.801e+06	4.875e+06	2.625e+06	2.598e+06	2.985e+06	2.579e+06	2.665e+06	2.422e+06	1.206e+05	9.111e+04	7.723e+04	9.824e+04	7.7e+04	9.772e+04	4.089e+06	4.054e+06	4.036e+06	4.125e+06
pos_2571	(+)-Gallocatechin	metab_1686	0	71.2	map00941;map01110	Flavonoid biosynthesis;Biosynthesis of secondary metabolites	HMDB0038365;LMPK12020002	M+H-H2O	C15H14O7	6.0687	C12127	pos	-	-	Metabolism;Metabolism	Biosynthesis of other secondary metabolites;Global and overview maps	Phenylpropanoids and polyketides	Flavonoids	289.07	0.0474716286138	-2.4808	970-73-0	Flavans	1.713e+06	1.085e+06	8.631e+05	7.43e+05	6.603e+05	5.846e+05	9.32e+06	9.896e+06	1.186e+07	1.019e+07	1.052e+07	9.418e+06	9.49e+05	4.004e+05	2.655e+05	2.256e+05	1.769e+05	1.25e+05	8.727e+06	9.379e+06	8.839e+06	8.367e+06
pos_2574	3-(2-Furoyl)quinoline-2-carboxaldehyde	metab_1689	0	47.3	-	-	HMDB0245772	M+Na	C15H9NO3	6.0608	-	pos	-	-	-	-	Organoheterocyclic compounds	Quinolines and derivatives	274.046	0.119132	-4.91752	-	Not Available	5.003e+04	5.019e+04	4.996e+04	5.039e+04	4.997e+04	5.05e+04	1.427e+05	1.319e+05	1.543e+05	1.385e+05	1.423e+05	1.539e+05	6.803e+04	6.719e+04	6.468e+04	6.464e+04	6.583e+04	6.521e+04	5.029e+04	6.667e+04	5.82e+04	5.53e+04
pos_2577	7-Benzylidenenaltrexone	metab_1692	-	-	-	-	HMDB0247235	M+ACN+Na	C27H27NO4		C20167	pos	-	-	-	-	Benzenoids	Phenanthrenes and derivatives	493.207	-	-	129468-28-6	Not Available
pos_2584	Arlatin	metab_1700	0	33.5	-	-	HMDB0035740	M+H	C15H22O4	6.0448	-	pos	-	-	-	-	Lipids and lipid-like molecules	Prenol lipids	267.158	0.0408281357818	-2.67082	93552-69-3	Terpene lactones	2.116e+05	2.173e+05	1.996e+05	2.029e+05	2.055e+05	2.135e+05	3.637e+05	3.581e+05	2.914e+05	3.527e+05	3.271e+05	3.787e+05	4.657e+05	4.735e+05	5.094e+05	4.679e+05	4.281e+05	4.857e+05	2.849e+05	2.787e+05	2.87e+05	2.619e+05
pos_2585	4-Hydroxy-3-(3-methyl-2-butenyl)acetophenone	metab_1701	0	37.6	-	-	HMDB0030770	M+CH3OH+H	C13H16O2	6.0448	C10702	pos	-	-	-	-	Organic oxygen compounds	Organooxygen compounds	237.148	0.0152663607289	-2.42091	26932-05-8	Carbonyl compounds	5.951e+05	5.998e+05	5.525e+05	5.774e+05	5.2e+05	5.804e+05	1.408e+05	1.582e+05	1.358e+05	1.477e+05	1.418e+05	1.337e+05	2.892e+05	2.831e+05	3.225e+05	2.82e+05	2.732e+05	2.953e+05	3.797e+05	3.814e+05	3.708e+05	3.706e+05
pos_2589	MG(LTE4/0:0/0:0)	metab_1705	0	32.7	-	-	HMDB0260480	M+H-H2O	C26H43NO7S	6.0369	-	pos	-	-	-	-	Not Available	Not Available	496.274	0.0169239987665	2.79018917737808	-	Not Available	2.762e+06	2.68e+06	2.499e+06	2.689e+06	2.528e+06	2.578e+06	5.177e+05	4.248e+05	3.913e+05	3.724e+05	4.687e+05	4.999e+05	5.72e+04	5.205e+04	8337	4.512e+04	1.087e+04	4.371e+04	1.351e+06	1.312e+06	1.302e+06	1.308e+06
pos_259	Cytidine 2',3'-cyclic phosphate	metab_1706	0	38.4	map01100;map00480;map01240	Metabolic pathways;Glutathione metabolism;Biosynthesis of cofactors	HMDB0011691	M+NH4, 2M+ACN+H	C9H12N3O7P	3.3042	C00127	pos	-	-	Metabolism;Metabolism;Metabolism	Global and overview maps;Metabolism of other amino acids;Global and overview maps	Organic acids and derivatives	Carboxylic acids and derivatives	652.113	0.00186503058958	-5.37693	15718-51-1	Amino acids, peptides, and analogues	1.405e+07	1.419e+07	1.475e+07	1.554e+07	1.501e+07	1.377e+07	6.337e+06	6.653e+06	5.487e+06	6.356e+06	6.139e+06	7.441e+06	1.095e+05	1.138e+05	9.487e+04	9.209e+04	1.323e+05	1.182e+05	1.053e+07	1.055e+07	1.058e+07	1.057e+07
pos_2596	Metazin	metab_1712	44.1	0	-	-	-	M+H	C15H30N6O6	6.0289	-	pos	-	-	-	-	-	-	391.229	0.0166449	-2.38459	-	-	1.176e+06	1.243e+06	1.211e+06	1.243e+06	1.257e+06	1.195e+06	9.752e+05	9.928e+05	9.347e+05	9.128e+05	1.011e+06	1.016e+06	1.831e+06	1.698e+06	1.854e+06	1.819e+06	1.788e+06	1.724e+06	1.136e+06	1.132e+06	1.114e+06	1.096e+06
pos_260	4-Methyl-2-oxo-2H-1-benzopyran-7-yl alpha-L-ido-pyranosiduronic acid	metab_1716	0	72.4	-	-	HMDB0247182	M+H-H2O, M+NH4	C16H16O9	3.328	-	pos	-	-	-	-	Phenylpropanoids and polyketides	Coumarins and derivatives	335.075	0.132775	-2.33355	-	Coumarin glycosides	5757	5776	5749	5799	5750	5811	1.825e+06	1.977e+06	1.779e+06	1.965e+06	1.879e+06	2.636e+06	7829	7733	7443	7438	7576	7504	5.783e+04	5.686e+04	5.415e+04	4.259e+04
pos_2607	Vomifoliol	metab_1724	0	66.9	-	-	HMDB0303570	M+H-2H2O	C13H20O3	6.0129	C04166	pos	-	-	-	-	Lipids and lipid-like molecules	Prenol lipids	189.127	0.00917736855423	-1.19737	-	Sesquiterpenoids	1.235e+04	1.042e+04	1.455e+04	1.447e+04	1.088e+04	1.412e+04	8.56e+04	7.889e+04	7.676e+04	9.388e+04	7.913e+04	8.319e+04	5.825e+04	6.071e+04	6.767e+04	6.832e+04	6.8e+04	6.814e+04	5.437e+04	5.419e+04	5.366e+04	5.487e+04
pos_261	Citrusin D	metab_1726	0	45.3	-	-	HMDB0039334	M+NH4, M+Na	C16H22O8	3.3359	-	pos	-	-	-	-	Lipids and lipid-like molecules	Fatty Acyls	360.164	0.0157812	-2.9796	65995-51-9	Fatty acyl glycosides	1.132e+07	1.156e+07	1.067e+07	1.219e+07	1.122e+07	1.171e+07	0.02844	0.02812	0.02686	0.02768	0.02687	0.02667	0.035	0.03457	223.7	0.03325	0.03387	0.03354	4.065e+06	4.145e+06	4.011e+06	4.008e+06
pos_2612	Eriojaposide A	metab_1728	0	39.1	-	-	HMDB0038028	M+Na	C24H38O11	5.9972	C17888	pos	-	-	-	-	Lipids and lipid-like molecules	Fatty Acyls	525.23	0.0548900158833	-2.05634	290308-51-9	Fatty acyl glycosides	4.223e+05	4.988e+05	4.487e+05	5.052e+05	4.819e+05	5.122e+05	1.858e+05	1.206e+05	3.474e+04	9.726e+04	9.945e+04	1.18e+05	4.527e+04	4.471e+04	4.304e+04	4.301e+04	4.381e+04	4.339e+04	4.494e+05	4.144e+05	4.007e+05	4.013e+05
pos_2613	Glyceryl 5-hydroxydecanoate	metab_1729	0	45.4	-	-	HMDB0032297	M+Na	C13H26O5	5.9972	-	pos	-	-	-	-	Lipids and lipid-like molecules	Fatty Acyls	285.169	0.0350593699727	6.5669115837517795	26446-31-1	Fatty alcohols	2.481e+05	2.435e+05	2.3e+05	2.463e+05	2.108e+05	2.708e+05	2.199e+05	2.127e+05	1.55e+05	1.882e+05	1.991e+05	2.22e+05	1.158e+05	1.24e+05	1.711e+05	1.272e+05	1.373e+05	1.527e+05	1.711e+05	1.705e+05	1.598e+05	1.728e+05
pos_2618	8-HETrE	metab_1733	0	56.1	-	-	LMFA03050030;HMDB0060052	M+Na	C20H34O3	5.9892	-	pos	-	-	-	-	Lipids and lipid-like molecules	Fatty Acyls	345.237	0.0129080753588	-8.76742	-	Eicosanoids	3.451e+05	3.455e+05	3.317e+05	3.354e+05	3.825e+05	3.594e+05	2.623e+05	2.574e+05	2.159e+05	2.335e+05	2.398e+05	2.36e+05	3.99e+05	3.605e+05	4.018e+05	3.774e+05	3.675e+05	3.52e+05	2.921e+05	2.997e+05	2.952e+05	3.001e+05
pos_2619	(S)-10,16-Dihydroxyhexadecanoic acid	metab_1734	0	43.2	map00073	Cutin, suberine and wax biosynthesis	HMDB0037798	M+NH4	C16H32O4	5.9892	C08285	pos	-	-	Metabolism	Lipid metabolism	Lipids and lipid-like molecules	Fatty Acyls	306.263	0.0271187192553	-2.48809	69232-67-3	Fatty acids and conjugates	6.03e+04	6.049e+04	6.021e+04	6.073e+04	6.023e+04	6.086e+04	1.052e+06	9.376e+05	1.54e+06	1.144e+06	1.007e+06	9.466e+05	8.2e+04	8.099e+04	7.795e+04	7.791e+04	7.935e+04	7.86e+04	6.215e+04	5.966e+04	6.292e+04	5.978e+04
pos_2624	MG(TXB2/0:0/0:0)	metab_1740	-	-	-	-	HMDB0260482	M+NH4	C23H40O8		-	pos	-	-	-	-	Not Available	Not Available	462.305	-	-	-	Not Available
pos_2625	Gastrodin	metab_1741	0	70.5	-	-	HMDB0252648;MJDBOTE0000895	M+Na	C13H18O7	5.9734	C16964	pos	-	-	-	-	Organic oxygen compounds	Organooxygen compounds	309.096	0.00260810333734	5.49584066250156	62499-27-8	Carbohydrates and carbohydrate conjugates	4.733e+06	4.658e+06	4.64e+06	4.806e+06	4.743e+06	4.877e+06	4.2e+06	3.913e+06	4.375e+06	4.006e+06	3.876e+06	3.524e+06	1.648e+06	1.628e+06	1.567e+06	1.566e+06	1.595e+06	1.58e+06	2.942e+06	2.932e+06	2.925e+06	2.938e+06
pos_2626	Culmorin	metab_1742	52.6	0	-	-	-	M+H	C15H26O2	5.9734	-	pos	-	-	-	-	-	-	239.2	0.0190097747985	-2.4997	-	-	2.063e+05	2.09e+05	2.101e+05	1.935e+05	1.984e+05	2.122e+05	6.454e+04	6.092e+04	2.461e+04	6.043e+04	4.472e+04	5.376e+04	2.785e+04	1.9e+04	2.435e+04	4.437e+04	3.167e+04	4.954e+04	1.41e+05	1.399e+05	1.38e+05	1.35e+05
pos_2627	4-Methylumbelliferyl beta-D-xylopyranoside	metab_1743	0	52.1	-	-	HMDB0247186	2M+Na	C15H16O7	5.9654	-	pos	-	-	-	-	Phenylpropanoids and polyketides	Coumarins and derivatives	639.17	0.0713066717328	1.8892878076138504	-	Coumarin glycosides	7.443e+05	6.605e+05	7.4e+05	7.538e+05	6.732e+05	8.744e+05	2.604e+04	2.575e+04	2.46e+04	2.535e+04	2.461e+04	2.442e+04	3.205e+04	3.165e+04	3.047e+04	3.045e+04	3.101e+04	3.072e+04	1.609e+05	1.508e+05	1.427e+05	1.679e+05
pos_2633	Gamma-Undecalactone	metab_1750	35.2	0	-	-	LMFA07040030	M+H-H2O	C11H20O2	5.9654	C08571	pos	-	-	-	-	-	-	167.143	0.00918782699119	-1.84932	104-67-6	-	5.851e+05	5.399e+05	5.369e+05	5.498e+05	5.411e+05	5.394e+05	4.859e+05	4.717e+05	3.7e+05	4.413e+05	4.507e+05	4.731e+05	1.697e+05	1.816e+05	2.024e+05	1.823e+05	1.712e+05	2.104e+05	4.916e+05	4.826e+05	4.829e+05	4.825e+05
pos_2635	Thymol	metab_1752	57.6	0	-	-	HMDB0001878;LMPR0102090029;MJDBOTE0000490	M+H	C10H14O	5.9574	C09908	pos	-	-	-	-	Lipids and lipid-like molecules	Prenol lipids	151.111	0.0178759172744	-1.70215	89-83-8	Monoterpenoids	7.896e+04	7.132e+04	7.529e+04	7.391e+04	7.794e+04	7.205e+04	2.225e+05	2.214e+05	2.285e+05	2.273e+05	2.237e+05	2.13e+05	2.605e+05	3.06e+05	2.986e+05	2.854e+05	2.897e+05	3.293e+05	1.428e+05	1.479e+05	1.445e+05	1.421e+05
pos_2636	Cyclo(-D-Tyr-Arg-Gly-Asp-Cys(carboxymethyl)-OH) sulfoxide	metab_1753	-	-	-	-	HMDB0244621	M+K	C26H36N8O11S		-	pos	-	-	-	-	Organic acids and derivatives	Carboxylic acids and derivatives	707.189	-	-	-	Amino acids, peptides, and analogues
pos_2638	Cyanidin 7-arabinoside	metab_1755	-	-	-	-	HMDB0037989	M+ACN+H	C20H19O10+		-	pos	-	-	-	-	Phenylpropanoids and polyketides	Flavonoids	461.133	-	-	28985-03-7	Hydroxyflavonoids
pos_2642	1-O-Cinnamoyl-beta-D-gentiobiose	metab_1760	0	32.8	-	-	HMDB0030295	M+H-H2O	C21H28O12	5.9336	-	pos	-	-	-	-	Phenylpropanoids and polyketides	Cinnamic acids and derivatives	455.154	0.0295487712633	-1.14563	181373-65-9	Cinnamic acid esters	7.72e+05	7.744e+05	8.106e+05	8.242e+05	7.334e+05	8.151e+05	2.097e+06	1.952e+06	2.257e+06	1.853e+06	1.952e+06	1.747e+06	3.885e+05	3.837e+05	3.693e+05	3.691e+05	3.759e+05	3.724e+05	8.682e+05	8.55e+05	8.655e+05	9.133e+05
pos_2644	N-Methyl-L-Glutamic Acid	metab_1762	42.4	0	map01100	Metabolic pathways	HMDB0062660	M+H-H2O	C6H11NO4	5.9336	C01046	pos	-	-	Metabolism	Global and overview maps	Organic acids and derivatives	Carboxylic acids and derivatives	144.065	0.0274136804376	-1.53376	35989-16-3	Amino acids, peptides, and analogues	1.529e+05	1.307e+05	1.418e+05	1.522e+05	1.55e+05	1.534e+05	1.601e+05	1.821e+05	1.635e+05	1.493e+05	1.712e+05	1.805e+05	2.363e+05	2.204e+05	2.279e+05	2.473e+05	2.383e+05	2.339e+05	1.589e+05	1.648e+05	1.686e+05	1.683e+05
pos_2648	Dihydroxyphenyl-valerolactone	metab_1766	0	44.7	-	-	HMDB0251346	M+ACN+H	C11H12O4	5.9256	-	pos	-	-	-	-	Organoheterocyclic compounds	Lactones	250.107	0.0323813	-2.12251	-	Delta valerolactones	3.874e+04	3.886e+04	3.868e+04	3.902e+04	3.869e+04	3.91e+04	4.585e+05	4.2e+05	3.409e+05	4.569e+05	3.876e+05	5.794e+05	5.268e+04	5.203e+04	5.008e+04	5.005e+04	5.098e+04	5.049e+04	3.894e+04	3.97e+04	4.095e+04	4.189e+04
pos_2650	[(1S,2S,4S,5S)-2-(6-Aminopurin-9-yl)-5-(hydroxymethyl)-4-bicyclo[3.1.0]hexanyl]methanol	metab_1769	0	36.4	-	-	HMDB0260215	M+NH4	C13H17N5O2	5.9176	-	pos	-	-	-	-	Nucleosides, nucleotides, and analogues	Nucleoside and nucleotide analogues	293.172	0.0253347	-1.65488	-	Cyclopentyl nucleosides	1.925e+04	1.763e+04	1.837e+04	1.516e+04	2.54e+04	3.835e+04	3.828e+05	4.341e+05	2.871e+05	3.738e+05	3.957e+05	4.09e+05	1.053e+07	9.809e+06	9.955e+06	9.656e+06	9.005e+06	9.654e+06	1.444e+06	1.421e+06	1.426e+06	1.362e+06
pos_2651	(S)-Carvone	metab_1770	0	30.9	map01110;map00903;map00902	Biosynthesis of secondary metabolites;Limonene and pinene degradation;Monoterpenoid biosynthesis	HMDB0004487	M+CH3OH+H	C10H14O	5.9097	C11383	pos	-	-	Metabolism;Metabolism;Metabolism	Global and overview maps;Metabolism of terpenoids and polyketides;Metabolism of terpenoids and polyketides	Lipids and lipid-like molecules	Prenol lipids	183.138	0.0297182722368	-1.87655	2244-16-8	Monoterpenoids	6.047e+04	5.913e+04	5.916e+04	5.594e+04	6.082e+04	5.978e+04	5.797e+04	6.029e+04	4.87e+04	5.043e+04	4.368e+04	5.024e+04	1.455e+06	1.551e+06	1.579e+06	1.542e+06	1.418e+06	1.593e+06	2.7e+05	2.815e+05	2.645e+05	2.643e+05
pos_2652	Eupatilin	metab_1771	0	67.4	-	-	HMDB0029469;LMPK12111228	M+Na	C18H16O7	5.9097	C10040	pos	-	-	-	-	Phenylpropanoids and polyketides	Flavonoids	367.08	0.127005	4.22781448353216	22368-21-4	O-methylated flavonoids	5615	5633	5607	5655	5608	5667	6204	6136	5860	6039	5862	5818	4.533e+05	5.115e+05	4.796e+05	4.971e+05	4.755e+05	4.584e+05	3.646e+04	4.068e+04	3.713e+04	4.769e+04
pos_2656	Camellikaempferoside A	metab_1774	43.5	0	-	-	-	M+H	C41H44O21	5.8941	-	pos	-	-	-	-	-	-	873.243	0.0193437615408	-2.18435	-	-	3.029e+06	2.815e+06	3.091e+06	3.246e+06	3.126e+06	3.1e+06	7.143e+06	6.411e+06	6.724e+06	6.021e+06	6.478e+06	5.984e+06	2606	2574	2.264e+04	1.503e+05	5.067e+04	1.041e+04	2.384e+06	2.404e+06	2.488e+06	2.452e+06
pos_266	(2RS,5RS)-(E)-2-(2-Phenylethenyl)-1,3-dioxan-5-ol	metab_1777	0	33.9	-	-	HMDB0031973	M+H-H2O, M+H	C12H14O3	3.3673	-	pos	-	-	-	-	Benzenoids	Benzene and substituted derivatives	207.101	0.00754389023217	-2.01622	87562-73-0	Styrenes	2.907e+05	2.699e+05	2.394e+05	2.881e+05	2.519e+05	2.852e+05	6.712e+05	6.476e+05	5.725e+05	6.559e+05	6.224e+05	7.077e+05	1.774e+06	1.685e+06	1.761e+06	1.641e+06	1.713e+06	1.734e+06	5.448e+05	5.395e+05	5.391e+05	5.349e+05
pos_2660	2-methylbutanoyl-CoA	metab_1778	0	39.8	map01100;map01110	Metabolic pathways;Biosynthesis of secondary metabolites	HMDB0304079;HMDB0300586;LMFA07050190	M+ACN+Na	C26H40N7O17P3S-4	5.8861	C01033	pos	-	-	Metabolism;Metabolism	Global and overview maps;Global and overview maps	Lipids and lipid-like molecules	Fatty Acyls	911.164	0.0453573419009	8.35445065070404	-	Fatty acyl thioesters	6.367	1.19e+04	2.574e+04	302	56.68	2540	1.208e+06	8.945e+05	2.325e+06	9.612e+05	9.506e+05	1.541e+05	8.658	3.298e+04	8.231	8.226	6.593e+04	3796	6.687e+05	6.687e+05	6.097e+05	6.697e+05
pos_2661	Lippioside II	metab_1779	0	35.8	-	-	HMDB0034268	M+CH3OH+H	C25H30O14	5.8861	-	pos	-	-	-	-	Lipids and lipid-like molecules	Prenol lipids	587.196	0.0255115697689	-1.95049	220271-94-3	Terpene glycosides	1.022e+06	1.088e+06	1.089e+06	1.105e+06	1.155e+06	1.215e+06	2.076e+06	1.957e+06	1.918e+06	1.829e+06	1.98e+06	1.848e+06	1.39e+05	1.372e+05	1.321e+05	1.32e+05	1.345e+05	1.332e+05	8.069e+05	7.598e+05	7.858e+05	7.956e+05
pos_2665	3-Oxooctanoyl-CoA	metab_1783	0	74.4	map01100;map01212;map00062;map00071	Metabolic pathways;Fatty acid metabolism;Fatty acid elongation;Fatty acid degradation	PW_C002005;HMDB0003941;LMFA07050249	M+NH4	C29H48N7O18P3S	5.8784	C05267	pos	-	-	Metabolism;Metabolism;Metabolism;Metabolism	Global and overview maps;Global and overview maps;Lipid metabolism;Lipid metabolism	Lipids and lipid-like molecules	Fatty Acyls	925.236	0.0675944108529	3.1128756351024105	54684-64-9	Fatty acyl thioesters	2.292e+06	2.382e+06	2.552e+06	2.789e+06	2.574e+06	2.526e+06	2.083e+04	2.112e+04	1.627	4.305e+04	654.4	2.384e+04	2.376e+04	2.094	861.8	2.015	6402	2.032	3.531e+05	3.118e+05	3.61e+05	3.601e+05
pos_267	Cis-Sinapic acid	metab_1788	0	37.1	-	-	HMDB0034069	M+Na, 2M+H	C11H12O5	3.3752	-	pos	-	-	-	-	Phenylpropanoids and polyketides	Cinnamic acids and derivatives	247.06	0.0211144229899	8.361585088645901	7361-90-2	Hydroxycinnamic acids and derivatives	1.025e+06	1.041e+06	1.033e+06	1.032e+06	1.023e+06	1.085e+06	1.247e+06	1.334e+06	1.11e+06	1.245e+06	1.226e+06	1.468e+06	9.141e+05	9.028e+05	8.69e+05	8.684e+05	8.845e+05	8.761e+05	8.231e+05	7.836e+05	7.934e+05	7.973e+05
pos_2672	Hesperidin	metab_1791	0	75.9	-	-	HMDB0003265;LMPK12140451	M+H-H2O	C28H34O15	5.8544	C09755	pos	-	-	-	-	Phenylpropanoids and polyketides	Flavonoids	593.185	0.0201183	-2.29988	520-26-3	Flavonoid glycosides	2.442e+05	2.45e+05	2.439e+05	2.46e+05	2.439e+05	2.465e+05	2.699e+05	2.669e+05	2.549e+05	2.627e+05	2.55e+05	2.531e+05	3.321e+05	3.28e+05	3.157e+05	3.155e+05	3.214e+05	3.183e+05	2.455e+05	2.527e+05	2.423e+05	2.421e+05
pos_2678	Cyclokievitone	metab_1797	0	86.4	-	-	HMDB0033983;LMPK12050493	M+CH3OH+H	C20H18O6	5.8385	C10207	pos	-	-	-	-	Phenylpropanoids and polyketides	Isoflavonoids	387.143	0.0184004555568	-2.63281	74175-82-9	Isoflavans	8.628e+05	8.189e+05	8.193e+05	8.438e+05	9.007e+05	9.223e+05	5531	1.448e+04	2.818e+04	2.077e+04	7216	3161	4148	4097	3944	3941	4014	8166	4.382e+05	4.353e+05	4.208e+05	4.362e+05
pos_2690	Isovitexin 2''-O-arabinoside	metab_1810	0	74.3	-	-	HMDB0037569	M+H-2H2O	C26H28O14	5.7831	C16491	pos	-	-	-	-	Phenylpropanoids and polyketides	Flavonoids	529.133	0.0135529638978	-1.81862	53382-71-1	Flavonoid glycosides	9.201e+05	8.497e+05	8.065e+05	8.928e+05	8.452e+05	8.466e+05	6.338e+05	6.517e+05	5.87e+05	5.995e+05	5.941e+05	6.339e+05	1.034e+05	1.022e+05	9.834e+04	9.828e+04	1.001e+05	9.915e+04	3.315e+05	3.27e+05	3.279e+05	3.208e+05
pos_2692	Vitexin 6''-O-malonyl 2''-O-xyloside	metab_1812	0	86.3	map00941;map00944	Flavonoid biosynthesis;Flavone and flavonol biosynthesis	LMPK12110280;HMDB0301980	M+H-H2O	C21H20O10	5.7754	C01460	pos	-	-	Metabolism;Metabolism	Biosynthesis of other secondary metabolites;Biosynthesis of other secondary metabolites	Phenylpropanoids and polyketides	Flavonoids	415.101	0.0360283	-2.339	-	Flavonoid glycosides	4.068e+05	3.661e+05	3.851e+05	3.593e+05	3.604e+05	3.9e+05	5.942e+05	5.535e+05	7.013e+05	5.63e+05	6.01e+05	5.41e+05	1.613e+05	1.95e+05	1.576e+05	2.031e+05	2.386e+05	1.47e+05	9.328e+05	9.302e+05	9.113e+05	9.898e+05
pos_2693	(-)-Salsoline	metab_1813	0	41.4	-	-	HMDB0003626;HMDB0012469	M+H	C11H15NO2	5.7754	C09640	pos	-	-	-	-	Organoheterocyclic compounds	Tetrahydroisoquinolines	194.117	0.0155029087942	-0.465295	53622-84-7;89-31-6	Not Available	1610	1615	1608	1622	1608	1625	1.623e+05	1.628e+05	1.505e+05	1.614e+05	1.601e+05	1.575e+05	2.733e+05	2.897e+05	3.402e+05	2.791e+05	2.849e+05	2.88e+05	9.692e+04	9.396e+04	9.616e+04	9.411e+04
pos_2695	Mescaline	metab_1815	65.9	0	-	-	HMDB0254474	M+H	C11H17NO3	5.7674	C06546	pos	-	-	-	-	Benzenoids	Benzene and substituted derivatives	212.128	0.00233940904676	-2.06016	1954-04-06	Phenethylamines	1742	1747	1739	1754	1740	1758	4.765e+06	4.841e+06	4.67e+06	4.831e+06	4.778e+06	4.695e+06	8.074e+06	8.22e+06	8.93e+06	8.117e+06	7.85e+06	8.961e+06	2.955e+06	2.957e+06	2.965e+06	2.948e+06
pos_2697	Undeca-5,7,9-trienedioylcarnitine	metab_1817	0	63.3	-	-	HMDB0241204	M+H	C18H27NO6	5.7596	-	pos	-	-	-	-	Lipids and lipid-like molecules	Fatty Acyls	354.19	0.0303784503802	-2.35892	-	Fatty acid esters	1.552e+05	1.518e+05	1.803e+05	1.653e+05	1.859e+05	1.7e+05	5.671e+04	5.608e+04	5.356e+04	5.52e+04	5.358e+04	5.318e+04	6.979e+04	6.893e+04	6.635e+04	6.63e+04	6.753e+04	6.689e+04	5.815e+04	6.018e+04	5.845e+04	5.588e+04
pos_2698	Bisnoryangonin	metab_1818	0	72.7	-	-	HMDB0303165	M+H	C13H10O4	5.7596	C12085	pos	-	-	-	-	Benzenoids	Benzene and substituted derivatives	231.065	0.0226877298427	-2.65532	-	Styrenes	1939	2612	2821	3039	2105	1957	1.065e+05	1.178e+05	1.395e+05	1.073e+05	1.211e+05	1.021e+05	2637	2605	2507	2506	2552	2528	4.958e+04	5.182e+04	5.196e+04	5.193e+04
pos_2699	Vanillin	metab_1819	46.3	0	map01100;map01110;map00998	Metabolic pathways;Biosynthesis of secondary metabolites;Biosynthesis of various secondary metabolites - part 2	HMDB0012308;HMDB0245834;MJDBOTE0000374	M+H	C8H8O3	5.7596	C00755	pos	-	-	Metabolism;Metabolism;Metabolism	Global and overview maps;Global and overview maps;Biosynthesis of other secondary metabolites	Benzenoids	Phenols	153.054	0.0251593165828	-2.52091	121-33-5	Methoxyphenols	1174	1177	1172	1182	1172	1184	6.668e+04	6.857e+04	7.68e+04	7.277e+04	7.007e+04	6.2e+04	1.028e+05	1.019e+05	1.128e+05	9.208e+04	1.004e+05	1.134e+05	3.907e+04	4.058e+04	4.15e+04	4.006e+04
pos_2703	D-Threo biopterin	metab_1825	0	65.9	map01100;map00790;map01240	Metabolic pathways;Folate biosynthesis;Biosynthesis of cofactors	HMDB0251210	2M+NH4	C9H11N5O3	5.7439	C06313	pos	-	-	Metabolism;Metabolism;Metabolism	Global and overview maps;Metabolism of cofactors and vitamins;Global and overview maps	Organoheterocyclic compounds	Pteridines and derivatives	492.206	0.0406378183836	0.316421889656807	-	Pterins and derivatives	2.407e+05	2.167e+05	2.814e+05	2.213e+05	2.193e+05	2.72e+05	6.409e+05	6.333e+05	4.782e+05	5.585e+05	6.362e+05	6.321e+05	2.537e+05	2.036e+05	2.889e+05	2.202e+05	1.674e+05	2e+05	3.279e+05	3.023e+05	3.289e+05	3.285e+05
pos_2710	6-(4-O-beta-D-Glucosyl-3-methyl-trans-but-2-enyl-amino)-purine	metab_1833	0	30.9	map01110;map00908	Biosynthesis of secondary metabolites;Zeatin biosynthesis	HMDB0302640	M+NH4	C16H23N5O6	5.7279	C03423	pos	-	-	Metabolism;Metabolism	Global and overview maps;Metabolism of terpenoids and polyketides	Lipids and lipid-like molecules	Fatty Acyls	399.198	0.0341877493281	-1.6247	-	Fatty acyl glycosides	1.242e+06	1.411e+06	1.258e+06	1.349e+06	1.321e+06	1.347e+06	6231	6066	5793	5970	2.256e+04	2.131e+04	7548	7455	7176	7172	7304	7235	5.277e+05	4.916e+05	4.932e+05	4.956e+05
pos_2715	Alogliptin	metab_1838	0	36.9	-	-	HMDB0248177	M+ACN+H	C18H21N5O2	5.7199	-	pos	-	-	-	-	Benzenoids	Benzene and substituted derivatives	381.201	0.0458258363397	-6.76047	-	Benzonitriles	1.356e+05	1.478e+05	1.473e+05	1.344e+05	1.266e+05	1.479e+05	1.725e+05	1.788e+05	8.008e+04	1.365e+05	1.753e+05	1.566e+05	2.648e+05	2.943e+05	2.88e+05	2.265e+05	2.971e+05	2.747e+05	1.543e+05	1.517e+05	1.575e+05	1.682e+05
pos_2717	8,8-Diethoxy-2,6-dimethyl-2-octanol	metab_1840	0	33.1	-	-	HMDB0034557	M+ACN+H	C14H30O3	5.7199	-	pos	-	-	-	-	Organic oxygen compounds	Organooxygen compounds	288.253	0.0828958896721	-2.76946	7779-94-4	Alcohols and polyols	2278	2285	2275	2295	2275	2299	1.953e+05	1.732e+05	2.56e+05	1.969e+05	1.733e+05	1.242e+05	3098	3060	2945	2943	2998	2969	8.72e+04	7.231e+04	8.619e+04	8.277e+04
pos_272	(3-(2-(4-(2-(Trifluoromethyl)phenoxy)piperidin-1-yl)thiazol-5-yl)-1,2,4-oxadiazol-5-yl)methanol	metab_1843	0	49.4	-	-	HMDB0249906	M+H-H2O, M+H	C18H17F3N4O3S	3.4146	-	pos	-	-	-	-	Benzenoids	Benzene and substituted derivatives	427.102	0.00701186133827	-7.24821	-	Trifluoromethylbenzenes	4.351e+06	4.498e+06	4.526e+06	4.585e+06	4.615e+06	4.588e+06	3.626e+06	3.535e+06	4.504e+06	3.617e+06	3.705e+06	3.289e+06	3.309e+06	3.268e+06	3.145e+06	3.143e+06	3.202e+06	3.171e+06	4.327e+06	4.258e+06	4.275e+06	4.272e+06
pos_2723	Cinnamic acid	metab_1847	0	53.1	-	-	HMDB0000567;HMDB0000930	M+H-H2O	C9H8O2	5.7041	C10438	pos	-	-	-	-	Phenylpropanoids and polyketides	Cinnamic acids and derivatives	131.049	0.00450212605571	-1.1689	621-82-9;102-94-3;140-10-3	Cinnamic acids	3.333e+05	3.337e+05	3.294e+05	3.348e+05	3.202e+05	3.621e+05	6.608e+05	6.228e+05	6.233e+05	6.313e+05	5.944e+05	6.015e+05	9.064e+05	9.329e+05	9.613e+05	9.442e+05	9.359e+05	1.004e+06	6.682e+05	6.677e+05	6.734e+05	6.729e+05
pos_2724	Tricetin	metab_1848	80.4	0	map00941	Flavonoid biosynthesis	LMPK12110847;HMDB0029620	M+H	C15H10O7	5.6962	C10192	pos	-	-	Metabolism	Biosynthesis of other secondary metabolites	Phenylpropanoids and polyketides	Flavonoids	303.049	0.00446890277569	-2.48272	520-31-0	Flavones	9.618e+06	9.677e+06	9.598e+06	9.836e+06	9.564e+06	1.018e+07	5.361e+06	5.107e+06	5.632e+06	4.991e+06	4.881e+06	4.373e+06	1.756e+06	1.734e+06	1.669e+06	1.668e+06	1.699e+06	1.683e+06	7.772e+06	7.727e+06	7.804e+06	7.797e+06
pos_2725	Kaempferol 3-[2''-(6'''-coumaroylglucosyl)-rhamnoside] 7-glucoside	metab_1849	0	43.4	-	-	HMDB0039941	M+H	C42H46O22	5.6883	-	pos	-	-	-	-	Phenylpropanoids and polyketides	Flavonoids	903.253	0.0395958077345	-2.14485	-	Flavonoid glycosides	3.454e+06	3.536e+06	3.159e+06	3.358e+06	3.418e+06	3.452e+06	3.508e+06	3.224e+06	2.723e+06	2.956e+06	3.189e+06	3.129e+06	7713	2.093e+04	7333	7328	7464	7393	1.106e+06	1.089e+06	1.183e+06	1.091e+06
pos_2727	4-Hydroxystachydrine	metab_1851	0	34.9	-	-	HMDB0029412;HMDB0029230	2M+ACN+H	C7H13NO3	5.6883	C08269	pos	-	-	-	-	Organic acids and derivatives	Carboxylic acids and derivatives	360.212	0.00977651989275	-3.21797	515-25-3	Amino acids, peptides, and analogues	3.14e+05	3.15e+05	3.136e+05	3.163e+05	3.136e+05	3.17e+05	3.47e+05	3.432e+05	3.277e+05	3.377e+05	3.279e+05	3.254e+05	3.726e+06	3.94e+06	4.132e+06	3.729e+06	3.908e+06	4.246e+06	3.185e+05	3.126e+05	3.115e+05	3.141e+05
pos_2728	MG(i-15:0/0:0/0:0)	metab_1852	0	58.6	-	-	HMDB0072878	M+NH4	C18H36O4	5.6883	-	pos	-	-	-	-	Lipids and lipid-like molecules	Glycerolipids	334.294	0.00517424244592	-2.60504	-	Monoradylglycerols	9976	2.638e+04	1.441e+04	1.237e+04	3.451e+04	1.058e+04	6.573e+06	6.011e+06	9.044e+06	7.041e+06	6.229e+06	4.71e+06	3.956e+05	4.312e+05	4.744e+05	4.36e+05	4.51e+05	5.207e+05	3.289e+06	3.289e+06	3.32e+06	3.317e+06
pos_273	Ascladiol	metab_1854	0	33.7	-	-	HMDB0029610	M+H-2H2O, 2M+H	C7H8O4	3.4226	-	pos	-	-	-	-	Organoheterocyclic compounds	Dihydrofurans	121.028	0.0278908847324	-0.109142	32013-85-7	Furanones	6.187e+05	5.907e+05	5.99e+05	6.165e+05	6.308e+05	5.828e+05	3.058e+05	3.395e+05	2.607e+05	2.879e+05	3.086e+05	3.44e+05	1678	5146	1651	1595	1624	1609	3.695e+05	3.721e+05	3.495e+05	3.619e+05
pos_2731	Clofop	metab_1856	0	31.6	-	-	HMDB0250346	M+H-H2O	C15H13ClO4	5.6647	C19070	pos	-	-	-	-	Benzenoids	Benzene and substituted derivatives	275.046	0.0534658294739	-2.24957	26129-32-8	2-phenoxypropionic acids	2694	2703	2690	2714	2691	2719	5.266e+05	5.302e+05	3.411e+05	5.483e+05	4.823e+05	6.074e+05	3664	3619	3483	3481	3545	3512	7.244e+04	7.132e+04	7.954e+04	7.143e+04
pos_2732	Fostemsavir	metab_1857	0	41.7	-	-	HMDB0252472	M+NH4	C25H26N7O8P	5.6567	-	pos	-	-	-	-	Organoheterocyclic compounds	Pyridines and derivatives	601.194	0.0265725266011	2.91182517945863	-	Pyridyltriazoles	4.484e+05	4.498e+05	4.477e+05	4.516e+05	4.478e+05	4.526e+05	7.129e+06	6.825e+06	4.811e+06	6.903e+06	7.052e+06	9.177e+06	6.097e+05	6.022e+05	5.797e+05	5.793e+05	5.9e+05	5.844e+05	4.509e+05	4.701e+05	4.45e+05	4.445e+05
pos_2733	Catechin 7-glucoside	metab_1858	0	78.6	-	-	HMDB0037949	M+H-2H2O	C21H24O11	5.6567	C09617	pos	-	-	-	-	Phenylpropanoids and polyketides	Flavonoids	417.117	0.0707936566219	-2.05718	65597-47-9	Flavonoid glycosides	5141	5157	5133	5178	5135	5189	5681	7085	6015	5529	5367	5327	7.818e+05	7.955e+05	7.901e+05	7.56e+05	7.579e+05	7.755e+05	7.972e+04	7.859e+04	6.826e+04	7.877e+04
pos_2736	6-Acetyl-2,2-dimethyl-2H-1-benzopyran	metab_1861	0	38.6	-	-	HMDB0030816	M+NH4	C13H14O2	5.6567	-	pos	-	-	-	-	Organoheterocyclic compounds	Benzopyrans	220.133	0.0874060319745	-1.72562	19013-07-1	1-benzopyrans	5.71e+04	7.403e+04	5.175e+04	5.23e+04	6.784e+04	6.543e+04	1.901e+04	1.88e+04	1.795e+04	1.85e+04	1.796e+04	1.783e+04	2.34e+04	2.311e+04	2.224e+04	2.223e+04	2.264e+04	2.242e+04	2.018e+04	1.702e+04	1.708e+04	1.707e+04
pos_2737	Aspirin	metab_1862	0	51	-	-	PW_C001251;HMDB0001879;MJDBOTE0001516	M+NH4	C9H8O4	5.6567	C01405	pos	-	-	-	-	Benzenoids	Benzene and substituted derivatives	198.076	0.0405161134161	-2.51119	50-78-2	Benzoic acids and derivatives	28.48	337.4	28.44	471.1	252.4	270.4	3.506e+05	3.218e+05	3.119e+05	3.194e+05	3.154e+05	3.198e+05	5.527e+05	5.709e+05	5.925e+05	5.731e+05	5.945e+05	6.254e+05	1.95e+05	1.888e+05	1.792e+05	1.958e+05
pos_274	3-Hydroxy-Hexanoyl-DL-Homoserine Lactone	metab_1865	36.7	0	-	-	-	M+H, M+Na	C10H17NO4	3.4385	-	pos	-	-	-	-	-	-	216.123	0.0270812	-1.9043	-	-	1.502e+04	2.203e+04	1.318e+04	1.805e+04	1.797e+04	1.881e+04	9.569e+05	1.048e+06	7.776e+05	9.142e+05	9.447e+05	1.121e+06	8.576e+06	8.431e+06	8.365e+06	7.923e+06	8.575e+06	8.51e+06	1.364e+06	1.381e+06	1.297e+06	1.358e+06
pos_2741	Daidzein 7-O-glucuronide	metab_1867	0	30.7	-	-	HMDB0041718	2M+Na	C21H18O10	5.641	-	pos	-	-	-	-	Phenylpropanoids and polyketides	Isoflavonoids	883.169	0.0775537813467	0.120941318685229	-	Isoflavonoid O-glycosides	3.799e+06	3.785e+06	4.239e+06	4.71e+06	4.491e+06	4.72e+06	6.03e+04	5.181e+04	1.848e+05	6.674e+04	7.018e+04	1.813e+04	4.772e+04	1814	5.74e+04	1.048e+05	1777	3959	1.085e+06	9.179e+05	9.309e+05	9.814e+05
pos_2743	9,10-Epoxy-18-hydroxy-octadecanoic acid	metab_1869	0	65.7	map00073	Cutin, suberine and wax biosynthesis	HMDB0302107	M+NH4	C18H34O4	5.641	C19620	pos	-	-	Metabolism	Lipid metabolism	Lipids and lipid-like molecules	Fatty Acyls	332.279	0.0615889496998	-3.17457	-	Fatty acids and conjugates	6.401e+04	6.421e+04	6.391e+04	6.447e+04	6.393e+04	6.46e+04	1.927e+05	1.645e+05	2.831e+05	2.021e+05	1.769e+05	9.827e+04	8.704e+04	8.596e+04	8.274e+04	8.269e+04	8.422e+04	8.343e+04	6.453e+04	6.333e+04	6.357e+04	7.185e+04
pos_2746	Sinapoyl aldehyde	metab_1872	48.3	0	map01100;map00940;map01110	Metabolic pathways;Phenylpropanoid biosynthesis;Biosynthesis of secondary metabolites	-	M+H	C11H12O4	5.6331	C05610	pos	-	-	Metabolism;Metabolism;Metabolism	Global and overview maps;Biosynthesis of other secondary metabolites;Global and overview maps	-	-	209.08	0.0758485540595	-2.36528	4206-58-0	-	1.765e+04	2.283e+04	1.763e+04	2.019e+04	2.549e+04	2.687e+04	4.211e+04	4.468e+04	5.612e+04	5.211e+04	4.702e+04	4.065e+04	1.045e+04	7775	3717	4812	4444	3747	4.489e+04	5.041e+04	4.317e+04	4.312e+04
pos_2748	Swertiamarin	metab_1874	0	83.3	-	-	HMDB0258644;MJDBOTE0000976	2M+H	C16H22O10	5.6252	C09800	pos	-	-	-	-	Organic oxygen compounds	Organooxygen compounds	749.248	0.0241203725089	-2.1881	17388-39-5	Carbohydrates and carbohydrate conjugates	8.52e+05	8.712e+05	8.652e+05	8.428e+05	9.577e+05	7.726e+05	7.847e+04	7.478e+04	6.219e+04	1.415e+05	1.04e+05	4.928e+04	2.129e+04	2.103e+04	2.024e+04	2.023e+04	2.061e+04	2.041e+04	4.172e+05	4.095e+05	4.312e+05	4.103e+05
pos_2752	Diosmin	metab_1879	0	44	-	-	HMDB0029548	M+Na	C28H32O15	5.6175	C10039	pos	-	-	-	-	Phenylpropanoids and polyketides	Flavonoids	631.168	0.0919752019764	7.67830385802337	520-27-4	Flavonoid glycosides	1.167e+04	1.171e+04	3.391e+04	1.176e+04	1.166e+04	2.427e+04	1.424e+06	1.601e+06	1.039e+06	1.449e+06	1.411e+06	2.045e+06	1.587e+04	1.568e+04	1.509e+04	1.508e+04	1.536e+04	1.521e+04	9.272e+04	7.461e+04	8.518e+04	8.047e+04
pos_2756	Dehydrocurdione	metab_1883	0	36.8	-	-	HMDB0035407	M+H	C15H22O2	5.6175	C16949	pos	-	-	-	-	Lipids and lipid-like molecules	Prenol lipids	235.169	0.0567561390507	-3.19887	38230-32-9	Sesquiterpenoids	9675	8465	4956	5607	6567	2574	2.307e+04	3.085e+04	1.031e+04	2.762e+04	2.456e+04	2.488e+04	9.642e+04	1.102e+05	9.901e+04	1.195e+05	9.203e+04	9.883e+04	2.655e+04	2.614e+04	2.341e+04	2.618e+04
pos_276	L-Epicatechol	metab_1887	96.1	0	map01100;map00941;map01110	Metabolic pathways;Flavonoid biosynthesis;Biosynthesis of secondary metabolites	HMDB0001871;MJDBOTE0001156	M+H-H2O, M+H	C15H14O6	3.4542	C09727	pos	-	-	Metabolism;Metabolism;Metabolism	Global and overview maps;Biosynthesis of other secondary metabolites;Global and overview maps	Phenylpropanoids and polyketides	Flavonoids	291.086	0.00699448906089	-2.66214	490-46-0	Flavans	2.156e+07	2.216e+07	2.157e+07	2.24e+07	2.106e+07	2.266e+07	4.41e+07	4.429e+07	5.033e+07	4.373e+07	4.366e+07	4.467e+07	2.623e+07	2.591e+07	2.494e+07	2.492e+07	2.539e+07	2.515e+07	2.624e+07	2.583e+07	2.6e+07	2.616e+07
pos_2760	Chrysaloin	metab_1888	0	54.4	-	-	HMDB0039379	M+NH4	C21H22O8	5.6015	-	pos	-	-	-	-	Benzenoids	Anthracenes	420.164	0.0138061626035	-2.27775	18262-45-8	Not Available	3.678e+05	3.472e+05	2.888e+05	3.276e+05	3.416e+05	3.456e+05	1.685e+05	1.5e+05	1.238e+05	1.722e+05	1.615e+05	2.518e+05	7.266e+04	7.176e+04	6.908e+04	6.903e+04	7.031e+04	6.964e+04	3.054e+05	3.126e+05	3.025e+05	3.061e+05
pos_2761	Vaccinoside	metab_1889	0	71.3	-	-	HMDB0034733	M+H-2H2O	C25H28O13	5.5855	-	pos	-	-	-	-	Lipids and lipid-like molecules	Prenol lipids	501.138	0.0236064910617	-1.82829	36138-58-6	Terpene glycosides	1.089e+06	1.023e+06	1.073e+06	1.069e+06	1.16e+06	1.192e+06	8383	8291	7918	8160	7921	7861	1.032e+04	1.019e+04	9808	9802	9983	9889	7.727e+05	7.499e+05	7.875e+05	7.514e+05
pos_2762	Phorbol-12,13-dibutyrate	metab_1890	0	60.4	-	-	HMDB0246702	M+K	C28H40O8	5.5855	C03634	pos	-	-	-	-	Lipids and lipid-like molecules	Prenol lipids	543.24	0.0395558481315	9.09964318177142	37558-16-0	Diterpenoids	3.526e+05	2.87e+05	2.922e+05	2.651e+05	2.922e+05	3.112e+05	1.139e+05	9.097e+04	1.201e+04	5.024e+04	7.234e+04	1.013e+05	1.565e+04	1.545e+04	1.488e+04	1.487e+04	1.514e+04	1.5e+04	3.3e+05	3.097e+05	3.043e+05	3.037e+05
pos_2766	Sennoside F	metab_1894	0	52.4	-	-	HMDB0033144;HMDB0034311	M+H-2H2O	C44H38O23	5.5695	-	pos	-	-	-	-	Benzenoids	Anthracenes	899.165	0.0354472821886	-1.22577	11137-63-6;52842-23-6	Anthracenecarboxylic acids and derivatives	6.521e+06	6.739e+06	7.288e+06	7.817e+06	7.813e+06	7.41e+06	6.341e+06	5.575e+06	9.095e+06	6.564e+06	5.8e+06	3.973e+06	4.979e+04	6.431e+04	5.383e+04	6595	198.9	3.539e+04	3.256e+06	2.997e+06	3.121e+06	3.196e+06
pos_277	10-Hydroxy-2-oxabicyclo[6.2.2]dodeca-1(10),8,11-trien-3-one	metab_1898	0	52.8	-	-	HMDB0255348	M+H, M+NH4	C11H12O3	3.4621	-	pos	-	-	-	-	Benzenoids	Phenols	210.112	0.0114886237855	-1.6934	-	1-hydroxy-4-unsubstituted benzenoids	2.757e+05	3.131e+05	3.072e+05	2.887e+05	2.731e+05	3.061e+05	1.337e+05	1.485e+05	1.286e+05	1.488e+05	1.144e+05	1.312e+05	3.724e+05	3.577e+05	3.915e+05	3.071e+05	3.615e+05	3.965e+05	2.499e+05	2.47e+05	2.477e+05	2.431e+05
pos_2771	8,8'-Diferulic acid	metab_1900	0	45.5	map01100;map00940;map01110	Metabolic pathways;Phenylpropanoid biosynthesis;Biosynthesis of secondary metabolites	HMDB0000954;HMDB0247469	M+ACN+H	C20H18O8	5.5617	C01494	pos	-	-	Metabolism;Metabolism;Metabolism	Global and overview maps;Biosynthesis of other secondary metabolites;Global and overview maps	Phenylpropanoids and polyketides	Cinnamic acids and derivatives	428.133	0.0532823564333	-2.12437	537-98-4	Hydroxycinnamic acids and derivatives	1.628e+05	1.515e+05	1.567e+05	1.638e+05	1.404e+05	1.947e+05	6.079e+05	5.742e+05	3.919e+05	5.162e+05	5.285e+05	5.701e+05	1.943e+04	1.889e+04	2.598e+04	2.207e+04	1.654e+04	2.8e+04	2.102e+05	1.869e+05	2.075e+05	2.073e+05
pos_2773	Isovitexin 2''-(6'''-p-coumaroylglucoside)	metab_1902	0	55.4	-	-	HMDB0038041	M+H	C36H36O17	5.546	-	pos	-	-	-	-	Phenylpropanoids and polyketides	Flavonoids	741.2	0.0243763536219	-3.7782	-	Flavonoid glycosides	5.837e+04	9.32e+04	1.34e+04	7.252e+04	3.152e+04	9.038e+04	1.483e+04	1.467e+04	1.401e+04	1.444e+04	1.401e+04	1.391e+04	1.825e+04	1.803e+04	1.735e+04	1.734e+04	1.766e+04	1.75e+04	3.993e+05	3.989e+05	4.176e+05	3.962e+05
pos_2774	1,11-Undecanedicarboxylic acid	metab_1903	0	32.1	-	-	HMDB0002327	M+H-H2O	C13H24O4	5.546	-	pos	-	-	-	-	Lipids and lipid-like molecules	Fatty Acyls	227.164	0.00646186570189	-1.33265	505-52-2	Fatty acids and conjugates	1.926e+04	2.509e+04	2.493e+04	3.084e+04	9297	2.584e+04	4.155e+05	4.135e+05	3.392e+05	3.919e+05	3.846e+05	4.207e+05	3.138e+04	4.425e+04	2.231e+04	4.894e+04	3.617e+04	3.258e+04	1.386e+05	1.373e+05	1.383e+05	1.367e+05
pos_2776	Methotrexate	metab_1905	0	45.5	-	-	PW_C009057;HMDB0248287;HMDB0014703;MJDBOTE0000857	M+K	C20H22N8O5	5.5302	C01937	pos	-	-	-	-	Organoheterocyclic compounds	Triazines	493.133	0.0547779116767	-3.17429	1959-05-02	1,3,5-triazines	3.269e+05	3.237e+05	2.916e+05	2.606e+05	3.305e+05	2.576e+05	0.005188	0.005131	0.0049	0.00505	0.004902	0.004865	0.006385	0.006306	0.00607	0.006066	0.006178	0.00612	3.111e+05	2.757e+05	3.069e+05	3.069e+05
pos_2777	Trp Ile	metab_1906	95.5	0	-	-	-	M+H	C17H23N3O3	5.5302	-	pos	-	-	-	-	-	-	318.18	0.117872	-2.48158	-	-	157.2	157.7	157	158.3	157	158.7	173.7	171.8	164	169.1	164.1	162.9	1.017e+06	1.081e+06	1.149e+06	9.75e+05	1.051e+06	1.185e+06	7.006e+04	6.723e+04	5.373e+04	6.937e+04
pos_2779	1,2-Cyclohexanedicarboxylic acid	metab_1908	0	34.2	-	-	HMDB0250649	M+H-H2O	C8H12O4	5.5224	-	pos	-	-	-	-	Organic acids and derivatives	Carboxylic acids and derivatives	155.07	0.103308	-1.91287	-	Dicarboxylic acids and derivatives	1349	1353	1347	1358	1347	1361	1490	1474	1407	1450	1408	1397	2.565e+05	2.671e+05	2.773e+05	2.669e+05	2.541e+05	2.678e+05	2.396e+04	1.938e+04	2.42e+04	2.418e+04
pos_2782	Gossypetin	metab_1912	69.8	0	-	-	LMPK12113231	M+H	C15H10O8	5.5066	C04109	pos	-	-	-	-	-	-	319.044	0.0129805320762	-2.67242	489-35-0	-	5.198e+05	5.177e+05	5.227e+05	5.122e+05	5.269e+05	5.225e+05	2.86e+05	2.432e+05	3.268e+05	2.737e+05	2.893e+05	1.705e+05	2.049e+05	2.024e+05	1.948e+05	1.947e+05	1.983e+05	1.964e+05	5.181e+05	5.17e+05	5.277e+05	5.306e+05
pos_2783	5-Hydroxy-2,3-dimethyl-1,4-naphthoquinone	metab_1913	0	40.5	-	-	HMDB0034663	M+CH3OH+H	C12H10O3	5.5066	-	pos	-	-	-	-	Benzenoids	Naphthalenes	235.096	0.120049	-2.21703	80596-51-6	Naphthoquinones	2278	2286	2275	2295	2276	2300	2518	3789	8348	7338	2379	3290	1.023e+05	1.069e+05	5.6e+04	9.733e+04	9.193e+04	8e+04	1.339e+04	1.165e+04	1.053e+04	1.042e+04
pos_2784	Cyclic pyranopterin monophosphate	metab_1914	0	60.9	map01100;map04122;map00790;map01240	Metabolic pathways;Sulfur relay system;Folate biosynthesis;Biosynthesis of cofactors	HMDB0059639	2M+NH4	C10H14N5O8P	5.4989	C18239	pos	-	-	Metabolism;Genetic Information Processing;Metabolism;Metabolism	Global and overview maps;Folding, sorting and degradation;Metabolism of cofactors and vitamins;Global and overview maps	Organoheterocyclic compounds	Pteridines and derivatives	744.154	0.0132754527136	5.93032538289516	150829-29-1	Pterins and derivatives	1.558e+04	1.718e+04	1.242e+04	1.741e+04	1.242e+04	3.25e+04	4.639e+04	2.037e+04	1.298e+04	1.338e+04	1.925e+04	1.45e+04	1.691e+04	1.67e+04	1.608e+04	1.607e+04	1.636e+04	1.621e+04	1.753e+06	1.731e+06	1.786e+06	1.766e+06
pos_2790	Ovalicin	metab_1921	0	46.5	-	-	HMDB0246031;HMDB0038120	M+H-H2O	C16H24O5	5.4831	C09674	pos	-	-	-	-	Organic oxygen compounds	Organooxygen compounds	279.158	0.0512656530779	-1.99358	19683-98-8	Alcohols and polyols	8.061e+04	9.391e+04	8.317e+04	8.197e+04	9.091e+04	8.452e+04	1.523e+05	9.735e+04	1.217e+05	1.26e+05	1.33e+05	1.158e+05	1.716e+05	1.888e+05	1.019e+05	1.62e+05	1.625e+05	1.73e+05	1.044e+05	1.008e+05	1.099e+05	9.753e+04
pos_2791	Cirsiliol	metab_1922	0	69.2	-	-	HMDB0250275;LMPK12111227	M+H-H2O	C17H14O7	5.4753	C10033	pos	-	-	-	-	Phenylpropanoids and polyketides	Flavonoids	313.07	0.0143246	-2.43865	34334-69-5	O-methylated flavonoids	1.24e+04	6541	6511	1.694e+04	1.006e+04	1.037e+04	1.078e+05	8.528e+04	1.169e+05	1.154e+05	9.314e+04	7.259e+04	4.645e+04	4.438e+04	5.443e+04	6.87e+04	6.726e+04	5.08e+04	1.125e+05	1.1e+05	1.11e+05	1.087e+05
pos_2793	PC-M5'	metab_1924	0	34.6	-	-	HMDB0038569	M+ACN+Na	C29H37NO5	5.4674	-	pos	-	-	-	-	Organoheterocyclic compounds	Naphthopyrans	543.28	0.0513271664254	-5.90653	133613-75-9	Not Available	7.519e+04	7.544e+04	7.508e+04	7.574e+04	7.51e+04	7.589e+04	8.309e+04	8.217e+04	7.847e+04	8.087e+04	7.851e+04	7.791e+04	1.553e+06	1.819e+06	1.81e+06	1.712e+06	1.669e+06	1.766e+06	7.559e+04	7.446e+04	7.757e+04	8.343e+04
pos_2795	Aromadendrin	metab_1926	0	75.4	map01100;map00941;map01110	Metabolic pathways;Flavonoid biosynthesis;Biosynthesis of secondary metabolites	HMDB0030847	2M+H	C15H12O6	5.4516	C00974	pos	-	-	Metabolism;Metabolism;Metabolism	Global and overview maps;Biosynthesis of other secondary metabolites;Global and overview maps	Phenylpropanoids and polyketides	Flavonoids	577.133	0.0142202	-1.74664	480-20-6	Flavans	0.007743	0.591	0.007732	0.007799	9885	0.007815	6.833e+06	6.775e+06	7.714e+06	6.886e+06	7.147e+06	7.17e+06	0.01053	463.9	0.01001	0.01	0.01019	0.01009	1.405e+06	1.383e+06	1.39e+06	1.428e+06
pos_2796	Vulgamycin	metab_1927	0	86.1	-	-	HMDB0259880	M+H-2H2O	C22H20O10	5.4516	-	pos	-	-	-	-	Organic oxygen compounds	Organooxygen compounds	409.091	0.0723720254501	-2.18987	-	Carbonyl compounds	9.858e+05	6.546e+05	6.321e+05	5.629e+05	5.886e+05	5.318e+05	7.23e+06	8.993e+06	9.533e+06	9.13e+06	9.666e+06	9.793e+06	1.353e+05	1.068e+04	1.028e+04	1.027e+04	1.046e+04	1.036e+04	2.328e+06	2.385e+06	2.39e+06	2.042e+06
pos_2798	1-Carboxycyclohexaneacetic Acid	metab_1929	70.1	0	-	-	-	M+H-H2O	C9H14O4	5.4516	-	pos	-	-	-	-	-	-	169.086	0.119969	-1.51905	-	-	6090	5612	6793	1.318e+04	8715	7011	1.514e+04	2.321e+04	1.71e+04	2.389e+04	2.644e+04	1.527e+04	2.132e+05	2.316e+05	2.259e+05	2.374e+05	2.296e+05	2.527e+05	1.822e+04	1.928e+04	1.78e+04	2.296e+04
pos_280	Quercetin 3-(2-caffeoylglucuronoside)	metab_1932	0	70.6	-	-	HMDB0041387	M+H, M+NH4	C30H24O16	3.4778	-	pos	-	-	-	-	Phenylpropanoids and polyketides	Flavonoids	641.113	0.0311461273396	-1.30495	-	Flavonoid glycosides	1.27e+04	1.274e+04	1.269e+04	1.28e+04	1.269e+04	1.282e+04	9.538e+06	9.617e+06	8.756e+06	9.056e+06	9.645e+06	1.104e+07	1.728e+04	1.706e+04	1.642e+04	1.641e+04	1.672e+04	1.656e+04	7.016e+05	6.907e+05	7.383e+05	6.937e+05
pos_2800	Benzoic acid,2-[[[(4S)-4-carboxy-4-[[4-[[(2,4-diamino-6-pteridinyl)methyl]amino]benzoyl]amino]butyl]amino]carbonyl]-	metab_1933	0	34.3	-	-	HMDB0249916	M+CH3OH+H	C27H27N9O6	5.4357	-	pos	-	-	-	-	Benzenoids	Benzene and substituted derivatives	606.243	0.0316754779671	2.6127911293375803	-	Benzoic acids and derivatives	141	11.26	1.405e+04	1.793e+04	11.21	1011	1.538e+06	1.218e+06	1.052e+06	1.346e+06	1.246e+06	1.527e+06	15.26	15.07	14.5	14.5	14.76	14.62	2.788e+05	2.691e+05	2.591e+05	2.75e+05
pos_2804	Apimaysin	metab_1937	0	79.6	-	-	HMDB0037421;LMPK12110249	M+Na	C27H28O13	5.4278	-	pos	-	-	-	-	Phenylpropanoids and polyketides	Flavonoids	583.143	0.00830095985869	2.29227166165117	74158-04-6	Flavonoid glycosides	588.3	590.2	587.5	592.6	587.6	593.8	6.422e+06	6.116e+06	7.673e+06	6.114e+06	6.447e+06	5.399e+06	800	790.2	760.6	760.1	774.2	766.8	1.67e+06	1.698e+06	1.688e+06	1.701e+06
pos_2805	2-Hydroxymethylanthraquinone	metab_1938	0	38.2	-	-	HMDB0302602	M+ACN+H	C15H10O3	5.4278	C10354	pos	-	-	-	-	Benzenoids	Anthracenes	280.096	0.00841644956648	-2.60955	17241-59-7	Anthraquinones	1.188e+04	1.192e+04	1.187e+04	1.197e+04	1.187e+04	1.2e+04	1.127e+05	1.102e+05	7.016e+04	1.202e+05	9.109e+04	1.174e+05	1.616e+04	1.596e+04	1.536e+04	1.535e+04	1.564e+04	1.549e+04	1.195e+04	1.176e+04	1.183e+04	1.197e+04
pos_2806	Indole-3-acetic Acid	metab_1939	93.8	0	map01100;map00380;map04075	Metabolic pathways;Tryptophan metabolism;Plant hormone signal transduction	HMDB0000197;HMDB0302181;MJDBZSJ0000111	M+H	C10H9NO2	5.4278	C00954	pos	-	-	Metabolism;Metabolism;Environmental Information Processing	Global and overview maps;Amino acid metabolism;Signal transduction	Organoheterocyclic compounds	Indoles and derivatives	176.07	0.197348	-1.24021	87-51-4	Indolyl carboxylic acids and derivatives	2193	2200	2190	2209	2190	2213	1.144e+04	5573	3534	2441	2290	5860	1.174e+05	1.188e+05	1.729e+05	1.408e+05	1.354e+05	1.702e+05	1.801e+04	1.772e+04	1.143e+04	1.776e+04
pos_2808	1,3,5-Hexatriene	metab_1941	0	41.4	-	-	HMDB0251502	M+H	C6H8	5.4278	-	pos	-	-	-	-	Hydrocarbons	Unsaturated hydrocarbons	81.0703	0.00546390383126	5.05726014506818	-	Olefins	1.138e+05	1.21e+05	1.182e+05	1.149e+05	1.247e+05	1.24e+05	6.657e+04	6.336e+04	5.829e+04	6.411e+04	6.624e+04	6.766e+04	6.421e+04	7.38e+04	8.562e+04	6.725e+04	7.505e+04	8.316e+04	1.043e+05	1.034e+05	1.029e+05	1.035e+05
pos_2809	3-[4-[2-(benzylamino)-2-oxoethyl]-3-oxoquinoxalin-2-yl]-N-propylpropanamide	metab_1942	36.9	0	-	-	-	M+H	C23H26N4O3	5.4198	-	pos	-	-	-	-	-	-	407.207	0.0151765236193	-2.45203	-	-	1.468e+05	1.582e+05	1.278e+05	1.666e+05	1.608e+05	2.378e+05	4.044e+05	3.489e+05	7.544e+05	4.672e+05	3.38e+05	1.672e+05	5.1e+05	5.199e+05	5.653e+05	4.921e+05	5.448e+05	5.728e+05	7.071e+05	7.072e+05	6.855e+05	7.061e+05
pos_2810	(S)-2,3-Dihydro-3,5-dihydroxy-2-oxo-3-indoleacetic acid 5-glucoside	metab_1944	0	47.2	-	-	HMDB0034674	M+NH4	C16H19NO10	5.4119	-	pos	-	-	-	-	Lipids and lipid-like molecules	Prenol lipids	403.138	0.0607489377206	8.492112291206139	218604-37-6	Monoterpenoids	5.725e+04	5.743e+04	5.716e+04	5.766e+04	5.718e+04	5.778e+04	4.974e+05	4.503e+05	7.979e+05	4.687e+05	4.636e+05	2.365e+05	7.785e+04	7.689e+04	7.401e+04	7.396e+04	7.533e+04	7.462e+04	1.009e+05	9.942e+04	1.134e+05	1.031e+05
pos_2811	Glutamine-glutamate	metab_1945	0	46.7	-	-	HMDB0252813	M+H-2H2O	C10H17N3O7	5.4119	-	pos	-	-	-	-	Organic acids and derivatives	Carboxylic acids and derivatives	256.094	0.0787177087483	3.57217014151766	-	Amino acids, peptides, and analogues	3274	3284	3269	3297	3270	3304	2.663e+04	4785	3416	7421	1.582e+04	1.722e+04	1.6e+05	1.345e+05	1.591e+05	1.378e+05	1.15e+05	1.391e+05	2.324e+04	2.009e+04	1.993e+04	1.989e+04
pos_2812	Saponarin	metab_1946	0	62.2	-	-	HMDB0257484;LMPK12110292	M+H-2H2O	C27H30O15	5.4039	C08064	pos	-	-	-	-	Phenylpropanoids and polyketides	Flavonoids	559.143	0.0137142205185	-2.41066	20310-89-8	Flavonoid glycosides	9.605e+05	1.058e+06	1.028e+06	1.021e+06	9.818e+05	1.038e+06	1.337e+06	1.175e+06	1.311e+06	1.086e+06	1.289e+06	1.059e+06	7.297e+05	7.207e+05	6.937e+05	6.933e+05	7.061e+05	6.995e+05	7.909e+05	7.785e+05	7.648e+05	7.775e+05
pos_2816	Scopoletin	metab_1950	0	65.7	map00940;map01110	Phenylpropanoid biosynthesis;Biosynthesis of secondary metabolites	HMDB0034344;MJDBOTE0001128	2M+H	C10H8O4	5.3883	C01752	pos	-	-	Metabolism;Metabolism	Biosynthesis of other secondary metabolites;Global and overview maps	Phenylpropanoids and polyketides	Coumarins and derivatives	385.091	0.0967762635545	-2.31832	92-61-5	Hydroxycoumarins	7.745e+04	4.528e+04	2.787e+04	4.59e+04	6.569e+04	5.834e+04	1.568e+05	1.747e+05	1.723e+05	1.342e+05	1.877e+05	1.489e+05	2.611e+05	2.235e+05	2.48e+05	1.958e+05	2.407e+05	2.229e+05	1.652e+05	1.698e+05	1.631e+05	1.993e+05
pos_2817	Phenylalanylleucine	metab_1951	0	35.4	-	-	HMDB0253025	M+H-H2O	C15H22N2O3	5.3883	-	pos	-	-	-	-	Organic acids and derivatives	Carboxylic acids and derivatives	261.159	0.0542949031586	-1.72354	-	Amino acids, peptides, and analogues	5.008e+04	4.832e+04	2.676e+04	3.215e+04	4.582e+04	4.112e+04	1.206e+05	1.182e+05	1.356e+05	1.227e+05	1.244e+05	9.266e+04	1.584e+05	1.678e+05	1.748e+05	1.535e+05	1.105e+05	1.645e+05	8.365e+04	9.274e+04	8.475e+04	8.243e+04
pos_2821	3,4-Dihydroxyphenylvaleric acid	metab_1956	0	37.1	-	-	HMDB0029233	M+H-H2O	C11H14O4	5.3803	-	pos	-	-	-	-	Benzenoids	Phenols	193.086	0.0370520776942	0.29493611752285603	-	Benzenediols	3.708e+04	2.749e+04	2.917e+04	2.636e+04	2.641e+04	3.179e+04	4.283e+04	3.88e+04	5.557e+04	4.734e+04	3.967e+04	6.418e+04	4.589e+04	4.849e+04	6.036e+04	4.368e+04	3.935e+04	4.037e+04	4.125e+04	4.442e+04	4.454e+04	4.448e+04
pos_2828	Trinexapac-ethyl	metab_1963	0	56.4	-	-	HMDB0259248	M+H-H2O	C13H16O5	5.3568	C18541	pos	-	-	-	-	Organic acids and derivatives	Vinylogous acids	235.096	0.0468526744066	-1.88762	95266-40-3	Not Available	3009	3019	3005	3031	3005	3037	4014	8037	2.329e+04	6762	1.341e+04	6422	6.832e+05	6.5e+05	7.601e+05	6.508e+05	6.809e+05	7.171e+05	5.964e+04	5.597e+04	5.821e+04	5.355e+04
pos_2829	Eutypine	metab_1964	0	35.8	-	-	HMDB0301834	M+CH3OH+H	C12H10O2	5.3568	C08448	pos	-	-	-	-	Organic oxygen compounds	Organooxygen compounds	219.101	0.0136458573553	-2.66188	121007-17-8	Carbonyl compounds	5.737e+05	5.71e+05	6.013e+05	6.009e+05	5.714e+05	6.449e+05	9.292e+04	6.787e+04	1.155e+05	8.762e+04	8.962e+04	5.443e+04	5.086e+04	5.241e+04	5.576e+04	6.273e+04	5.183e+04	6.492e+04	3.732e+05	3.663e+05	3.611e+05	3.681e+05
pos_2830	Fenpyroximate	metab_1966	0	30.8	-	-	HMDB0252220	M+NH4	C24H27N3O4	5.3488	C11098	pos	-	-	-	-	Organic oxygen compounds	Organooxygen compounds	439.233	0.0190994410872	-2.65441	134098-61-6	Ethers	1.381e+05	1.719e+05	1.442e+05	1.501e+05	1.335e+05	1.587e+05	4.117e+05	4.2e+05	5.854e+05	4.34e+05	4.532e+05	2.528e+05	9.649e+05	1.06e+06	1.027e+06	1.086e+06	9.078e+05	1.045e+06	8.924e+05	9.286e+05	9.196e+05	9.303e+05
pos_2831	4-(4-Hydroxy-2,6,6-trimethyl-1-cyclohexen-1-yl)-2-butanyl ?-D-glucopyranoside	metab_1967	47.3	0	-	-	-	M+H	C19H34O7	5.3488	-	pos	-	-	-	-	-	-	375.237	0.0445414411458	-2.55861	-	-	3.103e+05	2.991e+05	2.845e+05	2.596e+05	2.75e+05	2.584e+05	1.21e+05	1.197e+05	1.143e+05	1.178e+05	1.143e+05	1.135e+05	1.489e+05	1.471e+05	1.416e+05	1.415e+05	1.441e+05	1.427e+05	1.101e+05	1.083e+05	1.115e+05	1.196e+05
pos_2832	Pinolidoxin	metab_1968	0	69.2	-	-	HMDB0301836	M+Na	C18H26O6	5.3488	C08503	pos	-	-	-	-	Organoheterocyclic compounds	Oxocins	361.164	0.0219921839683	4.6428972543445095	152985-39-2	Not Available	1.818e+05	1.759e+05	2.073e+05	1.957e+05	1.911e+05	1.949e+05	7.127e+05	6.933e+05	8.59e+05	7.164e+05	7.617e+05	6.015e+05	1.133e+05	1.634e+05	1.631e+05	1.92e+05	5.773e+04	1.176e+05	5.181e+05	5.163e+05	5.037e+05	5.315e+05
pos_2834	Mirificin	metab_1970	0	61.7	-	-	HMDB0254749;LMPK12050008	M+H	C26H28O13	5.3332	-	pos	-	-	-	-	Lipids and lipid-like molecules	Prenol lipids	549.159	0.0192418	-1.81726	-	Terpene glycosides	3.758e+06	3.817e+06	3.627e+06	3.767e+06	3.673e+06	3.764e+06	4.041e+06	3.996e+06	3.424e+06	3.792e+06	4.064e+06	4.216e+06	6.25e+05	5.548e+05	4.979e+05	5.266e+05	7.077e+05	6.04e+05	4.117e+06	4.26e+06	4.264e+06	4.302e+06
pos_2835	Norizalpinin	metab_1971	0	48.1	map00941	Flavonoid biosynthesis	LMPK12111653;HMDB0029521	M+H	C15H10O5	5.3332	C10044	pos	-	-	Metabolism	Biosynthesis of other secondary metabolites	Phenylpropanoids and polyketides	Flavonoids	271.059	0.0702454466197	-2.505	548-83-4	Flavones	7.429e+04	7.017e+04	7.24e+04	7.141e+04	8.264e+04	8.12e+04	8185	4188	3999	8677	5335	4494	5211	5147	4954	4951	5043	4995	8.115e+04	8.274e+04	7.283e+04	8.619e+04
pos_2836	N-Phenethylacetamide	metab_1972	69.5	0	-	-	HMDB0255222	M+H	C10H13NO	5.3253	C06746	pos	-	-	-	-	Organic acids and derivatives	Carboxylic acids and derivatives	164.107	0.00735505095713	-1.31153	-	Carboxylic acid derivatives	1908	1914	1905	1921	1905	1925	5.816e+05	5.842e+05	6.07e+05	5.918e+05	5.761e+05	5.532e+05	1.26e+06	1.314e+06	1.419e+06	1.365e+06	1.303e+06	1.463e+06	3.251e+05	3.247e+05	3.208e+05	3.208e+05
pos_2837	Pelargonidin 3-sophoroside	metab_1973	-	-	map00942	Anthocyanin biosynthesis	LMPK12010018;HMDB0033679	M+ACN+H	C28H33O14+		C16305	pos	-	-	Metabolism	Biosynthesis of other secondary metabolites	Phenylpropanoids and polyketides	Flavonoids	635.218	-	-	54542-60-8	Flavonoid glycosides
pos_2839	CMP-3-deoxy-D-manno-octulosonate	metab_1975	0	56.7	map01100	Metabolic pathways	HMDB0304292	M+CH3OH+H	C17H24N3O15P-2	5.3095	C04121	pos	-	-	Metabolism	Global and overview maps	Nucleosides, nucleotides, and analogues	Pyrimidine nucleotides	574.132	0.0318661766763	7.90121180422233	-	Pyrimidine nucleotide sugars	1.456e+04	1.461e+04	1.454e+04	1.467e+04	1.454e+04	1.47e+04	6.606e+05	4.949e+05	4.378e+05	5.019e+05	3.901e+05	4.781e+05	1.98e+04	1.956e+04	1.882e+04	1.881e+04	1.916e+04	1.898e+04	1.15e+06	1.069e+06	1.134e+06	1.133e+06
pos_2845	Precocene I	metab_1982	0	41.2	-	-	HMDB0256741	M+NH4	C12H14O2	5.2936	C09017	pos	-	-	-	-	Organoheterocyclic compounds	Benzopyrans	208.133	0.0284879	-2.26665	17598-02-6	1-benzopyrans	6.466e+04	6.487e+04	6.457e+04	6.513e+04	6.458e+04	6.527e+04	7.145e+04	7.066e+04	6.748e+04	6.955e+04	6.751e+04	6.7e+04	8.793e+04	8.685e+04	8.359e+04	8.354e+04	8.509e+04	8.428e+04	6.5e+04	6.459e+04	6.823e+04	6.411e+04
pos_2848	Citromitin	metab_1985	0	37.4	-	-	HMDB0037313	M+CH3OH+H	C21H24O8	5.2622	-	pos	-	-	-	-	Phenylpropanoids and polyketides	Flavonoids	437.18	0.0144219576721	-2.44212	-	O-methylated flavonoids	8899	8927	8886	8963	8888	8981	9833	9724	9286	9571	9291	9220	2.983e+05	3.05e+05	3.306e+05	3.373e+05	3.736e+05	3.884e+05	9085	8804	8900	8822
pos_2849	2-(4-Chlorophenyl)-1H-pyrazolo[4,3-c]quinolin-3-one	metab_1986	0	34.2	-	-	HMDB0249876	2M+NH4	C16H10ClN3O	5.2462	-	pos	-	-	-	-	Organoheterocyclic compounds	Azoles	608.139	0.0817041678936	3.78301091390551	-	Pyrazoles	5.013e+04	5.029e+04	5.006e+04	5.049e+04	5.007e+04	5.06e+04	4.031e+05	4.048e+05	5.534e+05	4.061e+05	4.135e+05	5.145e+05	6.817e+04	6.733e+04	6.481e+04	6.477e+04	6.597e+04	6.534e+04	5.234e+04	5.633e+04	4.974e+04	5.988e+04
pos_2850	3'-Hydroxygenistein	metab_1988	0	57.9	-	-	HMDB0041658	2M+H	C15H10O6	5.2462	C10510	pos	-	-	-	-	Phenylpropanoids and polyketides	Isoflavonoids	573.102	0.0157998613035	-1.75945	-	Isoflav-2-enes	220.4	221.1	220.1	222	220.1	222.4	4.837e+06	4.784e+06	5.485e+06	4.715e+06	4.895e+06	4.61e+06	299.7	296	284.9	284.7	290	287.3	8.541e+05	8.82e+05	8.843e+05	8.708e+05
pos_2852	5-(3E-Pentenyl)tetrahydro-2-oxo-3-furancarboxylic acid	metab_1990	0	33.8	-	-	HMDB0030991	M+H	C10H14O4	5.2226	-	pos	-	-	-	-	Organoheterocyclic compounds	Lactones	199.096	0.0371722262657	-3.23179	-	Gamma butyrolactones	3188	3198	3183	3211	3184	3217	3522	3483	3327	3428	3328	3303	4.142e+05	4.132e+05	4.104e+05	3.949e+05	4.004e+05	4.517e+05	2.579e+04	2.367e+04	2.509e+04	2.544e+04
pos_2855	4-Hydroxyquinoline	metab_1993	82.4	0	-	-	HMDB0246466	M+H	C9H7NO	5.2146	C06343	pos	-	-	-	-	Organoheterocyclic compounds	Quinolines and derivatives	146.06	0.0222199118078	-2.13872	611-36-9	Quinolones and derivatives	1.632e+04	2.745e+04	2.109e+04	2.246e+04	2.138e+04	2.386e+04	5.022e+04	5.297e+04	4.629e+04	3.485e+04	4.418e+04	5.441e+04	3.401e+04	3.889e+04	3.546e+04	3.92e+04	3.862e+04	4.11e+04	3.525e+04	3.434e+04	3.443e+04	3.599e+04
pos_2856	O-Xylene	metab_1994	58.4	0	map01100	Metabolic pathways	HMDB0059851	M+H	C8H10	5.2146	C07212	pos	-	-	Metabolism	Global and overview maps	Benzenoids	Benzene and substituted derivatives	107.086	0.00944417372027	1.5404149430598102	95-47-6	Xylenes	8.952e+04	8.45e+04	9.019e+04	8.785e+04	8.208e+04	8.016e+04	1.016e+05	1.017e+05	7.074e+04	8.574e+04	1.043e+05	1.032e+05	5.37e+04	4.874e+04	4.145e+04	5.166e+04	5.202e+04	5.049e+04	8.835e+04	8.693e+04	8.829e+04	8.888e+04
pos_2858	Jasmolone	metab_1996	0	53.8	-	-	HMDB0030039	M+H-H2O	C11H16O2	5.2068	-	pos	-	-	-	-	Organic oxygen compounds	Organooxygen compounds	163.111	0.00256601504944	-1.83302	54383-66-3	Alcohols and polyols	1.428e+06	1.395e+06	1.358e+06	1.387e+06	1.379e+06	1.438e+06	3.397e+06	3.343e+06	3.229e+06	3.368e+06	3.223e+06	3.375e+06	6.964e+06	6.991e+06	7.166e+06	6.678e+06	6.752e+06	7.429e+06	2.997e+06	3.004e+06	3.012e+06	2.996e+06
pos_2863	2,2,6,7-Tetramethylbicyclo[4.3.0]nona-1(9),4-diene-7,8-diol	metab_2002	0	53.8	-	-	HMDB0036686	M+H	C13H20O2	5.1832	-	pos	-	-	-	-	Organic oxygen compounds	Organooxygen compounds	209.153	0.00636478406235	-2.47779	99901-24-3	Alcohols and polyols	4.023e+05	3.789e+05	3.712e+05	3.763e+05	3.796e+05	3.938e+05	4.945e+05	5.385e+05	4.86e+05	4.609e+05	5.316e+05	5.274e+05	2.047e+05	2.122e+05	2.136e+05	1.964e+05	1.838e+05	1.998e+05	4.756e+05	4.821e+05	4.785e+05	4.758e+05
pos_2864	Oenin	metab_2003	84.4	0	map00942	Anthocyanin biosynthesis	HMDB0030777;LMPK12010372;HMDB0038010	M+H	C23H24O12	5.1752	C12140	pos	-	-	Metabolism	Biosynthesis of other secondary metabolites	Phenylpropanoids and polyketides	Flavonoids	493.133	0.0187354015224	-2.49502	7228-78-6;30113-37-2	Flavonoid glycosides	7.421e+05	7.455e+05	6.646e+05	6.381e+05	7.033e+05	6.865e+05	7e+05	6.923e+05	6.611e+05	6.813e+05	6.614e+05	6.564e+05	8.615e+05	8.508e+05	8.19e+05	8.184e+05	8.336e+05	8.257e+05	7.736e+05	7.712e+05	7.998e+05	7.68e+05
pos_2866	3-Phenylpropyl acetate	metab_2005	0	30.5	-	-	HMDB0033386	M+ACN+H	C11H14O2	5.1752	C17663	pos	-	-	-	-	Benzenoids	Benzene and substituted derivatives	220.133	0.0122782180463	-2.22945	122-72-5	Not Available	1.457e+05	1.377e+05	1.433e+05	1.472e+05	1.485e+05	1.619e+05	8.337e+04	8.245e+04	7.874e+04	8.115e+04	7.877e+04	7.818e+04	1.026e+05	1.013e+05	9.754e+04	9.748e+04	9.928e+04	9.834e+04	7.585e+04	7.766e+04	7.79e+04	7.667e+04
pos_2867	Delta-Undecalactone	metab_2006	32.3	0	-	-	-	M+H-H2O	C11H20O2	5.1752	-	pos	-	-	-	-	-	-	167.143	0.0211690491223	-1.67325	-	-	9453	2014	1.375e+04	8208	8576	8044	8.461e+04	1.264e+05	8.339e+04	1.058e+05	1.27e+05	1.173e+05	3.027e+04	4.061e+04	6.044e+04	4.684e+04	4.632e+04	5.003e+04	4.577e+04	4.782e+04	4.793e+04	4.745e+04
pos_2868	Petasitenine	metab_2007	0	36.2	-	-	HMDB0030328	M+H	C19H27NO7	5.1675	C10359	pos	-	-	-	-	Organoheterocyclic compounds	Azaspirodecane derivatives	382.185	0.0326241	-2.41422	60102-37-6	Not Available	3.873e+05	3.755e+05	4.436e+05	4.138e+05	3.793e+05	4.033e+05	5745	5681	5425	5591	5428	5387	7070	6982	6721	6717	6841	6776	2.02e+05	1.96e+05	1.987e+05	1.871e+05
pos_2869	Parasorbic acid	metab_2008	0	45.3	-	-	HMDB0301801	2M+H	C6H8O2	5.1675	C08502	pos	-	-	-	-	Organoheterocyclic compounds	Pyrans	225.112	0.0182976391244	-1.33903	10048-32-5	Pyranones and derivatives	1.189e+05	1.193e+05	1.187e+05	1.198e+05	1.188e+05	1.2e+05	2.38e+05	2.521e+05	1.9e+05	2.307e+05	2.332e+05	2.506e+05	3.177e+05	3.584e+05	4.611e+05	3.597e+05	3.801e+05	3.623e+05	1.195e+05	1.231e+05	1.18e+05	1.191e+05
pos_287	Isochinomin	metab_2009	0	42.7	-	-	HMDB0041147	M+H-H2O, M+CH3OH+H	C20H20O11	3.5255	-	pos	-	-	-	-	Organoheterocyclic compounds	Benzopyrans	419.096	0.16007	-2.18382	83118-66-5	1-benzopyrans	1.078e+06	9.94e+05	1.253e+06	1.095e+06	1.213e+06	1.089e+06	579.5	410.1	391.6	2747	904.9	388.8	510.3	504	485.1	484.8	493.8	489.1	1.065e+05	1.104e+05	1.174e+05	7.955e+04
pos_2874	Ononin	metab_2014	0	37.4	map00943	Isoflavonoid biosynthesis	LMPK12050014;HMDB0033987	M+Na	C22H22O9	5.1517	C10509	pos	-	-	Metabolism	Biosynthesis of other secondary metabolites	Phenylpropanoids and polyketides	Isoflavonoids	453.117	0.0134419963995	3.5851075706149502	486-62-4	Isoflavonoid O-glycosides	1.731e+06	1.557e+06	1.608e+06	1.645e+06	1.775e+06	1.69e+06	1.013e+04	1.002e+04	9569	9862	9573	9501	1.247e+04	1.231e+04	1.185e+04	1.185e+04	1.207e+04	1.195e+04	1.493e+06	1.457e+06	1.493e+06	1.46e+06
pos_2876	Thermophillin	metab_2016	0	31.9	-	-	HMDB0034335	M+H-H2O	C8H8O4	5.1437	C01692	pos	-	-	-	-	Organic oxygen compounds	Organooxygen compounds	151.039	0.0358934921736	-2.4073	3117-03-01	Carbonyl compounds	2.546e+04	1.994e+04	3.08e+04	2.778e+04	2.884e+04	2.365e+04	80.63	3290	2109	1473	1699	3247	99.23	98.01	186.4	94.28	2242	95.11	2.161e+04	2.027e+04	2.037e+04	1.993e+04
pos_2878	(1R,4Ar,5S,7R)-7-methyl-1-[(2R,3S,4R,5R,6S)-3,4,5-trihydroxy-6-(hydroxymethyl)oxan-2-yl]oxy-1,5,6,7a-tetrahydrocyclopenta[c]pyran-4a,5,7-triol	metab_2017	0	73.1	-	-	HMDB0242331	M+K	C15H24O10	5.1358	-	pos	-	-	-	-	Lipids and lipid-like molecules	Prenol lipids	403.102	0.0121962704579	3.9599902405071097	-	Terpene glycosides	4.878e+05	4.985e+05	4.953e+05	4.859e+05	4.759e+05	5.25e+05	1.914e+06	2.013e+06	2.007e+06	1.831e+06	1.813e+06	1.846e+06	4.59e+06	4.743e+06	4.833e+06	4.344e+06	4.587e+06	4.613e+06	2.032e+06	2e+06	1.972e+06	2.004e+06
pos_2879	7-Hydroxy-6-(methoxyacetyl)-2,2-dimethyl-2H-1-benzopyran	metab_2018	0	66.9	-	-	HMDB0029774	M+H	C14H16O4	5.1358	-	pos	-	-	-	-	Organoheterocyclic compounds	Benzopyrans	249.112	0.0150505523959	-1.99727	22037-34-9	1-benzopyrans	2.01e+04	3.412e+04	1.909e+04	1.335e+04	2.917e+04	3.237e+04	1.367e+05	1.229e+05	1.894e+05	1.496e+05	1.291e+05	9.577e+04	1.802e+04	1.78e+04	1.713e+04	1.712e+04	1.744e+04	1.728e+04	1.892e+05	1.842e+05	1.853e+05	1.899e+05
pos_2889	7-Methoxy-4-(trifluoromethyl)coumarin	metab_2029	-	-	-	-	HMDB0247269	M+H	C11H7F3O3		-	pos	-	-	-	-	Phenylpropanoids and polyketides	Coumarins and derivatives	245.044	-	-	-	Not Available
pos_2890	3-(5-Methoxy-4-oxocyclohex-2-en-1-yl)prop-2-enoic acid	metab_2031	0	37	-	-	HMDB0255409	M+H-H2O	C10H12O4	5.0965	-	pos	-	-	-	-	Organic oxygen compounds	Organooxygen compounds	179.07	0.00950883790554	-2.34683	-	Carbonyl compounds	1.066e+05	9.591e+04	9.752e+04	7.795e+04	9.674e+04	9.707e+04	1.502e+05	1.465e+05	1.708e+05	1.591e+05	1.492e+05	1.369e+05	8.754e+04	1.131e+05	1.035e+05	8.812e+04	1.095e+05	1.102e+05	1.169e+05	1.145e+05	1.148e+05	1.147e+05
pos_2891	Quercetin 3-O-Malonylglucoside	metab_2032	90.9	0	map00944	Flavone and flavonol biosynthesis	HMDB0037368	M+H	C24H22O15	5.0885	C12638	pos	-	-	Metabolism	Biosynthesis of other secondary metabolites	Phenylpropanoids and polyketides	Flavonoids	551.102	0.0274988007871	-2.14343	96862-01-0	Flavonoid glycosides	1.448e+06	1.506e+06	1.45e+06	1.456e+06	1.502e+06	1.477e+06	1.698e+06	1.755e+06	1.294e+06	1.443e+06	1.666e+06	1.865e+06	2.575e+05	2.543e+05	2.448e+05	2.446e+05	2.491e+05	2.468e+05	7.608e+05	7.177e+05	7.279e+05	7.191e+05
pos_2892	(3S,5R,6R,7E)-3,5,6-Trihydroxy-7-megastigmen-9-one	metab_2033	0	40.6	-	-	HMDB0038736	M+H-2H2O	C13H22O4	5.0807	-	pos	-	-	-	-	Lipids and lipid-like molecules	Prenol lipids	207.137	0.133586	-2.75068	-	Sesquiterpenoids	1.24e+04	2.259e+04	9029	1.164e+04	3463	1.288e+04	2.636e+04	1.566e+04	1.7e+04	2.363e+04	2.326e+04	3.503e+04	5.966e+04	9.286e+04	1.056e+05	6.019e+04	1.08e+05	1.695e+05	2.831e+04	2.78e+04	2.1e+04	2.788e+04
pos_2893	Ethyl L-phenylalanate	metab_2034	0	34.5	-	-	HMDB0252046	M+ACN+H	C11H15NO2	5.0728	-	pos	-	-	-	-	Organic acids and derivatives	Carboxylic acids and derivatives	235.144	0.0127597	-2.26718	-	Amino acids, peptides, and analogues	1.204e+05	1.208e+05	1.203e+05	1.213e+05	1.203e+05	1.216e+05	3.536e+05	3.222e+05	2.802e+05	3.325e+05	2.939e+05	3.164e+05	4.276e+05	4.732e+05	5.399e+05	4.086e+05	5.162e+05	5.438e+05	1.211e+05	1.227e+05	1.244e+05	1.212e+05
pos_2895	Dihydrocarvone	metab_2036	0	42.1	-	-	HMDB0036079	M+H-H2O	C10H16O	5.0648	C18018	pos	-	-	-	-	Lipids and lipid-like molecules	Prenol lipids	135.117	0.0112111763193	-1.48263	7764-50-3	Monoterpenoids	7.024e+05	6.386e+05	6.219e+05	6.562e+05	6.394e+05	6.39e+05	1.701e+05	1.597e+05	1.359e+05	1.642e+05	1.612e+05	1.84e+05	4.064e+04	4.788e+04	7.696e+04	5.79e+04	5.053e+04	6.438e+04	4.142e+05	4.067e+05	4.048e+05	4.045e+05
pos_2896	Geniposide	metab_2037	0	42.1	-	-	HMDB0252679;MJDBOTE0000901	M+K	C17H24O10	5.0569	C09781	pos	-	-	-	-	Lipids and lipid-like molecules	Prenol lipids	427.102	0.0272203	3.74069950926611	24512-63-8	Terpene glycosides	2.598e+06	2.552e+06	2.415e+06	2.486e+06	2.376e+06	2.422e+06	7.534e+04	7.715e+04	3.091e+04	5.648e+04	5.273e+04	1.128e+05	1.731e+04	1.709e+04	1.645e+04	1.644e+04	1.675e+04	1.659e+04	1.684e+06	1.658e+06	1.662e+06	1.581e+06
pos_2897	Kaempferol 3-Rutinoside 4'-Glucoside	metab_2038	87.8	0	-	-	-	M+H	C33H40O20	5.049	-	pos	-	-	-	-	-	-	757.217	0.00394871017262	-2.16909	-	-	2.822e+08	2.817e+08	2.831e+08	2.832e+08	2.93e+08	2.705e+08	1.112e+08	1.123e+08	8.384e+07	1.02e+08	1.062e+08	1.188e+08	1.889e+07	1.866e+07	1.796e+07	1.795e+07	1.828e+07	1.811e+07	2.12e+08	2.101e+08	2.107e+08	2.103e+08
pos_2899	Epsilon-(Carboxyethyl)lysine	metab_2040	-	-	-	-	HMDB0251886	M+H-H2O	C9H18N2O4		-	pos	-	-	-	-	Organic acids and derivatives	Carboxylic acids and derivatives	201.123	-	-	-	Amino acids, peptides, and analogues
pos_2901	Kaempferide 3-glucoside-7-rhamnoside	metab_2043	0	35.1	-	-	LMPK12112034;HMDB0304576	M+H-H2O	C33H40O13	5.0333	-	pos	-	-	-	-	Lignans, neolignans and related compounds	Furanoid lignans	627.24	0.0594241127997	-5.44722	-	Not Available	4.416e+05	4.344e+05	5.099e+05	5.164e+05	6.471e+05	5.585e+05	6.155e+05	3.486e+05	6.748e+05	3.04e+05	4.936e+05	4.301e+05	5.22e+06	5.544e+06	6.091e+06	6.134e+06	6.467e+06	6.395e+06	6.299e+05	5.514e+05	6.158e+05	5.811e+05
pos_2902	Asp Ile Val	metab_2044	77	0	-	-	-	M+H	C15H27N3O6	5.0333	-	pos	-	-	-	-	-	-	346.196	0.0162637047245	-2.82943	-	-	2.977e+05	2.987e+05	2.973e+05	2.999e+05	2.973e+05	3.005e+05	3.29e+05	3.253e+05	3.107e+05	3.202e+05	3.108e+05	3.085e+05	5.219e+06	5.275e+06	5.735e+06	5.223e+06	5.059e+06	5.596e+06	3.06e+05	3.054e+05	2.954e+05	3.034e+05
pos_2904	2-Acetyl-3,5-dimethylfuran	metab_2045	0	62.5	-	-	HMDB0032159	M+H-2H2O	C8H10O2	5.0333	-	pos	-	-	-	-	Organic oxygen compounds	Organooxygen compounds	103.054	0.0115089289444	1.52392201229907	22940-86-9	Carbonyl compounds	1.194e+05	1.249e+05	1.166e+05	1.238e+05	1.267e+05	1.259e+05	2.673e+05	2.434e+05	2.075e+05	2.178e+05	2.259e+05	2.394e+05	1.196e+06	1.196e+06	1.23e+06	1.162e+06	1.17e+06	1.234e+06	4.246e+05	4.305e+05	4.222e+05	4.189e+05
pos_2906	Cefoselis	metab_2047	0	37.1	-	-	HMDB0259411	M+H	C19H22N8O6S2	5.0253	C11210	pos	-	-	-	-	Organoheterocyclic compounds	Lactams	523.122	0.0160783915182	8.9557486870781	122841-10-5	Beta lactams	2.553e+04	2.561e+04	2.549e+04	2.571e+04	2.55e+04	2.577e+04	1.793e+05	9.756e+04	3.137e+05	1.905e+05	2.185e+05	1.702e+05	3.472e+04	3.429e+04	3.3e+04	3.298e+04	3.359e+04	3.328e+04	2.592e+04	2.526e+04	2.533e+04	2.608e+04
pos_2907	Capillarisin	metab_2048	0	47.5	-	-	HMDB0249594	M+CH3OH+H	C16H12O7	5.0253	C08999	pos	-	-	-	-	Phenylpropanoids and polyketides	Coumarins and derivatives	349.091	0.0162692332067	-2.95204	56365-38-9	Not Available	1.364e+04	1.369e+04	1.362e+04	1.374e+04	1.363e+04	1.377e+04	1.73e+06	1.697e+06	2.39e+06	1.739e+06	1.652e+06	1.855e+06	1.855e+04	1.832e+04	1.764e+04	1.762e+04	1.795e+04	1.778e+04	6.911e+05	7.054e+05	7.191e+05	7.078e+05
pos_2908	1,5-Anhydro-d-mannitol	metab_2049	0	49.4	-	-	HMDB0244228	2M+K	C6H12O5	5.0095	C16538	pos	-	-	-	-	Organic oxygen compounds	Organooxygen compounds	367.102	0.0226280456047	4.4496637845551605	-	Carbohydrates and carbohydrate conjugates	5.153e+05	5.17e+05	5.146e+05	5.19e+05	5.147e+05	5.201e+05	1.182e+06	1.165e+06	1.666e+06	1.29e+06	1.119e+06	1.515e+06	7.008e+05	6.921e+05	6.662e+05	6.658e+05	6.781e+05	6.717e+05	5.242e+05	5.099e+05	5.113e+05	5.348e+05
pos_2909	Pelargonidin 3-O-beta-D-caffeoylglucoside	metab_2050	0	61.6	-	-	HMDB0304450	M+H	C30H26O13	5.0018	-	pos	-	-	-	-	Phenylpropanoids and polyketides	Flavonoids	595.143	0.0256066386682	-2.23617	-	Flavonoid glycosides	2.326e+06	2.377e+06	2.459e+06	2.354e+06	2.412e+06	2.801e+06	6.818e+05	6.312e+05	8.86e+05	6.101e+05	6.138e+05	4.808e+05	5.355e+05	5.289e+05	5.091e+05	5.088e+05	5.182e+05	5.133e+05	1.29e+06	1.287e+06	1.289e+06	1.224e+06
pos_2912	3-deoxy-D-arabino-heptulosonate-7-phosphate	metab_2054	0	68.9	map01100;map00400;map01110;map01230	Metabolic pathways;Phenylalanine, tyrosine and tryptophan biosynthesis;Biosynthesis of secondary metabolites;Biosynthesis of amino acids	HMDB0304124	M+CH3OH+H	C7H13O10P	4.9938	C04691	pos	-	-	Metabolism;Metabolism;Metabolism;Metabolism	Global and overview maps;Amino acid metabolism;Global and overview maps;Global and overview maps	Organic oxygen compounds	Organooxygen compounds	321.06	0.0523019733093	5.2892147008157995	-	Carbohydrates and carbohydrate conjugates	242.2	243	241.9	244	241.9	244.5	2.485e+05	2.627e+05	1.422e+05	2.022e+05	2.076e+05	2.006e+05	329.4	325.3	313.2	313	318.8	315.7	8.849e+04	7.872e+04	8.371e+04	8.747e+04
pos_2916	Vanylglycol	metab_2057	0	39.1	map01100;map00350	Metabolic pathways;Tyrosine metabolism	PW_C001147;HMDB0001490	M+H-H2O	C9H12O4	4.9938	C05594	pos	-	-	Metabolism;Metabolism	Global and overview maps;Amino acid metabolism	Benzenoids	Phenols	167.07	0.0137970503277	-2.03318	534-82-7	Methoxyphenols	8.685e+04	1.06e+05	9.003e+04	9.382e+04	9.344e+04	9.615e+04	1.387e+05	1.433e+05	1.708e+05	1.647e+05	1.441e+05	1.44e+05	2.819e+04	3.333e+04	4.478e+04	2.872e+04	3.974e+04	4.139e+04	1.039e+05	1.068e+05	1.066e+05	1.07e+05
pos_2919	Wampetin	metab_2059	0	45.7	-	-	HMDB0030080	M+NH4	C21H18O6	4.9858	-	pos	-	-	-	-	Phenylpropanoids and polyketides	Coumarins and derivatives	384.143	0.235257	-2.87975	89824-26-0	Furanocoumarins	240.2	241	239.9	242	239.9	242.5	5.732e+05	5.71e+05	3.947e+05	6.465e+05	5.44e+05	7.497e+05	326.7	322.6	310.6	310.4	316.1	313.1	1.376e+04	1.956e+04	2.463e+04	2.262e+04
pos_2921	Quercetin	metab_2062	89.5	0	map01100;map00941;map01110;map00944	Metabolic pathways;Flavonoid biosynthesis;Biosynthesis of secondary metabolites;Flavone and flavonol biosynthesis	HMDB0005794;LMPK12110004;MJDBOTE0001650	M+H	C15H10O7	4.9858	C00389	pos	-	-	Metabolism;Metabolism;Metabolism;Metabolism	Global and overview maps;Biosynthesis of other secondary metabolites;Global and overview maps;Biosynthesis of other secondary metabolites	Phenylpropanoids and polyketides	Flavonoids	303.049	0.00537610486677	-2.53023	117-39-5	Flavones	1.066e+08	1.059e+08	1.051e+08	1.068e+08	1.083e+08	1.061e+08	6.455e+06	6.783e+06	5.193e+06	5.698e+06	6.891e+06	6.611e+06	1.294e+06	1.278e+06	1.23e+06	1.23e+06	1.252e+06	1.241e+06	5.411e+07	5.412e+07	5.464e+07	5.46e+07
pos_2926	Cicerin 7-(6-malonylglucoside)	metab_2065	0	49.8	-	-	HMDB0040604	M+Na	C26H26O15	4.9698	-	pos	-	-	-	-	Phenylpropanoids and polyketides	Isoflavonoids	601.118	0.0230262526554	2.18407612083059	146367-93-3	Isoflavonoid O-glycosides	1.643e+06	1.892e+06	1.666e+06	1.726e+06	1.691e+06	1.813e+06	9.494e+05	9.389e+05	8.966e+05	9.241e+05	8.97e+05	8.902e+05	1.168e+06	1.154e+06	1.111e+06	1.11e+06	1.131e+06	1.12e+06	8.993e+05	8.659e+05	8.524e+05	8.808e+05
pos_2927	Cytochalasin B	metab_2066	0	68.9	-	-	HMDB0250718;LMPK11000002	M+ACN+Na	C29H37NO5	4.9698	C19954	pos	-	-	-	-	Alkaloids and derivatives	Cytochalasans	543.28	0.0102440658944	-6.5993	14930-96-2	Cytochalasins	6.963e+05	6.815e+05	6.539e+05	6.319e+05	6.141e+05	6.276e+05	1.981e+04	1.959e+04	1.871e+04	1.928e+04	1.872e+04	1.858e+04	3.684e+07	3.766e+07	3.805e+07	3.569e+07	3.629e+07	3.822e+07	3.663e+06	3.573e+06	3.61e+06	3.613e+06
pos_2928	Isochlorogenic acid b	metab_2067	0	58.7	-	-	HMDB0253617;HMDB0030707;HMDB0030705	M+H-H2O	C25H24O12	4.9698	C10468	pos	-	-	-	-	Organic oxygen compounds	Organooxygen compounds	499.122	0.0590041044668	-2.28637	14534-61-3;57378-72-0	Alcohols and polyols	1.42e+06	1.428e+06	1.448e+06	1.466e+06	1.521e+06	1.566e+06	1.369e+05	1.321e+05	5.69e+04	6.989e+04	9.501e+04	1.248e+05	7.414e+04	7.323e+04	7.048e+04	7.044e+04	7.174e+04	7.106e+04	1.141e+06	1.073e+06	1.235e+06	1.124e+06
pos_2929	(+)-Pinoresinol	metab_2068	59.3	0	map01100;map01110;map00998	Metabolic pathways;Biosynthesis of secondary metabolites;Biosynthesis of various secondary metabolites - part 2	-	M+H-H2O	C20H22O6	4.9698	C05366	pos	-	-	Metabolism;Metabolism;Metabolism	Global and overview maps;Global and overview maps;Biosynthesis of other secondary metabolites	-	-	341.138	0.0345608773826	-1.92429	487-36-5	-	4.655e+05	4.564e+05	4.163e+05	4.413e+05	4.317e+05	4.353e+05	2.041e+05	1.722e+05	2.351e+05	1.931e+05	1.404e+05	1.245e+05	1.304e+04	1.288e+04	1.24e+04	1.239e+04	1.262e+04	1.25e+04	2.189e+05	2.336e+05	2.372e+05	2.287e+05
pos_293	Phenylalanine glutamate	metab_2069	0	47.5	-	-	HMDB0256433	M+H-H2O, M+H	C14H18N2O6	3.6484	-	pos	-	-	-	-	Organic acids and derivatives	Carboxylic acids and derivatives	311.123	0.0475855604364	-2.83729	-	Amino acids, peptides, and analogues	1.358e+07	1.224e+07	1.118e+07	1.277e+07	1.218e+07	1.283e+07	1.162e+07	1.188e+07	1.068e+07	1.139e+07	1.255e+07	1.217e+07	1.076e+07	1.062e+07	1.022e+07	1.022e+07	1.041e+07	1.031e+07	9.297e+06	9.242e+06	8.767e+06	9.847e+06
pos_2930	Aurin	metab_2070	0	66.7	-	-	HMDB0248730	M+CH3OH+H	C19H14O3	4.9698	C14213	pos	-	-	-	-	Benzenoids	Benzene and substituted derivatives	323.127	0.0223104076073	-2.69919	603-45-2	Diphenylmethanes	4.89e+05	4.431e+05	4.802e+05	4.628e+05	4.628e+05	4.781e+05	7069	6990	6676	6880	6679	6628	8699	8592	8270	8265	8418	8338	1.582e+05	1.557e+05	1.641e+05	1.591e+05
pos_2931	5-methoxy-6-(2-propenyl)-1,3-benzodioxole	metab_2071	0	47.5	-	-	HMDB0303894	M+H-H2O	C11H12O3	4.9698	C10493	pos	-	-	-	-	Organoheterocyclic compounds	Benzodioxoles	175.075	0.0249798269318	-2.02228	-	Not Available	4.61e+05	4.821e+05	4.837e+05	4.9e+05	4.794e+05	5.072e+05	5.698e+04	4.584e+04	5.147e+04	5.857e+04	4.293e+04	3.049e+04	1.965e+04	3121	8150	1.83e+04	1.617e+04	2.831e+04	2.275e+05	2.346e+05	2.227e+05	2.226e+05
pos_2932	1,5-Naphthalenediamine	metab_2072	58.9	0	-	-	HMDB0244231	M+H	C10H10N2	4.9698	C19463	pos	-	-	-	-	Benzenoids	Naphthalenes	159.091	0.0139164211295	-1.89655	2243-62-1	Not Available	1986	4330	1859	1875	2340	2360	1.6e+04	8268	1.821e+04	1.204e+04	2212	1.363e+04	2.486e+06	2.47e+06	2.504e+06	2.387e+06	2.355e+06	2.54e+06	2.638e+05	2.582e+05	2.668e+05	2.614e+05
pos_2933	3-Methylindole	metab_2073	58.4	0	map00380	Tryptophan metabolism	HMDB0000466	M+H	C9H9N	4.9698	C08313	pos	-	-	Metabolism	Amino acid metabolism	Organoheterocyclic compounds	Indoles and derivatives	132.081	0.0314014446387	-1.26763	83-34-1	Indoles	1408	1611	1406	1418	1406	1432	1556	1539	1469	1514	1470	1459	5.177e+05	5.202e+05	5.384e+05	5.036e+05	4.967e+05	5.054e+05	5.248e+04	4.877e+04	5.134e+04	5.015e+04
pos_2934	Irisxanthone	metab_2074	57.3	0	-	-	-	M+H-H2O	C20H20O11	4.9618	C10067	pos	-	-	-	-	-	-	419.096	0.0516908063015	-2.05831	51419-56-8	-	3.381e+05	4.298e+05	3.992e+05	3.92e+05	3.502e+05	3.869e+05	2.076e+05	1.644e+05	1.776e+05	1.879e+05	1.798e+05	1.931e+05	3.209e+04	3.169e+04	3.05e+04	3.048e+04	3.105e+04	3.076e+04	1.582e+05	1.604e+05	1.608e+05	1.439e+05
pos_2942	Leucodelphinidin 3-[galactosyl-(1->4)-glucoside]	metab_2082	0	69.6	-	-	HMDB0032762	M+CH3OH+H	C27H34O18	4.9384	-	pos	-	-	-	-	Phenylpropanoids and polyketides	Flavonoids	679.212	0.0244571	5.90556327694383	189890-19-5	Flavonoid glycosides	3.581e+05	3.592e+05	3.576e+05	3.607e+05	3.576e+05	3.614e+05	1.976e+06	2.026e+06	1.507e+06	1.722e+06	1.923e+06	1.959e+06	4.869e+05	4.809e+05	4.629e+05	4.626e+05	4.712e+05	4.667e+05	3.672e+05	3.544e+05	3.721e+05	3.55e+05
pos_2943	O-Desmethylquinidine	metab_2083	0	31.3	-	-	HMDB0247073	2M+Na	C19H22N2O2	4.9307	-	pos	-	-	-	-	Alkaloids and derivatives	Cinchona alkaloids	643.321	0.00554412260572	-6.59495	-	Not Available	6.296e+05	6.316e+05	6.286e+05	6.341e+05	6.288e+05	6.354e+05	6.956e+05	6.879e+05	6.57e+05	6.771e+05	6.573e+05	6.523e+05	4.133e+06	4.09e+06	4.392e+06	4.376e+06	4.275e+06	4.673e+06	6.329e+05	6.333e+05	6.388e+05	6.395e+05
pos_2944	Tuliposide B	metab_2084	0	55.2	-	-	LMFA13010038;HMDB0303141	M+K	C11H18O9	4.9307	C08570	pos	-	-	-	-	Organic oxygen compounds	Organooxygen compounds	333.06	0.0259511701111	4.61678531639629	19870-33-8	Carbohydrates and carbohydrate conjugates	2.486e+05	2.649e+05	2.794e+05	2.69e+05	2.898e+05	2.915e+05	1.559e+04	2.19e+04	2.169e+04	2.212e+04	3.294e+04	1.702e+04	9518	9400	9048	9043	9210	9123	2.782e+05	2.899e+05	2.75e+05	2.744e+05
pos_2946	Aromadendrin 3-rhamnoside	metab_2086	0	77.5	-	-	HMDB0303603	M+Na	C21H22O10	4.9228	-	pos	-	-	-	-	Phenylpropanoids and polyketides	Flavonoids	457.112	0.0136127074025	3.06709500524605	-	Flavonoid glycosides	2.441e+05	2.598e+05	2.293e+05	2.83e+05	2.771e+05	2.609e+05	1.647e+05	1.629e+05	1.556e+05	1.603e+05	1.556e+05	1.545e+05	2.027e+05	2.002e+05	1.927e+05	1.926e+05	1.962e+05	1.943e+05	4.578e+05	4.482e+05	4.432e+05	4.514e+05
pos_2947	5-Methoxyindoleacetate	metab_2087	50.6	0	map00380	Tryptophan metabolism	HMDB0004096;PW_C002060	M+H	C11H11NO3	4.9228	C05660	pos	-	-	Metabolism	Amino acid metabolism	Organoheterocyclic compounds	Indoles and derivatives	206.081	0.155216	-1.09751	3471-31-6	Indolyl carboxylic acids and derivatives	2959	3358	2954	2980	2955	2986	3269	3233	3088	4537	3089	3066	5.555e+04	7.225e+04	3.174e+04	5.672e+04	7.751e+04	9.288e+04	7934	1.105e+04	1.056e+04	8700
pos_295	Cinnamaldehyde	metab_2090	63.7	0	map01100;map00940;map01110	Metabolic pathways;Phenylpropanoid biosynthesis;Biosynthesis of secondary metabolites	HMDB0258628;HMDB0245299;HMDB0003441;MJDBOTE0001083	M+H, M+CH3OH+H	C9H8O	3.678	C00903	pos	-	-	Metabolism;Metabolism;Metabolism	Global and overview maps;Biosynthesis of other secondary metabolites;Global and overview maps	Organoheterocyclic compounds	Indoles and derivatives	165.091	0.0369189795567	-1.33148	104-55-2	Not Available	7.256e+05	7.63e+05	6.971e+05	7.653e+05	7.256e+05	7.67e+05	2.34e+05	2.314e+05	2.21e+05	2.277e+05	2.211e+05	2.194e+05	2.879e+05	2.844e+05	2.737e+05	2.736e+05	2.786e+05	2.76e+05	2.191e+05	2.095e+05	2.106e+05	2.266e+05
pos_2950	6''-O-Malonyldaidzin	metab_2091	0	63	map00943	Isoflavonoid biosynthesis	HMDB0041263	M+CH3OH+H	C24H22O12	4.8988	C16191	pos	-	-	Metabolism	Biosynthesis of other secondary metabolites	Phenylpropanoids and polyketides	Coumarins and derivatives	535.144	0.00439637009448	-1.9928	124590-31-4	Furanocoumarins	3.422e+07	3.422e+07	3.457e+07	3.384e+07	3.608e+07	3.478e+07	2.948e+07	3.027e+07	2.669e+07	2.714e+07	3.029e+07	3.007e+07	6.414e+06	6.465e+06	6.662e+06	6.128e+06	5.866e+06	6.602e+06	1.804e+07	1.817e+07	1.822e+07	1.817e+07
pos_2955	Sesamol	metab_2096	0	45.9	-	-	HMDB0033812	M+NH4	C7H6O3	4.8831	C10832	pos	-	-	-	-	Organoheterocyclic compounds	Benzodioxoles	156.065	0.0667926773115	-1.966	533-31-3	Not Available	1756	1762	3377	1769	2650	1773	1.02e+05	1.098e+05	1.006e+05	1.084e+05	1.125e+05	1.05e+05	1.419e+05	1.535e+05	1.907e+05	1.745e+05	1.593e+05	1.603e+05	6.109e+04	6.716e+04	5.715e+04	6.136e+04
pos_2957	Eremopetasidione	metab_2098	0	61	-	-	HMDB0040778	M+H-2H2O	C14H20O3	4.8753	-	pos	-	-	-	-	Lipids and lipid-like molecules	Prenol lipids	201.127	0.0274865690642	-1.12267	163135-94-2	Sesquiterpenoids	1.109e+05	1.102e+05	1.094e+05	1.169e+05	1.128e+05	1.04e+05	4.591e+04	4.54e+04	4.336e+04	4.469e+04	4.338e+04	4.305e+04	5.65e+04	5.58e+04	5.371e+04	5.368e+04	5.467e+04	5.415e+04	4.363e+04	4.149e+04	4.122e+04	4.298e+04
pos_2964	Oleuropein	metab_2106	0	66.3	-	-	HMDB0035872;MJDBOTE0001617	M+Na	C25H32O13	4.844	C09794	pos	-	-	-	-	Lipids and lipid-like molecules	Prenol lipids	563.175	0.0185124349602	2.4146221203422997	32619-42-4	Sesquiterpenoids	2.521e+06	2.705e+06	2.635e+06	2.611e+06	2.78e+06	2.673e+06	2.695e+06	2.985e+06	1.975e+06	2.399e+06	2.948e+06	2.843e+06	6.471e+05	6.793e+05	7.681e+05	7.259e+05	7.17e+05	6.823e+05	2.503e+06	2.601e+06	2.608e+06	2.568e+06
pos_2966	Kaempferide	metab_2108	0	36.6	map00944	Flavone and flavonol biosynthesis	LMPK12110563;HMDB0037441;MJDBOTE0000957	M+H-H2O	C16H12O6	4.844	C10098	pos	-	-	Metabolism	Biosynthesis of other secondary metabolites	Phenylpropanoids and polyketides	Flavonoids	283.059	0.0059226449143	-3.30677	491-54-3	Flavones	1.093e+05	9.479e+04	7.336e+04	6.269e+04	1.069e+05	1.03e+05	1.496e+05	1.515e+05	1.69e+05	1.491e+05	1.832e+05	1.599e+05	8.464e+04	8.36e+04	8.047e+04	8.042e+04	8.191e+04	8.113e+04	2.008e+05	2.001e+05	1.982e+05	2.005e+05
pos_2967	(E)-3-oxo-beta-ionone	metab_2109	0	32	-	-	HMDB0303900	M+H	C13H18O2	4.844	-	pos	-	-	-	-	Lipids and lipid-like molecules	Prenol lipids	207.137	0.121288	-3.11477	-	Sesquiterpenoids	3560	3572	3555	3586	3556	3593	5.178e+04	5.019e+04	4.636e+04	5.717e+04	4.818e+04	5.136e+04	4.274e+05	3.786e+05	2.956e+05	3.304e+05	2.596e+05	3.899e+05	4.269e+04	4.199e+04	3.233e+04	4.029e+04
pos_297	3'-Hydroxyhexobarbital	metab_2112	0	30.2	-	-	HMDB0013940	M+H-H2O, M+H	C12H16N2O4	3.7237	-	pos	-	-	-	-	Organoheterocyclic compounds	Diazines	253.118	0.0213299020349	-2.81362	427-29-2	Pyrimidines and pyrimidine derivatives	1.868e+06	1.61e+06	1.581e+06	1.633e+06	1.752e+06	1.59e+06	2.151e+06	2.074e+06	1.79e+06	2.193e+06	2.228e+06	2.391e+06	7.218e+06	7.03e+06	6.857e+06	7.1e+06	6.287e+06	7.114e+06	1.718e+06	1.691e+06	1.695e+06	1.771e+06
pos_2970	Dehydroisoandrosterone 3-glucuronide	metab_2113	0	45.4	map01100;map00040;map00053;map01240	Metabolic pathways;Pentose and glucuronate interconversions;Ascorbate and aldarate metabolism;Biosynthesis of cofactors	HMDB0010327;LMST05010064	M+2Na-H	C25H36O8	4.8281	C03033	pos	-	-	Metabolism;Metabolism;Metabolism;Metabolism	Global and overview maps;Carbohydrate metabolism;Carbohydrate metabolism;Global and overview maps	Lipids and lipid-like molecules	Steroids and steroid derivatives	509.216	0.0199102955737	8.41773925465626	-	Steroidal glycosides	6.183e+05	6.748e+05	6.552e+05	6.303e+05	6.113e+05	6.735e+05	9.547e+05	9.829e+05	9.956e+05	9.345e+05	9.702e+05	9.131e+05	1.46e+06	1.484e+06	1.722e+06	1.542e+06	1.694e+06	1.636e+06	8.585e+05	8.274e+05	8.49e+05	8.667e+05
pos_2975	SA-beta-Gal	metab_2117	0	64.6	-	-	HMDB0257432	M+CH3OH+H	C26H32N2O12	4.8123	-	pos	-	-	-	-	Organic oxygen compounds	Organooxygen compounds	597.229	0.103184	0.6010440625851321	-	Carbohydrates and carbohydrate conjugates	5.027e+05	4.581e+05	5.801e+05	4.007e+05	5.651e+05	4.372e+05	5.341e+05	6.848e+05	5.33e+05	5.179e+05	6.489e+05	5.516e+05	4.869e+06	4.987e+06	5.243e+06	5.181e+06	5.18e+06	5.342e+06	5.219e+05	5.121e+05	4.923e+05	4.118e+05
pos_2976	Dehydrozingerone	metab_2118	0	53.5	-	-	HMDB0032591	M+H-H2O	C11H12O3	4.8123	C17840	pos	-	-	-	-	Phenylpropanoids and polyketides	Cinnamic acids and derivatives	175.075	0.00485317192819	-2.08593	1080-12-2	Hydroxycinnamic acids and derivatives	2.785e+05	2.423e+05	2.524e+05	2.677e+05	2.775e+05	2.68e+05	1.962e+05	2.124e+05	2.036e+05	1.929e+05	1.874e+05	1.803e+05	2.79e+05	2.844e+05	2.679e+05	2.617e+05	2.826e+05	3.057e+05	2.014e+05	2.011e+05	2.027e+05	2.031e+05
pos_2978	(7'S,8'S)-4,7'-Epoxy-3,8'-bilign-7-ene-3',5-dimethoxy-4',9,9'-triol 4'-glucoside	metab_2120	0	44.7	-	-	HMDB0040636	M+NH4	C26H32O11	4.8045	-	pos	-	-	-	-	Phenylpropanoids and polyketides	2-arylbenzofuran flavonoids	538.227	0.0267721751377	-1.76564	107870-87-1	Not Available	1.73e+06	1.568e+06	1.762e+06	1.73e+06	1.781e+06	1.657e+06	1.997e+05	2.867e+05	1.957e+05	2.066e+05	1.344e+05	2.818e+05	4.416e+05	4.241e+05	4.436e+05	3.754e+05	4.867e+05	4.948e+05	6.22e+05	6.124e+05	6.226e+05	6.512e+05
pos_2980	8-(2-Hydroxyethyl)theophyline	metab_2123	-	-	-	-	HMDB0247410	M+H	C9H12N4O3		-	pos	-	-	-	-	Organoheterocyclic compounds	Imidazopyrimidines	225.098	-	-	-	Purines and purine derivatives
pos_2981	Ritalinic acid	metab_2124	0	59.2	-	-	HMDB0042008	M+H-H2O	C13H17NO2	4.8045	-	pos	-	-	-	-	Organic nitrogen compounds	Organonitrogen compounds	202.122	0.0248811900204	-2.49156	19395-41-6	Amines	2.188e+05	1.979e+05	2.317e+05	2.324e+05	2.105e+05	2.344e+05	4098	4052	3870	3988	3872	3842	5043	4980	4794	4791	5429	4963	2.909e+05	2.854e+05	2.86e+05	3.011e+05
pos_2983	D-Phenyllactic acid	metab_2126	0	45	map01100;map00960;map00360	Metabolic pathways;Tropane, piperidine and pyridine alkaloid biosynthesis;Phenylalanine metabolism	HMDB0000563	M+H-2H2O	C9H10O3	4.7965	C05607	pos	-	-	Metabolism;Metabolism;Metabolism	Global and overview maps;Biosynthesis of other secondary metabolites;Amino acid metabolism	Phenylpropanoids and polyketides	Phenylpropanoic acids	131.049	0.00902713375452	-1.57211	7326-19-4	Not Available	4.174e+05	4.09e+05	4.003e+05	4.008e+05	4.036e+05	4.109e+05	3.616e+05	3.468e+05	3.902e+05	3.7e+05	3.644e+05	3.261e+05	3.051e+05	2.801e+05	2.688e+05	2.881e+05	2.586e+05	2.879e+05	5.275e+05	5.192e+05	5.297e+05	5.226e+05
pos_2989	O-Demethyltramadol	metab_2131	0	30.3	-	-	HMDB0255851;HMDB0060997	M+H-H2O	C15H23NO2	4.7807	-	pos	-	-	-	-	Benzenoids	Benzene and substituted derivatives	232.169	0.212006	-2.68456	144830-14-8	Cyclohexylphenols	4487	4501	4480	4519	4481	4528	4958	5477	3.752e+04	4825	5421	4649	1.927e+05	1.492e+05	2.307e+05	1.389e+05	1.593e+05	2.285e+05	1.252e+04	1.087e+04	1.028e+04	1.615e+04
pos_2990	Oleoside	metab_2133	0	32.7	-	-	HMDB0303576	M+ACN+H	C16H22O11	4.7728	-	pos	-	-	-	-	Lipids and lipid-like molecules	Prenol lipids	432.152	0.0926779	4.47026830174935	-	Terpene glycosides	108	108.4	107.9	108.8	107.9	109.1	2.923e+05	2.357e+05	2.098e+05	2.599e+05	1.867e+05	2.88e+05	146.9	145.1	139.7	139.6	142.2	140.8	7.143e+04	6.991e+04	7.474e+04	8.54e+04
pos_2991	Phenylalanyllysine	metab_2134	0	45.6	-	-	HMDB0029000	M+Na	C15H23N3O3	4.7728	-	pos	-	-	-	-	Organic acids and derivatives	Carboxylic acids and derivatives	316.165	0.111783	5.451753109942371	6456-72-0	Amino acids, peptides, and analogues	7.267e+04	6.095e+04	7.413e+04	6.657e+04	6.09e+04	6.424e+04	1.104e+05	9.127e+04	1.045e+05	1.158e+05	8.988e+04	8.847e+04	3.692e+04	2.248e+04	6.411e+04	2.332e+04	7.296e+04	2.831e+04	7.232e+04	8.806e+04	9.278e+04	9.258e+04
pos_2993	Gamma-Aminobutyric acid	metab_2136	0	53.1	map01100;map00760;map00650;map00330;map00250;map00410	Metabolic pathways;Nicotinate and nicotinamide metabolism;Butanoate metabolism;Arginine and proline metabolism;Alanine, aspartate and glutamate metabolism;beta-Alanine metabolism	HMDB0000112;PW_C000071	2M+K	C4H9NO2	4.7649	C00334	pos	Peptides;Peptides;Hormones and transmitters	Amino acids;Amines;Neurotransmitters	Metabolism;Metabolism;Metabolism;Metabolism;Metabolism;Metabolism	Global and overview maps;Metabolism of cofactors and vitamins;Carbohydrate metabolism;Amino acid metabolism;Amino acid metabolism;Metabolism of other amino acids	Organic acids and derivatives	Carboxylic acids and derivatives	245.092	0.00642942621721	8.8201120530215	1956-12-02	Amino acids, peptides, and analogues	6.618e+05	6.578e+05	6.531e+05	6.592e+05	6.636e+05	6.148e+05	7.96e+05	8.231e+05	5.36e+05	7.522e+05	7.491e+05	8.075e+05	2.969e+05	3.421e+05	2.628e+05	2.436e+05	2.687e+05	2.467e+05	3.68e+05	3.734e+05	3.686e+05	3.701e+05
pos_2995	Zedoarol	metab_2138	0	41	-	-	HMDB0038202	M+2Na-H	C15H18O3	4.7569	C17490	pos	-	-	-	-	Lipids and lipid-like molecules	Prenol lipids	291.097	0.00832878626117	-0.752373	103994-22-5	Sesquiterpenoids	4.196e+06	4.286e+06	4.072e+06	4.191e+06	4.16e+06	4.014e+06	4.531e+06	4.488e+06	2.923e+06	4.139e+06	4.14e+06	5.016e+06	1.794e+06	1.785e+06	1.795e+06	1.744e+06	1.748e+06	1.796e+06	2.463e+06	2.468e+06	2.466e+06	2.506e+06
pos_2997	Helenalin	metab_2140	0	67.4	-	-	HMDB0253066	M+Na	C15H18O4	4.7489	C09473	pos	-	-	-	-	Lipids and lipid-like molecules	Prenol lipids	285.111	0.0314549511993	6.629588371166871	6754-13-8	Terpene lactones	4.326e+05	4.168e+05	4.043e+05	4.037e+05	4.063e+05	4.012e+05	1.379e+06	1.314e+06	1.336e+06	1.311e+06	1.388e+06	1.207e+06	3.108e+06	3.213e+06	3.305e+06	3.006e+06	2.972e+06	3.363e+06	1.02e+06	9.974e+05	9.505e+05	1.013e+06
pos_2998	Benzarone	metab_2141	0	51.4	-	-	HMDB0248975	M+CH3OH+H	C17H14O3	4.7409	C14474	pos	-	-	-	-	Organic oxygen compounds	Organooxygen compounds	299.127	0.0535829	-2.719	1477-19-6	Carbonyl compounds	4.417e+04	3.479e+04	2.974e+04	2.366e+04	1.814e+04	4.84e+04	9.995e+04	8.422e+04	1.349e+05	9.788e+04	6.844e+04	6.962e+04	8.7e+04	1.062e+05	1.148e+05	9.895e+04	9.745e+04	1.011e+05	8.44e+04	7.611e+04	7.604e+04	7.593e+04
pos_2999	Endomorphin-1	metab_2142	0	41.1	-	-	HMDB0005773	M+CH3OH+H	C34H38N6O5	4.7336	C15890	pos	-	-	-	-	Organic acids and derivatives	Carboxylic acids and derivatives	643.321	0.146558	-4.23486	189388-22-5	Amino acids, peptides, and analogues	4.602e+04	4.617e+04	4.595e+04	4.635e+04	4.596e+04	4.645e+04	5.085e+04	5.029e+04	4.802e+04	4.949e+04	4.804e+04	4.768e+04	2.591e+06	2.687e+06	3.142e+06	2.839e+06	2.551e+06	3e+06	5.081e+04	4.85e+04	4.565e+04	6.296e+04
pos_3	25-Hydroxyvitamin D2-25-glucuronide	metab_2143	0	80.8	-	-	HMDB0010342	M+H, M+K, M+Na, M+NH4, M+H-2H2O	C34H52O8	6.4035	-	pos	-	-	-	-	Lipids and lipid-like molecules	Steroids and steroid derivatives	606.399	0.0433141200735	-2.03103	-	Vitamin D and derivatives	9858	9890	9844	9929	9846	9950	1.208e+05	1.055e+05	2.783e+05	1.859e+05	8.504e+04	9.769e+04	6.614e+07	6.914e+07	7.413e+07	6.464e+07	6.592e+07	7.21e+07	8.46e+06	7.885e+06	7.737e+06	7.735e+06
pos_3000	Arginyl-glycyl-aspartyl-valine	metab_2145	0	46.8	-	-	HMDB0248574	M+H-2H2O	C17H31N7O7	4.7336	-	pos	-	-	-	-	Organic acids and derivatives	Carboxylic acids and derivatives	410.216	0.0744713667683	4.05991568118413	-	Amino acids, peptides, and analogues	2.378e+05	2.598e+05	2.501e+05	2.852e+05	2.89e+05	2.268e+05	3.85e+05	3.163e+05	3.181e+05	3.62e+05	3.255e+05	3.24e+05	6.823e+05	8.075e+05	7.734e+05	7.847e+05	8.532e+05	6.496e+05	3.191e+05	3.09e+05	3.099e+05	3.601e+05
pos_3002	1,2-Dihydronaphthalene-1,2-diol	metab_2147	0	38.7	-	-	HMDB0060335	M+H	C10H10O2	4.7336	C06205	pos	-	-	-	-	Benzenoids	Naphthalenes	163.075	0.0201341738911	-1.90942	-	Not Available	4.282e+05	4.327e+05	4.162e+05	4.376e+05	4.438e+05	4.258e+05	8.074e+05	8.143e+05	8.254e+05	8.022e+05	7.9e+05	7.324e+05	6.913e+05	7.149e+05	6.947e+05	6.553e+05	6.738e+05	7.311e+05	5.748e+05	5.536e+05	5.802e+05	5.699e+05
pos_3003	4-Vinylguaiacol	metab_2148	47.7	0	-	-	HMDB0013744	M+H	C9H10O2	4.7336	C17883	pos	-	-	-	-	Benzenoids	Phenols	151.075	0.00604815324691	-2.02277	7786-61-0	Methoxyphenols	1.613e+05	1.672e+05	1.619e+05	1.455e+05	1.571e+05	1.554e+05	4.062e+05	3.916e+05	3.965e+05	4.157e+05	4.043e+05	3.681e+05	3.592e+05	3.533e+05	3.549e+05	3.645e+05	3.357e+05	3.648e+05	2.53e+05	2.538e+05	2.519e+05	2.555e+05
pos_3004	Trans-Cinnamaldehyde	metab_2149	52.2	0	map01100;map00940;map01110	Metabolic pathways;Phenylpropanoid biosynthesis;Biosynthesis of secondary metabolites	HMDB0258628;HMDB0003441	M+H	C9H8O	4.7336	C00903	pos	-	-	Metabolism;Metabolism;Metabolism	Global and overview maps;Biosynthesis of other secondary metabolites;Global and overview maps	Organoheterocyclic compounds	Indoles and derivatives	133.065	0.0191301	-1.27846	104-55-2	Not Available	1.104e+05	8.472e+04	9.387e+04	1.014e+05	1.126e+05	9.742e+04	2.544e+05	2.446e+05	2.459e+05	2.567e+05	2.378e+05	2.359e+05	9.708e+04	9.414e+04	1.149e+05	9.68e+04	1.078e+05	7.708e+04	1.523e+05	1.462e+05	1.517e+05	1.486e+05
pos_3005	3-Glucosyl-2,3',4,4',6-pentahydroxybenzophenone	metab_2150	0	80.1	-	-	HMDB0032645	M+H-2H2O	C19H20O11	4.7258	-	pos	-	-	-	-	Organic oxygen compounds	Organooxygen compounds	389.086	0.20702	-1.88537	92631-83-9	Carbohydrates and carbohydrate conjugates	2.449e+05	2.305e+05	1.87e+05	2.177e+05	1.906e+05	1.967e+05	6170	6102	5827	6006	5830	5786	7594	7500	7219	7214	7348	7278	5613	5525	5540	8126
pos_301	Trifolin	metab_2153	0	74.5	map00944	Flavone and flavonol biosynthesis	HMDB0030864;LMPK12111663;HMDB0257804;HMDB0304745	M+H, M+Na	C21H20O11	3.5177	C12626	pos	-	-	Metabolism	Biosynthesis of other secondary metabolites	Organoheterocyclic compounds	Pyrans	449.107	0.0493267572792	-2.22726	23627-87-4	Pyranones and derivatives	1.982e+06	1.675e+06	2.006e+06	1.864e+06	1.979e+06	1.644e+06	5.856e+04	9.046e+04	5.713e+04	3.066e+04	6.68e+04	8.577e+04	1.511e+04	1.492e+04	1.436e+04	1.435e+04	1.462e+04	1.448e+04	6.005e+05	5.899e+05	6.589e+05	6.137e+05
pos_3011	Isoquercitrin	metab_2155	93.8	0	map01100;map01110;map00944	Metabolic pathways;Biosynthesis of secondary metabolites;Flavone and flavonol biosynthesis	LMPK12112086;HMDB0037362;MJDBOTE0000951	M+H	C21H20O12	4.6938	C05623	pos	-	-	Metabolism;Metabolism;Metabolism	Global and overview maps;Global and overview maps;Biosynthesis of other secondary metabolites	Phenylpropanoids and polyketides	Flavonoids	465.102	0.0223524632118	-2.26185	482-35-9;21637-25-2	Flavonoid glycosides	9.472e+06	1.028e+07	1.015e+07	1.023e+07	1.005e+07	9.008e+06	2.925e+06	3.18e+06	2.068e+06	2.785e+06	2.939e+06	3.369e+06	3.289e+05	3.249e+05	3.127e+05	3.125e+05	3.183e+05	3.153e+05	8.225e+06	8.095e+06	8.118e+06	8.496e+06
pos_3014	Tyrosyl-Leucine	metab_2158	0	45.1	-	-	HMDB0029109	M+H-H2O	C15H22N2O4	4.6938	-	pos	-	-	-	-	Organic acids and derivatives	Carboxylic acids and derivatives	277.154	0.0281604673532	-2.39208	-	Amino acids, peptides, and analogues	1.088e+05	1.169e+05	8.797e+04	6.458e+04	8.669e+04	8.576e+04	6.346e+04	7.853e+04	7.535e+04	7.32e+04	5.059e+04	5.184e+04	6.59e+04	6.508e+04	6.265e+04	6.261e+04	6.377e+04	6.316e+04	1.582e+05	1.584e+05	1.497e+05	1.589e+05
pos_3015	6-Hydroxy-4-Methylcoumarin	metab_2159	33.5	0	-	-	;MJDBOTE0000698	M+CH3OH+H	C10H8O3	4.6938	-	pos	-	-	-	-	-	-	209.08	0.0203766714242	-2.2896	-	-	8.49e+04	7.694e+04	9.048e+04	9.148e+04	1.038e+05	8.085e+04	2.354e+05	2.381e+05	2.508e+05	2.483e+05	2.661e+05	2.106e+05	2.245e+05	2.609e+05	1.896e+05	2.617e+05	2.192e+05	2.474e+05	1.796e+05	1.742e+05	1.813e+05	1.745e+05
pos_3016	Psoralenoside	metab_2160	0	60.7	-	-	HMDB0256901	M+NH4	C17H18O9	4.6858	-	pos	-	-	-	-	Organic oxygen compounds	Organooxygen compounds	384.132	0.128219	8.864180191627892	-	Carbohydrates and carbohydrate conjugates	4.589e+04	2.886e+04	6.843e+04	3.252e+04	5.393e+04	2.052e+04	6.338e+05	8.011e+05	4.544e+05	6.054e+05	7.028e+05	8.207e+05	9752	9632	9271	9265	9436	9347	1.256e+05	1.239e+05	9.388e+04	1.202e+05
pos_3020	2-(S-Glutathionyl)acetyl chloride	metab_2165	0	34.4	-	-	HMDB0060342	M+ACN+H	C12H18ClN3O7S	4.6701	C14865	pos	-	-	-	-	Organoheterocyclic compounds	Dihydrofurans	425.086	0.138629	-9.15807	-	Furanones	1.161e+04	6.664e+04	1.225e+04	2.103e+04	1.16e+04	1.197e+04	3.626e+05	4.804e+05	5.054e+05	4.571e+05	5.191e+05	3.883e+05	1.579e+04	1.56e+04	1.501e+04	1.5e+04	1.528e+04	1.514e+04	2.376e+05	2.416e+05	2.421e+05	1.782e+05
pos_3023	N-Acetyl-9-O-lactoylneuraminic acid	metab_2167	0	73.4	-	-	HMDB0000768	2M+Na	C14H23NO11	4.6544	-	pos	-	-	-	-	Organic oxygen compounds	Organooxygen compounds	785.238	0.149038	-6.67119	92935-30-3	Carbohydrates and carbohydrate conjugates	3.492e+04	3.503e+04	3.487e+04	3.517e+04	3.488e+04	3.525e+04	1.539e+06	1.413e+06	1.244e+06	1.643e+06	1.624e+06	1.345e+06	4.749e+04	4.69e+04	4.514e+04	4.512e+04	4.595e+04	4.552e+04	1.231e+05	1.59e+05	1.732e+05	1.72e+05
pos_3024	Trans-Piceid	metab_2168	-	-	-	-	HMDB0030564	M+H-2H2O	C20H22O8		C10275	pos	-	-	-	-	Phenylpropanoids and polyketides	Stilbenes	355.117	-	-	27208-80-6	Stilbene glycosides
pos_3025	Cirsimaritin	metab_2169	0	79.5	-	-	HMDB0250276;LMPK12111163	M+Na	C17H14O6	4.6466	C17785	pos	-	-	-	-	Phenylpropanoids and polyketides	Flavonoids	337.07	0.0164327975477	4.71057008153653	6601-62-3	O-methylated flavonoids	2.907e+04	4.611e+04	6.095e+04	4.958e+04	1.709e+04	4.889e+04	5.552e+04	9.09e+04	8.284e+04	8.414e+04	8.45e+04	9.485e+04	2.327e+04	2.299e+04	2.213e+04	2.211e+04	2.252e+04	2.231e+04	1.023e+05	1.056e+05	1.059e+05	1.057e+05
pos_3026	6-(2-Hydroxyethoxy)-6-oxohexanoic acid	metab_2170	0	45.4	-	-	HMDB0061681	M+H-2H2O	C8H14O5	4.6466	-	pos	-	-	-	-	Lipids and lipid-like molecules	Fatty Acyls	155.07	0.00672623382768	-1.61937	-	Fatty acids and conjugates	4703	2695	2234	4228	4959	2258	1.736e+05	1.755e+05	1.391e+05	1.469e+05	1.543e+05	1.763e+05	2.727e+05	2.782e+05	2.551e+05	2.538e+05	2.774e+05	2.809e+05	9.785e+04	9.631e+04	9.735e+04	9.742e+04
pos_3028	Cosmosiin	metab_2172	0	69.4	map00944	Flavone and flavonol biosynthesis	HMDB0037340	M+H-H2O	C21H20O10	4.6386	C04608	pos	-	-	Metabolism	Biosynthesis of other secondary metabolites	Phenylpropanoids and polyketides	Flavonoids	415.101	0.00853866619016	-2.22726	578-74-5	Flavonoid glycosides	4.616e+05	4.692e+05	4.482e+05	4.686e+05	4.3e+05	4.502e+05	6.676e+05	7.828e+05	5.877e+05	6.846e+05	7.159e+05	6.881e+05	5.855e+05	5.783e+05	5.566e+05	5.562e+05	5.665e+05	5.612e+05	1.128e+06	1.117e+06	1.105e+06	1.12e+06
pos_3029	1'-Hydroxychavicol acetate	metab_2173	0	30.3	-	-	HMDB0041007	M+H	C11H12O3	4.6386	-	pos	-	-	-	-	Benzenoids	Phenol esters	193.086	0.0121441176905	1.5837357864467299	101135-02-8	Not Available	1.596e+04	2816	1.636e+04	3423	8106	2833	1.112e+05	1.131e+05	1.427e+05	1.277e+05	1.149e+05	1.18e+05	3817	4195	3628	3626	4440	4650	6.991e+04	7.129e+04	6.926e+04	7.001e+04
pos_303	PPHP	metab_2174	40.1	0	-	-	-	M+H-H2O, M+H	C11H14O2	3.9095	-	pos	-	-	-	-	-	-	179.106	0.0475289719506	-1.58417	-	-	1.378e+05	1.228e+05	1.59e+05	1.229e+05	1.41e+05	1.506e+05	4.499e+05	4.538e+05	3.362e+05	4.331e+05	4.551e+05	4.448e+05	9.973e+05	8.183e+05	9.515e+05	1.027e+06	1.025e+06	9.684e+05	3.062e+05	2.959e+05	2.968e+05	3.272e+05
pos_3031	(6E)-8-hydroxygeraniol	metab_2176	-	-	map01100;map01110;map00902	Metabolic pathways;Biosynthesis of secondary metabolites;Monoterpenoid biosynthesis	HMDB0303979	M+H	C10H18O2		C17621	pos	-	-	Metabolism;Metabolism;Metabolism	Global and overview maps;Global and overview maps;Metabolism of terpenoids and polyketides	Lipids and lipid-like molecules	Prenol lipids	171.138	-	-	-	Monoterpenoids
pos_3032	Trifolirhizin	metab_2177	0	74.9	map00943	Isoflavonoid biosynthesis	HMDB0303946;HMDB0036630;LMPK12070033;MJDBOTE0000264	M+Na	C22H22O10	4.6307	C10538	pos	-	-	Metabolism	Biosynthesis of other secondary metabolites	Phenylpropanoids and polyketides	Isoflavonoids	469.112	0.0262903613666	3.4929250402032	6807-83-6	Furanoisoflavonoids	3.586e+05	3.017e+05	3.664e+05	2.879e+05	2.018e+05	3.931e+05	2.587e+05	2.693e+05	2.882e+05	2.528e+05	2.556e+05	2.29e+05	4.022e+04	3.972e+04	3.824e+04	3.821e+04	3.892e+04	3.855e+04	1.71e+05	1.773e+05	1.81e+05	1.808e+05
pos_3033	Sweroside	metab_2178	0	77.8	-	-	HMDB0258643;MJDBOTE0001224	M+K	C16H22O9	4.6307	C17071	pos	-	-	-	-	Organic oxygen compounds	Organooxygen compounds	397.091	0.0886924192414	4.09823069829652	14215-86-2	Carbohydrates and carbohydrate conjugates	3.412e+04	5.875e+04	8.555e+04	1.059e+05	3.355e+04	3.103e+04	1.767e+05	1.567e+05	1.503e+05	1.568e+05	1.525e+05	1.397e+05	4.181e+04	4.129e+04	3.975e+04	3.972e+04	4.046e+04	4.007e+04	2.286e+05	2.251e+05	1.87e+05	2.2e+05
pos_3034	(Z)-10-Hydroxy-8-decene-4,6-diynoic acid	metab_2179	0	47	-	-	HMDB0031055	M+CH3OH+H	C10H10O3	4.6307	-	pos	-	-	-	-	Lipids and lipid-like molecules	Fatty Acyls	211.096	0.0588941	-2.28479	51193-97-6	Fatty acids and conjugates	3400	3411	3395	3425	3396	3432	6.422e+05	6.414e+05	6.85e+05	6.396e+05	6.338e+05	5.97e+05	4624	4567	4396	4393	4474	4432	2.705e+05	2.622e+05	2.43e+05	2.794e+05
pos_3035	(2S)-Naringenin 8-C-alpha-L-rhamnopyranosyl-(1->2)-beta-D-glucopyranoside	metab_2180	0	58.9	-	-	HMDB0302091	M+2Na-H	C27H32O14	4.623	-	pos	-	-	-	-	Phenylpropanoids and polyketides	Flavonoids	625.153	0.0731976747871	5.11588965163603	-	Flavonoid glycosides	1.774e+04	1.779e+04	1.771e+04	1.786e+04	1.771e+04	1.79e+04	1.401e+06	1.362e+06	1.428e+06	1.206e+06	1.412e+06	1.202e+06	2.412e+04	2.382e+04	2.293e+04	2.291e+04	2.334e+04	2.312e+04	2.423e+05	2.253e+05	2.689e+05	2.485e+05
pos_3037	Pasakbumin-A	metab_2182	0	57.2	-	-	HMDB0252131	M+H-2H2O	C20H24O9	4.6153	-	pos	-	-	-	-	Lipids and lipid-like molecules	Prenol lipids	373.127	0.0560480370804	-2.01938	-	Terpene lactones	1.402e+05	1.406e+05	1.4e+05	1.412e+05	1.4e+05	1.415e+05	6.611e+05	6.372e+05	8.568e+05	7.102e+05	6.673e+05	5.542e+05	3.956e+05	2.977e+05	3.325e+05	3.778e+05	3.42e+05	4.201e+05	1.409e+05	1.559e+05	1.391e+05	1.396e+05
pos_3038	N-Lactoylisoleucine	metab_2183	0	36.9	-	-	HMDB0062180	M+H-H2O	C10H18O4	4.5994	-	pos	-	-	-	-	Organic acids and derivatives	Keto acids and derivatives	185.117	0.131308	-0.316314	-	Medium-chain keto acids and derivatives	1.591e+04	1.596e+04	1.589e+04	1.603e+04	1.589e+04	1.606e+04	3.287e+04	3.555e+04	2.051e+04	3.418e+04	2.646e+04	2.842e+04	1.113e+05	9.3e+04	9.666e+04	8.509e+04	8.402e+04	9.033e+04	2.594e+04	1.994e+04	2.661e+04	2.669e+04
pos_3040	Lappaol B	metab_2186	0	44.8	-	-	HMDB0302315	M+Na	C31H34O9	4.5918	C17685	pos	-	-	-	-	Phenylpropanoids and polyketides	2-arylbenzofuran flavonoids	573.207	0.217301	-4.28186	-	Not Available	3.1e+05	3.737e+05	3.96e+05	3.075e+05	3.182e+05	3.782e+05	1.627e+04	1.726e+04	1.537e+04	1.584e+04	1.538e+04	2.299e+04	2.003e+04	1.978e+04	1.904e+04	1.903e+04	1.938e+04	1.92e+04	5.09e+04	5.05e+04	4.641e+04	3.034e+04
pos_3041	Methyl 3-(4-methoxyphenyl)-2-oxopropanoate	metab_2187	48.2	0	-	-	-	M+H	C11H12O4	4.5918	-	pos	-	-	-	-	-	-	209.08	0.0215949970127	-2.07306	-	-	4.561e+04	5.028e+04	5.405e+04	3.254e+04	5.591e+04	5.456e+04	1.802e+05	1.879e+05	2.248e+05	1.636e+05	1.578e+05	1.571e+05	2.516e+05	1.9e+05	2.151e+05	1.896e+05	2.838e+05	2.291e+05	1.19e+05	1.171e+05	1.19e+05	1.232e+05
pos_3042	Ile Phe	metab_2188	32.3	0	-	-	-	M+H	C15H22N2O3	4.5838	-	pos	-	-	-	-	-	-	279.17	0.128941	-2.78142	-	-	1.617e+05	1.819e+05	1.654e+05	1.745e+05	1.462e+05	1.739e+05	60.27	67.73	25.83	26.62	39.45	25.65	216.8	162.6	250.2	102.5	65.3	414.6	5.129e+04	3.825e+04	4.894e+04	5.06e+04
pos_3043	1,3-Butanediol	metab_2189	0	35.4	-	-	HMDB0031320	2M+K	C4H10O2	4.5838	C20335	pos	-	-	-	-	Organic oxygen compounds	Organooxygen compounds	219.101	0.0242862549728	9.45328510164965	107-88-0	Alcohols and polyols	1.834e+05	2.082e+05	1.953e+05	1.978e+05	1.939e+05	2.137e+05	1.808e+04	1.346e+04	2.332e+04	2.095e+04	9907	1.491e+04	4.335e+04	1.06e+04	4.04e+04	4.228e+04	3.049e+04	2.993e+04	1.09e+05	1.137e+05	1.075e+05	1.103e+05
pos_3044	5-Hydroxy-4',7,8-trimethoxyflavone	metab_2190	0	48.5	-	-	HMDB0037458	M+ACN+Na	C18H16O6	4.5758	-	pos	-	-	-	-	Phenylpropanoids and polyketides	Flavonoids	392.112	0.0974028721358	4.42257875595993	57096-03-4	O-methylated flavonoids	1.414e+05	1.549e+05	1.719e+05	1.794e+05	1.494e+05	2.354e+05	1.6e+04	1.583e+04	1.511e+04	1.558e+04	1.512e+04	1.501e+04	1.969e+04	1.945e+04	1.872e+04	1.871e+04	1.906e+04	1.888e+04	1.695e+04	1.433e+04	1.437e+04	1.704e+04
pos_3045	Luteolinidin	metab_2191	76.2	0	-	-	HMDB0029249	M+H	C15H10O5	4.5758	C08652	pos	-	-	-	-	Phenylpropanoids and polyketides	Flavonoids	271.059	0.0159261509809	-2.51954	1154-78-5	Hydroxyflavonoids	3.108e+05	2.958e+05	2.991e+05	2.89e+05	2.686e+05	3.136e+05	2.675e+04	8619	8231	2.39e+04	1.44e+04	8173	1.073e+04	1.059e+04	1.02e+04	1.019e+04	1.038e+04	1.028e+04	2.021e+05	2.069e+05	2.013e+05	1.993e+05
pos_3046	Metanephrine	metab_2192	50.9	0	map01100;map00350	Metabolic pathways;Tyrosine metabolism	HMDB0004063;PW_C002043	M+H	C10H15NO3	4.5758	C05588	pos	-	-	Metabolism;Metabolism	Global and overview maps;Amino acid metabolism	Benzenoids	Phenols	198.112	0.0193842590351	-2.66809	5001-33-2	Methoxyphenols	2.852e+05	2.827e+05	2.632e+05	2.661e+05	2.659e+05	2.66e+05	5.251e+05	5.57e+05	4.014e+05	5.382e+05	4.871e+05	5.547e+05	1.054e+06	9.568e+05	1.019e+06	9.393e+05	9.719e+05	1.041e+06	4.911e+05	4.867e+05	4.707e+05	4.897e+05
pos_3049	Tyrosine lactate	metab_2195	0	34.4	-	-	HMDB0259352	M+ACN+H	C12H15NO5	4.5601	-	pos	-	-	-	-	Organic acids and derivatives	Carboxylic acids and derivatives	295.128	0.0488380484618	-2.93867	-	Amino acids, peptides, and analogues	3.703e+05	3.27e+05	3.121e+05	3.19e+05	3.241e+05	3.319e+05	4.578e+05	4.536e+05	2.991e+05	4.278e+05	3.631e+05	4.794e+05	6.463e+05	5.563e+05	6.095e+05	4.931e+05	4.887e+05	5.674e+05	4.088e+05	4.446e+05	4.543e+05	4.538e+05
pos_3050	3,4-Dihydroxyhydrocinnamic acid	metab_2197	0	54.6	map00350	Tyrosine metabolism	HMDB0000423	M+H-H2O	C9H10O4	4.5601	C10447	pos	-	-	Metabolism	Amino acid metabolism	Phenylpropanoids and polyketides	Phenylpropanoic acids	165.054	0.0351125220365	-1.0961	1078-61-1	Not Available	8.823e+04	8.254e+04	6.648e+04	8.673e+04	7.861e+04	6.288e+04	2.063e+04	8688	1.217e+04	6313	4032	9533	3969	3920	3773	3771	3841	3804	6.721e+04	6.196e+04	6.529e+04	6.629e+04
pos_3051	4-Hydroxybenzaldehyde	metab_2198	81.6	0	map01100	Metabolic pathways	HMDB0011718;MJDBOTE0000554	M+H	C7H6O2	4.5601	C00633	pos	-	-	Metabolism	Global and overview maps	Organic oxygen compounds	Organooxygen compounds	123.044	0.00373513121073	-0.486514	123-08-0	Carbonyl compounds	2.141e+07	2.168e+07	2.143e+07	2.232e+07	2.197e+07	2.203e+07	1.847e+05	2.071e+05	2.532e+05	2.308e+05	2.212e+05	2.052e+05	3.223e+05	3.27e+05	3.479e+05	3.475e+05	3.535e+05	3.495e+05	1.323e+07	1.313e+07	1.312e+07	1.316e+07
pos_3056	Luteolin 7-glucoside	metab_2203	0	75.4	map00944	Flavone and flavonol biosynthesis	HMDB0035588;LMPK12110642	M+Na	C21H20O11	4.5287	C03951	pos	-	-	Metabolism	Biosynthesis of other secondary metabolites	Phenylpropanoids and polyketides	Flavonoids	471.091	0.00652962602586	2.42872863055971	5373-11-05	Flavonoid glycosides	4.564e+04	4.579e+04	4.557e+04	4.597e+04	4.558e+04	4.606e+04	1.847e+05	1.391e+05	1.788e+05	7.439e+04	1.685e+05	4.729e+04	6.206e+04	6.13e+04	5.9e+04	5.896e+04	6.006e+04	5.949e+04	2.616e+05	2.575e+05	2.602e+05	2.6e+05
pos_3062	P-Tolyl-ss-D-glucuronide	metab_2209	0	67	-	-	HMDB0256060	M+H-2H2O	C13H16O7	4.5128	-	pos	-	-	-	-	Organic oxygen compounds	Organooxygen compounds	249.075	0.0556561821479	-1.90912	-	Carbohydrates and carbohydrate conjugates	5220	5237	5212	5258	5214	5269	1.194e+05	1.196e+05	1.385e+05	1.342e+05	1.19e+05	1.571e+05	7098	7398	6748	6744	6869	7318	2.777e+04	3.072e+04	2.919e+04	2.712e+04
pos_3063	Salviaflaside methyl ester	metab_2210	0	66.2	-	-	HMDB0033706	M+2Na-H	C25H28O13	4.5052	-	pos	-	-	-	-	Organic oxygen compounds	Organooxygen compounds	581.128	0.18325	7.37210667004498	178860-70-3	Carbohydrates and carbohydrate conjugates	3523	4011	1870	2244	3039	1957	1.167e+06	1.275e+06	1.033e+06	1.166e+06	1.015e+06	1.233e+06	1108	1095	1054	1053	1073	1062	1.094e+05	1.032e+05	9.738e+04	6.993e+04
pos_3064	Myricetin	metab_2211	89	0	map00941;map01110;map00944	Flavonoid biosynthesis;Biosynthesis of secondary metabolites;Flavone and flavonol biosynthesis	HMDB0002755;LMPK12110001;MJDBOTE0000381	M+H	C15H10O8	4.5052	C10107	pos	-	-	Metabolism;Metabolism;Metabolism	Biosynthesis of other secondary metabolites;Global and overview maps;Biosynthesis of other secondary metabolites	Phenylpropanoids and polyketides	Flavonoids	319.044	0.00592234708668	-2.66778	529-44-2	Flavones	4.947e+07	5.097e+07	5.2e+07	5.251e+07	5.184e+07	5.029e+07	2.333e+06	2.471e+06	2.12e+06	2.302e+06	2.43e+06	2.387e+06	2.195e+04	1.914e+04	8965	8960	9126	9039	4.265e+07	4.216e+07	4.209e+07	4.224e+07
pos_3066	Propoxycaine	metab_2213	0	43.6	-	-	HMDB0256833	2M+ACN+Na	C16H26N2O3	4.4973	C07895	pos	-	-	-	-	Benzenoids	Benzene and substituted derivatives	652.41	0.0139557	9.500949400482698	86-43-1	Benzoic acids and derivatives	2.798e+04	2.807e+04	2.794e+04	2.818e+04	2.794e+04	2.824e+04	1.231e+06	1.182e+06	7.521e+05	1.043e+06	1.051e+06	1.349e+06	3.748e+05	4.376e+05	3.74e+05	3.511e+05	3.598e+05	3.679e+05	3.619e+05	3.609e+05	3.515e+05	3.617e+05
pos_3067	2-(4-Hydroxyphenyl)-3,6-dimethoxy-8,8-dimethyl-4H,8H-benzo[1,2-b:3,4-b']dipyran-4-one	metab_2214	0	71.1	-	-	HMDB0041236	M+CH3OH+H	C22H20O6	4.4973	-	pos	-	-	-	-	Phenylpropanoids and polyketides	Flavonoids	413.159	0.0663365	-1.98497	157072-30-5	Pyranoflavonoids	1.413e+05	1.418e+05	1.411e+05	1.424e+05	1.412e+05	1.427e+05	9.792e+05	9.237e+05	1.255e+06	1.036e+06	8.887e+05	8.089e+05	1.922e+05	1.898e+05	1.827e+05	1.826e+05	1.86e+05	1.842e+05	1.627e+05	1.6e+05	1.402e+05	1.592e+05
pos_3069	2,3-Butanediol glucoside	metab_2216	0	45.2	-	-	HMDB0040822	M+H-2H2O	C10H20O7	4.4894	-	pos	-	-	-	-	Organic oxygen compounds	Organooxygen compounds	217.107	0.123624	-1.4804	146763-54-4	Carbohydrates and carbohydrate conjugates	4689	3121	4026	1.24e+04	1.255e+04	1.157e+04	3438	3400	3247	3346	3248	3224	2.083e+04	1.352e+04	2.292e+04	1.779e+04	5836	1.245e+04	6.475e+04	6.664e+04	8.047e+04	8.219e+04
pos_3073	Tyrosyl-Lysine	metab_2221	0	53.7	-	-	HMDB0029110	M+Na	C15H23N3O4	4.4737	-	pos	-	-	-	-	Organic acids and derivatives	Carboxylic acids and derivatives	332.159	0.109898	3.1411581873099603	-	Amino acids, peptides, and analogues	3.223e+04	3.418e+04	3.397e+04	3.161e+04	2.96e+04	3.128e+04	6.333e+04	6.129e+04	2.483e+04	7.878e+04	3.073e+04	9.535e+04	8152	8051	7750	7745	7888	7813	8.049e+04	6.248e+04	7.133e+04	6.673e+04
pos_3074	6-Methoxymellein	metab_2222	0	68.6	-	-	HMDB0038510	M+Na	C11H12O4	4.4737	C02381	pos	-	-	-	-	Organoheterocyclic compounds	Benzopyrans	231.065	0.0103369987128	8.47833402113241	13410-15-6	2-benzopyrans	1.049e+05	1.05e+05	1.056e+05	1.178e+05	1.259e+05	1.215e+05	7.195e+05	8.602e+05	9.507e+05	8.314e+05	8.115e+05	9.954e+05	7.159e+04	5.653e+04	6.273e+04	5.618e+04	3.626e+04	6.395e+04	2.31e+05	2.328e+05	2.36e+05	2.358e+05
pos_3076	Myricetin 3-neohesperidoside	metab_2224	0	76	-	-	LMPK12112455;HMDB0038287	M+H	C27H30O17	4.4578	-	pos	-	-	-	-	Phenylpropanoids and polyketides	Flavonoids	627.154	0.0201044014365	-2.11846	-	Flavonoid glycosides	8.844e+06	8.896e+06	9.601e+06	8.921e+06	8.995e+06	8.558e+06	6.123e+06	5.55e+06	5.394e+06	5.33e+06	5.52e+06	5.463e+06	5.905e+06	5.832e+06	5.614e+06	5.61e+06	5.714e+06	5.66e+06	7.025e+06	7.246e+06	7.335e+06	7.33e+06
pos_3079	5-Megastigmen-7-yne-3,9-diol	metab_2227	0	49.1	-	-	HMDB0303806	M+H	C13H20O2	4.4578	-	pos	-	-	-	-	Organic oxygen compounds	Organooxygen compounds	209.153	0.00775594084532	-2.54957	-	Alcohols and polyols	2.65e+05	2.887e+05	2.716e+05	2.651e+05	2.88e+05	2.688e+05	6.207e+04	6.466e+04	4.743e+04	5.985e+04	5.93e+04	7.164e+04	1.549e+04	3.151e+04	2.46e+04	2.084e+04	6137	5928	1.754e+05	1.722e+05	1.739e+05	1.735e+05
pos_308	2-Hydroxyacetophenone	metab_2228	50.4	0	-	-	HMDB0032568;HMDB0245150	M+H-H2O, M+H	C8H8O2	4.0582	C07189	pos	-	-	-	-	Organic oxygen compounds	Organooxygen compounds	137.059	0.00282978478911	-1.65107	582-24-1;118-93-4	Carbonyl compounds	1.931e+06	1.923e+06	2.004e+06	1.916e+06	1.855e+06	1.854e+06	3.633e+06	3.449e+06	3.421e+06	3.579e+06	3.634e+06	3.45e+06	7.953e+06	8.53e+06	8.705e+06	8.03e+06	7.94e+06	8.89e+06	3.069e+06	3.071e+06	3.079e+06	3.058e+06
pos_3080	Hawkinsin	metab_2229	0	69.4	-	-	HMDB0002354	2M+ACN+Na	C11H17NO6S	4.4499	-	pos	-	-	-	-	Organic acids and derivatives	Carboxylic acids and derivatives	646.175	0.0740289886707	7.36888478032902	63224-90-8	Amino acids, peptides, and analogues	9058	9087	2.048e+04	3.79e+04	2.09e+04	9143	2.539e+06	2.314e+06	2.488e+06	2.24e+06	2.335e+06	1.918e+06	1.232e+04	1.217e+04	1.171e+04	1.17e+04	1.192e+04	1.181e+04	1.085e+06	1.046e+06	1.042e+06	1.216e+06
pos_3081	Daidzin	metab_2230	0	49.6	map00943	Isoflavonoid biosynthesis	HMDB0033991;LMPK12050013;HMDB0247842;MJDBOTE0001127	M+H	C21H20O9	4.4419	C10216	pos	-	-	Metabolism	Biosynthesis of other secondary metabolites	Phenylpropanoids and polyketides	Isoflavonoids	417.117	0.0900203930332	-1.58075	552-66-9	Isoflavonoid O-glycosides	5.706e+05	5.112e+05	4.406e+05	5.339e+05	5.244e+05	5.313e+05	3.447e+05	2.834e+05	3.385e+05	3e+05	3.189e+05	3.081e+05	1.465e+04	1.447e+04	1.393e+04	1.392e+04	1.418e+04	1.404e+04	2.897e+05	3.371e+05	2.862e+05	2.776e+05
pos_3084	Fraxin	metab_2233	0	60.2	-	-	HMDB0252486	M+H-2H2O	C16H18O10	4.4341	C09266	pos	-	-	-	-	Phenylpropanoids and polyketides	Coumarins and derivatives	335.075	0.0117210663727	-2.15752	524-30-1	Coumarin glycosides	7.029e+05	7.051e+05	7.019e+05	7.079e+05	7.02e+05	7.094e+05	2.97e+06	3.02e+06	3.372e+06	3.158e+06	3.085e+06	3.195e+06	9.558e+05	9.44e+05	9.087e+05	9.081e+05	9.249e+05	9.161e+05	7.165e+05	7.089e+05	7.108e+05	6.968e+05
pos_3085	Cichorioside B	metab_2234	0	69.3	-	-	HMDB0302050	M+ACN+Na	C21H28O10	4.4262	-	pos	-	-	-	-	Organic oxygen compounds	Organooxygen compounds	504.185	0.176338	3.23351410241733	-	Carbohydrates and carbohydrate conjugates	4.01e+04	4.023e+04	4.004e+04	4.039e+04	4.005e+04	4.047e+04	3.304e+05	2.507e+05	1.658e+05	2.922e+05	3.622e+05	3.687e+05	5.453e+04	5.386e+04	5.184e+04	5.181e+04	5.277e+04	5.227e+04	4.031e+04	4.069e+04	5.754e+04	4.46e+04
pos_3086	3-Hydroxyphloretin 2'-O-glucoside	metab_2235	0	39.3	-	-	HMDB0301672	M+H-H2O	C21H24O11	4.4262	-	pos	-	-	-	-	Phenylpropanoids and polyketides	Flavonoids	435.128	0.0220544239661	-1.81678	-	Flavonoid glycosides	1.068e+06	1.082e+06	1.049e+06	1.046e+06	1.105e+06	1.127e+06	1.23e+06	1.323e+06	1.284e+06	1.201e+06	1.265e+06	1.343e+06	1.344e+06	1.328e+06	1.278e+06	1.277e+06	1.301e+06	1.288e+06	1.036e+06	1.085e+06	1.072e+06	1.087e+06
[truncated: 2,092 more rows]
